# Supplementary material for: Caveolin-1 and Sox-2 are predictive biomarkers of cetuximab response in head and neck cancer
Source: JCI Insight. 2021 Oct 22;6(20):e151982. doi: 10.1172/jci.insight.151982 (PMC8564908; doi:10.1172/jci.insight.151982)
Supplement: Supplemental table 2 [file jciinsight-6-151982-s252.xlsx]

## Sheet: Sheet1
Name PDX	PDX Number	Predicted R/S	Experimental R/S	Age	Sex	Primary Site - General	Primary Site - Specific	Clinical HPV Status	Prior Tx	TNM Stage	AJCC
JGHL1	HN11-5822	Sensitive	S	49	Male	Larynx	Larynx	Negative	None	T4N1M0	IV
JGHL2	HN11-5944	Sensitive	not evaluated	46	Female	Oral Cavity	Tongue	Negative	None	T4N2CM0	IV
JGHL3	HN11-6062	Sensitive	S	58	Male	Larynx	Larynx	Negative	None	T3N0M0	III
JGHL4	HN11-6031	Sensitive	not evaluated	88	Male	Oral Cavity	Mucosal Lip	Negative	None	TXN2M0	IV
JGHL5	HN11-6213	Resistant	not evaluated	62	Male	Pharynx	BOT	Positive	None	T1N2BM0	IV
JGHL6	HN11-6214	Sensitive	not evaluated	65	Male	Pharynx	Hypopharynx	Negative	CHEMO XRT	T3N0M0	III
JGHL7	HN11-6225	Resistant	R	61	Male	Pharynx	Oropharynx	Negative	None	T1N0M0	I
JGHL8	HN11-6282	Sensitive	S	65	Female	Pharynx	Oropharynx	Negative	None	T4N1M0	IV
JGHL9	HN11-6335	Sensitive	S	60	Male	Oral Cavity	Maxilla	Negative	None	T4N0M0	IV
JGHL10	HN11-6397	Sensitive	not evaluated	59	Male	Oral Cavity	Tongue	Negative	None	T2N0M0	II
JGHL11	HN12-6431	Sensitive	S	59	Male	Oral Cavity	Buccal Mucosa	Negative	None	T4N0M0	IV
JGHL12	HN12-6722	Sensitive	S	50	Male	Larynx	Larynx	Negative	None	T3N2CM0	IV
JGHL13	HN12-6744	Sensitive	S	57	Male	Oral Cavity	Tongue	Negative	None	T3N2CM0	IV
JGHL14	HN12-6758	Resistant	R	54	Male	Pharynx	Tonsil	Positive	None	T1N1M0	III
JGHL15	HN12-6851	Sensitive	S	59	Male	Oral Cavity	Tongue	Negative	None	T4N2BM0	IV
JGHL16	HN12-6853	Resistant	not evaluated	50	Male	Oral Cavity	FOM	Negative	None	T2N0M0	II
JGHL17	HN12-6865	Sensitive	not evaluated	63	Male	Oral Cavity	Tongue	Negative	None	T1N0M0	I
JGHL18	HN12-6932	Sensitive	S	54	Male	Oral Cavity	Tongue	Negative	None	T2N2CM0	IV
JGHL19	HN12-6938	Sensitive	not evaluated	51	Female	Oral Cavity	Tongue	Negative	None	T4N0M0	IV
JGHL20	HN12-6947	Sensitive	not evaluated	57	Male	Oral Cavity	Tongue	Negative	None	T1N0M0	I
JGHL21	HN12-6950	Sensitive	not evaluated	63	Male	Oral Cavity	FOM	Negative	OR XRT	T4N1M0	IV
JGHL22	HN13-7038	Sensitive	not evaluated	49	Male	Oral Cavity	RMT	Negative	None	T4N0M0	IV
JGHL23	HN13-7107	Resistant	not evaluated	60	Male	Oral Cavity	Maxilla	Positive	None	T4N2CM0	IV
JGHL24	HN13-7025	Sensitive	not evaluated	56	Female	Oral Cavity	Tongue	Negative	None	T4AN2CM0	IV
JGHL25	HN13-7001	Sensitive	not evaluated	68	Female	Oral Cavity	Mandible	Negative	None	T1N0M0	I
JGHL26	HN13-7020	Sensitive	not evaluated	74	Female	Oral Cavity	Tongue	Negative	None	T1N1M0	III
JGHL27	HN13-7096	Resistant	not evaluated	52	Male	Oral Cavity	Tongue	Negative	None	T4N2BM0	IV
JGHL28	HN13-7120	Sensitive	not evaluated	68	Male	Oral Cavity	Tongue	Negative	None	T4AN1M0	IV
JGHL29	HN13-7296	Sensitive	not evaluated	58	Male	Oral Cavity	Tongue	Negative	None	T2N1M0	III
JGHL30	HN13-7159	Resistant	R	59	Male	Pharynx	BOT	Positive	None	T2N2BM0	IV
JGHL31	HN13-7209	Sensitive	not evaluated	46	Male	Pharynx	Oropharynx	Negative	None	T1N0M0	I
JGHL32	HN13-7237	Resistant	not evaluated	68	Female	Larynx	Larynx	Negative	None	T2N2BM0	IV
JGHL33	HN13-7163	Sensitive	not evaluated	58	Male	Oral Cavity	Tongue	Negative	None	T3N0M0	III
JGHL34	HN13-7192	Resistant	R	49	Male	Larynx	Larynx	Negative	None	T4N1M0	IV
JGHL35	HN13-7219	Resistant	not evaluated	45	Male	Pharynx	BOT	Positive	None	T4AN2BM0	IV
JGHL36	HN13-7157	Sensitive	S	68	Female	Pharynx	BOT	Positive	None	T4AN2CM0	IV
JGHL37	HN13-7313	Sensitive	not evaluated	63	Male	Oral Cavity	Buccal Mucosa	Negative	None	T2N0M0	II
JGHL38	HN13-7475	Resistant	not evaluated	62	Male	Larynx	Supraglottis	Negative	None	T3N2CM1	IV
JGHL39	HN13-7476	Resistant	not evaluated	68	Female	Larynx	Larynx	Negative	None	T4AN0M0	IV
JGHL40	HN13-7327	Resistant	S	64	Male	Pharynx	Oropharynx	Positive	None	T2N1M0	III
JGHL41	HN13-7374	Resistant	not evaluated	73	Female	Pharynx	BOT	Negative	None	T2N0M0	II
JGHL42	HN13-7396	Sensitive	not evaluated	58	Male	Pharynx	Tonsil	Negative	None	T2N2BM0	IV
JGHL43	HN13-7414	Resistant	not evaluated	62	Male	Pharynx	BOT	Positive	None	T3N2BMX	IV
JGHL44	HN13-7442	Sensitive	not evaluated	52	Male	Oral Cavity	FOM	Negative	None	T3N1M0	III
JGHL45	HN13-7450	Sensitive	not evaluated	54	Male	Oral Cavity	FOM	Negative	None	T4AN2CM0	IV
JGHL46	HN14-7970	Sensitive	not evaluated	83	Male	Oral Cavity	Mandible	Negative	None	T3N0M0	III
JGHL47	HN14-7636	Resistant	not evaluated	52	Male	Pharynx	L TONSIL	Positive	None	T2N0M0	II
JGHL48	HN14-7964	Sensitive	not evaluated	73	Female	Oral Cavity	Tongue	Negative	None	T3N0M0	III
JGHL49	HN15-7992	Sensitive	not evaluated	48	Male	Oral Cavity	Mandible	Negative	None	T4AN2CM0	IV
JGHL50	HN13-7483	Resistant	not evaluated	49	Male	Pharynx	Tonsil	Positive	None	T1N1M0	III
JGHL51	HN13-7478	Resistant	not evaluated	78	Male	Larynx	Larynx	Negative	None	T1N0M0	I
JGHL52	HN14-7680	Resistant	not evaluated	60	Male	Pharynx	Tonsil	Positive	None	T3N2BM0	IV
JGHL53	HN14-7849	Resistant	not evaluated	58	Male	Pharynx	BOT	Positive	None	T1N1M0	III
JGHL54	HN14-7561	Resistant	not evaluated	50	Male	Pharynx	BOT	Negative	None	T3N2BM0	IV
JGHL55	HN14-7889	Sensitive	not evaluated	49	Male	Oral Cavity	Tongue	Negative	None	T4N2CM0	IV
JGHL56	HN14-7721	Sensitive	not evaluated	71	Male	Oral Cavity	FOM	Negative	None	T4N1M0	IV
JGHL57	HN13-6997	Resistant	not evaluated	59	Male	Larynx	Supraglottis	Negative	None	T4AN2BM0	IV
JGHL58	HN13-7026	Sensitive	not evaluated	22	Male	Oral Cavity	Tongue	Negative	None	T4N2CM0	IV
JGHL59	HN13-7039	Sensitive	not evaluated	43	Female	Oral Cavity	Tongue	Negative	None	T1N0M0	I
JGHL60	HN168 (HN17-062117)	Resistant	R	73	Male	Pharynx	Oropharynx	Positive	None	T2N1M0	III
JGHL62	HN13-7343	Sensitive	not evaluated	26	Male	Oral Cavity	Tongue	Negative	None	T2N0M0	II
JGHL63	HN15-8021	Sensitive	not evaluated	24	Male	Oral Cavity	Tongue	Negative	None	T3N0M0	III
JGHL64	HN173	Resistant	S	70	Male	Pharynx	Oropharynx	Positive	Cetuximab CRT	T2N2BM0	IV
JGHL65	HN174 (HN17-071117)	Sensitive	not evaluated	49	Male	Oral Cavity	oral cavity	Negative	invasive SCC s/p excision	T2N0M0	II
JGHL66	HN142	Resistant	not evaluated	58	Male	Pharynx	Oropharynx	Positive	CHEMO	T2N2AM0	IV
