# Supplementary material for: Caveolin-1 and Sox-2 are predictive biomarkers of cetuximab response in head and neck cancer
Source: JCI Insight. 2021 Oct 22;6(20):e151982. doi: 10.1172/jci.insight.151982 (PMC8564908; doi:10.1172/jci.insight.151982)
Supplement: Supplemental table 3 [file jciinsight-6-151982-s253.xlsx]

## Sheet: RPPA Data (Median Centered)
Name PDX	x1433zetaRV	x1433betaRV	x4EBP1RV	x4EBP1_pS65RV	x53BP1RV	ARafRV	ACC1RC	ACC_pS79RV	AktRV	Akt_pS473RV	Akt_pT308RV	AMPKa2_pS345RV	AMPKaRC	AMPKa_pT172RC	ARRV	ARID1ARC	Atg3RV	Atg7RV	ATMRV	ATM_pS1981RV	ATR_pS428RC	AuroraBRV	AxlRV	bActinRC	bCateninRV	bCatenin_pT41_S45RV	BRafRC	BRaf_pS445RV	B7H4RC	Bad_pS112RV	BakRC	BaxRV	BclxLRV	Beclin_1RC	BidRC	BimRV	BRD4RV	cAblRV	cIAP2RC	cJun_pS73RV	cKitRV	cMet_pY1234_Y1235RV	cMycRC	CRafRC	CRaf_pS338RV	Caspase3RC	Caspase7cleavedRC	Caveolin1RV	CD134RV
JG1	0.110343	0.0280292	0.0380372	0.0338854	-0.297168	0.150505	0.144073	-0.158955	-0.0563591	0.824556	0.350804	-0.0883626	-0.163511	-0.375066	-0.0312561	-0.559366	0.127246	0.0128027	0.103715	0.0476908	-0.16206	-0.190048	-0.855073	0.0065003	-0.0485777	0.755983	-0.0197885	-0.0104086	0.208637	0.0696283	0.132049	-0.0695799	0.226485	-0.138604	0.160928	-0.411631	-0.655538	-0.0862118	-0.0653813	0.0618683	-0.0340897	-0.1677	-0.0601673	0.00765651	0.405411	-0.112766	0.115189	0.206274	0.0135323
JG2	-0.25314	-0.00017938	0.233148	-0.186644	0.0906006	-0.171376	0.737352	0.495683	-0.278797	0.262327	0.0095499	0.0414078	-0.434221	0.0809689	0.416232	-0.431403	-0.0581765	0.389204	0.868696	-0.0202016	0.115816	-0.029329	1.01143	-0.156701	-0.126631	0.387076	-0.198635	-0.348203	-0.1045	-0.114953	-0.0338095	-0.0980905	-0.114793	-0.0704248	0.386223	-0.161182	-0.00933139	-0.222376	-0.183985	0.0399113	-0.114399	0.0289326	0.387026	0.299544	0.301973	-0.0420383	0.212852	-1.2937	0.0389902
JG3	1.27151	0.414658	-0.15087	-0.136871	-0.397413	0.128953	0.119331	0.0778111	0.19386	-0.233448	-0.175158	-0.0252585	-0.211818	0.0698768	-0.214186	0.00351265	0.0519986	-0.203939	0.230171	0.0200256	-0.189951	-0.179417	0.0486759	-0.0711224	0.333364	-0.446186	0.471796	0.258722	-0.0334422	-0.192391	-0.103585	0.0822458	-0.0122249	0.185026	0.140347	-0.322615	-0.10903	-0.0927683	-0.052141	0.062177	-0.0316902	0.281191	0.176297	0.0618996	-0.111435	-0.128616	-0.21063	0.491159	0.101662
JG4	0.372505	-0.0341134	0.0543597	-0.13402	-0.441979	0.0315849	1.90019	1.45717	0.111273	0.427248	0.37735	0.0186377	-0.214573	-0.0859575	0.0538805	-0.916474	-0.109612	0.148297	-0.258809	-0.01465	-0.393156	-0.250584	-0.811799	-0.190612	-0.335803	0.0173442	0.195662	0.17091	-0.0147658	0.144666	-0.0237396	0.112025	-0.151555	0.0747442	-0.207105	-0.441079	-0.601469	0.0493871	-0.0383446	-0.075792	-0.00427162	0.0150119	-0.234792	-0.0209138	0.324643	-0.285931	-0.126437	0.525387	0.12564
JG5	-0.0962177	-0.0653627	0.551168	0.523592	1.34717	0.122689	0.425462	0.360848	-0.00270549	0.152561	-0.0576223	-0.063454	-0.244333	0.240552	-0.226207	0.345993	0.238661	0.369814	0.31831	-0.244348	-0.0398008	0.266682	-1.50879	0.357148	0.233187	-0.0912981	0.269605	0.218027	-0.192644	-0.0508908	-0.105217	0.0746547	0.20851	-0.0203635	0.143446	1.0698	0.945046	0.181447	0.0470465	0.159325	-0.128504	0.0710834	0.508457	0.477496	0.181466	-0.0136116	-0.272621	-1.55985	-0.086643
JG6	-0.0302756	0.106893	-0.212101	-0.113506	-1.20189	-0.311641	-0.239002	-0.357692	-0.255736	0.487399	0.615713	0.415879	0.424286	-0.339409	0.142319	-1.3518	-0.520926	-0.276603	-0.279766	0.50609	0.0180877	0.948473	-0.975433	-0.243032	-1.06533	1.36983	-0.902945	-0.892416	0.378808	-0.0863119	0.338084	-0.275036	-0.159723	-0.00200262	0.237052	-0.520199	-0.873655	0.218819	0.335185	0.406647	0.383856	0.182685	0.0297337	-0.0097239	0.707453	0.190764	0.397586	-0.328827	0.405724
JG7	0.00461018	-0.0322368	0.00591855	0.119537	0.322028	0.0579092	0.967653	0.665175	0.167785	0.539793	0.104027	-0.121546	0.00227355	0.198539	0.0689477	0.0424459	0.0859567	-0.190504	0.237624	-0.109441	0.139089	-0.0631556	-0.987553	-0.356799	0.630271	0.43399	0.502798	0.394454	0.30291	-0.00588085	0.051914	-0.162702	-0.0277651	-0.179202	0.395814	0.103755	-0.0883963	0.00077381	-0.0170663	-0.0173422	-0.167079	-0.0834487	-0.0155897	0.217084	0.447868	0.0302421	0.000544396	-0.237536	-0.0266195
JG8	0.207198	-0.0224377	-0.0534406	0.288293	-0.617449	-0.284029	0.170809	0.0797616	-0.0157085	-0.348671	-0.0952635	-0.0146846	0.322827	-0.0434049	-0.065121	-0.558692	0.00931381	-0.0854376	0.274379	0.0196785	0.133417	0.545596	2.33843	-0.352657	-0.0243735	-0.536866	-0.28918	-0.275508	0.0892722	0.107924	0.0750194	-0.0500672	-0.0404116	-0.177692	0.233833	-0.348105	-0.259007	0.167179	0.0658613	0.164778	0.010478	-0.0580802	0.115695	0.314204	-0.0399547	0.0623724	-0.199553	0.494829	0.000874052
JG9	0.0978697	0.0934785	-0.123351	-0.221899	0.328066	-0.234998	0.377106	0.378252	0.38822	0.233947	0.218717	-0.0453368	0.28753	0.695123	-0.122802	-0.328229	-0.274775	0.0117859	-0.381673	0.00978197	0.111685	-0.240795	0.497139	-0.158448	-0.270089	0.340391	0.0655135	0.0841775	0.0640609	-0.00328283	-0.125197	-0.0150348	-0.0345894	0.0131675	0.0385407	-0.264497	0.157402	0.125211	-0.0333836	-0.0525489	-0.0442029	0.0335436	0.0571181	0.0547215	-0.0641523	0.0781463	-0.192087	0.5153	0.0655536
JG10	-0.114494	-0.133186	0.931157	0.404182	-0.432749	0.321599	0.564476	0.404626	-0.164308	0.551522	0.179005	0.0090403	0.174248	0.441447	0.327122	-0.521383	-0.0211084	0.105527	-0.775868	0.000715053	-0.358201	-0.228934	-0.608601	-0.0791151	-1.4796	-0.556066	0.500727	0.392198	0.628716	-0.0850595	-0.00191292	-0.106876	-0.130101	-0.0912078	0.50675	0.102846	-0.387889	-0.205467	0.00227046	-0.10727	0.0731131	-0.178409	-0.242933	-0.0711305	0.147885	0.040398	-0.0070715	-0.235514	0.0972991
JG11	0.505534	0.108565	-0.185988	0.0734555	-0.447107	0.0391691	0.0879823	-0.176685	-0.0627549	-0.580778	-0.1895	0.0289485	-0.182507	-0.0822035	-0.0608122	0.0948077	-0.252941	-0.232281	0.123426	0.0332154	-0.153635	-0.0168414	0.328516	0.397957	0.308518	-0.9262	0.0679034	0.036113	0.141445	-0.234503	-0.0138921	0.0298724	0.162387	0.00978729	0.242034	-0.323436	-0.0753395	-0.110117	0.135145	0.302045	0.100098	0.0320827	0.205004	-0.023577	-0.277289	0.0906352	-0.133765	1.48991	-0.0467271
JG12	-0.121249	0.00017938	-0.0506793	-0.154455	-0.879645	0.206648	0.357675	0.130194	0.262264	0.286449	0.216352	-0.00650807	0.113719	-0.0688928	0.00856152	-0.537925	-0.408102	0.12063	0.352965	0.135478	0.170171	-0.192694	-0.0310286	0.434454	-0.683823	0.79555	-0.470175	-0.512958	0.294926	-0.00178607	0.0338915	-0.0817234	-0.0773309	-0.033626	-0.0367483	-0.387399	0.00751912	-0.151769	0.115081	-0.00362387	0.0606933	-0.0577475	0.155733	0.104246	0.207237	-0.0237294	0.0037291	0.450964	-0.00652382
JG13	0.30926	0.00534602	0.206193	-0.00278316	0.327081	-0.00181366	-0.188686	-0.583667	0.0410736	1.15401	0.600215	-0.000216689	-0.134063	-0.307735	0.00748161	0.578235	-0.565276	0.175963	0.671982	-0.0343087	-0.118036	-0.262074	0.372351	-0.329481	0.894262	0.468971	-0.00646998	-0.111806	0.0304041	-0.0821933	-0.0582809	-0.00666728	-0.361035	-0.056577	-0.104687	0.249613	1.20415	-0.0207869	0.122466	0.101349	0.00887547	-0.00969805	0.250074	0.10564	0.514325	0.0165526	-0.271767	-0.40802	-0.0741181
JG14	-0.248721	0.177627	-0.500015	-0.248234	-0.0994414	0.00705251	-0.644408	-0.7668	-0.196174	-0.394199	-0.224779	0.0635268	-0.243204	-0.0390379	0.0444269	1.30808	0.0802353	0.583378	0.713379	-0.0974016	0.176037	-0.262427	-0.684472	0.0352407	-0.400396	0.0732256	-0.0212732	-0.256544	-0.103087	0.00178607	-0.0444392	-0.022635	-0.131477	0.0532137	-0.289117	0.651901	1.27451	0.06856	0.724388	-0.207627	-0.204191	0.205656	0.112395	0.300997	0.000497665	-0.150134	2.72761	-1.27126	-0.0393427
JG15	0.494842	0.250259	-0.0658572	0.0328005	-0.693199	0.00181366	-0.301566	-0.486925	0.0530997	0.366329	0.350335	0.104022	-0.135878	-0.752999	-0.274012	-0.75795	-0.336857	-0.245259	-0.725356	0.0936619	-0.0935643	-0.043388	0.33484	0.234378	0.0147657	0.249245	0.48462	0.296702	0.168065	-0.0226581	-0.0606161	-0.108794	-0.0642158	0.242135	-0.294792	-0.35944	-0.560846	0.150965	0.00196755	0.206325	-0.0481692	0.265766	-0.130393	-0.26949	-0.0498153	-0.161035	-0.090131	-0.0445381	0.164422
JG16	0.129002	-0.097526	-0.00591855	0.0402865	0.623752	-0.120067	0.963481	0.815015	-0.177749	0.0740059	0.0565306	0.0151411	0.0642358	0.141563	0.702015	0.119147	-0.0144635	-0.42555	0.621036	-0.0448397	0.0391835	0.0055466	-1.02944	-0.547554	0.502011	0.623218	0.453735	0.364072	-0.102616	-0.0435423	0.0430746	-0.0673359	-0.0455872	0.048756	0.310513	0.375296	0.748639	0.0492832	-0.0203209	0.0356296	-0.14192	0.0744804	0.6678	0.10573	0.327692	-0.0628279	-0.393377	0.847493	-0.0128279
JG17	0.165887	0.0770957	-0.0708066	0.739086	-0.120556	0.383586	0.0123224	-0.0258733	0.115463	0.548811	0.155694	0.0271266	0.0936133	0.00263896	0.0477989	-0.803298	0.21797	0.271678	0.397246	-0.0389632	-0.111371	-0.141084	2.41056	0.38195	-0.491176	0.155359	0.0618857	0.0658753	0.0716065	-0.0477141	-0.0897474	-0.191852	0.0603604	0.102189	0.128862	-0.417351	-0.239139	0.222275	0.0503664	0.149188	-0.0154832	0.0791237	-0.205729	0.370608	0.428788	-0.110212	0.168876	1.03661	-0.00130805
JG18	0.0248875	-0.0528837	-0.269429	0.211395	-0.191355	0.258608	0.570224	0.145924	0.233731	0.505998	0.381527	0.0410727	-0.027242	-0.0435402	-0.469728	-0.310385	-0.155896	-0.0991727	0.198651	0.087706	-0.00424774	-0.330534	1.60705	0.0202437	0.22245	-0.24076	-0.0927533	-0.171817	0.0651805	-0.0253068	0.00785681	-0.193959	-0.00572826	-0.101655	-0.0133824	-0.438578	-0.247189	0.088086	0.0508907	0.232063	-0.0564108	-0.000335527	0.0806629	0.17041	0.511762	-0.0784352	-0.125935	1.06879	-0.0233914
JG19	0.0380101	0.107946	1.13516	0.472384	-0.119227	-0.0481777	0.848543	0.773836	0.247517	-0.401387	-0.148681	0.0157163	-0.0373143	0.519015	-0.192132	-0.456917	0.032113	0.2132	-0.213338	0.000840016	-0.0150128	-0.324452	0.559029	0.193352	-0.581252	-0.847316	0.203888	0.253792	-0.217176	0.0196302	-0.0337422	-0.200531	-0.0455065	0.0829561	-0.0305456	-0.25163	-0.569177	0.112768	-0.0577518	-0.0778941	0.0130795	0.0974064	-0.314748	-0.0101778	-0.23988	-0.0513279	-0.128575	0.817845	-0.000645939
JG20	-0.0510105	-0.0395963	-0.565639	0.144917	0.0883789	-0.0465339	0.302877	0.247045	0.299141	0.834405	0.33252	-0.128571	0.119151	0.642501	-0.174964	0.454765	0.208818	0.112243	0.686386	-0.099908	0.189935	-0.0743808	1.58914	0.179168	0.577625	-0.274016	0.11933	0.128856	-0.0225798	0.127001	-0.0745496	-0.00716934	-0.0137757	-0.22866	0.506605	-0.133318	0.403412	0.0146238	0.0335925	0.00240482	-0.129517	-0.0880822	-0.10538	0.226671	0.658285	-0.0523144	0.439581	1.09485	0.000645939
JG21	0.509721	0.234664	0.113434	0.122388	-1.32539	-0.450497	-0.104776	-0.161043	-0.38706	0.167556	0.0488187	-0.0325091	0.0895637	0.381428	-0.0297707	-0.12989	-0.404611	-0.746016	-0.00786289	0.191066	-0.167985	-0.217621	0.907911	-0.104836	-0.163871	-0.380426	-0.44316	-0.4466	0.150125	-0.0373331	-0.00975285	-0.374525	-0.00506379	0.156149	-0.0327576	-0.602782	-0.0315016	0.0581165	-0.18644	0.13562	0.0104066	0.0837733	-0.110353	-0.414631	-0.327005	-0.0103209	0.0135095	0.750642	0.0729728
JG22	0.217101	0.234286	-0.527355	-0.0701256	-2.02517	-0.536168	-0.524095	-0.613303	0.506116	-0.0884458	0.103508	0.179997	0.0669393	-0.458097	0.0762379	-1.61856	0.15661	0.261499	-0.995869	0.158862	-0.181961	-0.0425964	1.02459	0.590784	-0.0941843	-0.764415	-0.371369	-0.135296	0.141839	0.0352347	0.0980294	0.317756	0.334532	0.120835	0.0133824	0.0892976	-1.34604	-0.0129576	0.0808511	-0.149901	0.22099	0.099649	-0.0652541	-0.172493	-0.118145	0.134459	0.0537846	1.15652	0.200287
JG23	-0.363795	-0.0459186	0.416283	0.332319	0.753005	0.507991	0.135412	-0.243132	-0.153827	2.70083	1.47157	-0.129361	0.169334	-0.864518	0.510126	0.692853	0.28243	-0.134489	-0.68972	-0.202332	0.418304	0.287807	-1.22392	-0.616317	0.522769	2.08189	-0.342925	-0.375317	-0.153937	0.146125	0.0551882	-0.286075	0.532633	-0.151222	0.319961	0.144135	0.671571	0.0424609	-0.0629709	0.332729	-0.148174	-0.12246	-0.175961	0.266699	0.759626	-0.0539509	-0.102736	-1.35461	-0.266274
JG24	0.295275	-0.0208778	0.781722	0.578205	-0.28011	-0.0623771	0.0746148	-0.0909257	-0.446704	0.725561	0.172175	-0.0265884	-0.163572	0.0188354	0.07431	0.0649131	-0.328136	-0.0938223	-0.227474	-0.0996452	-0.107964	0.0495761	1.4189	-0.0103142	0.0365039	0.389072	-0.148844	-0.285582	0.0159227	0.134221	-0.0353857	0.0243305	0.0368041	-0.0684355	-0.147257	-0.288036	0.119666	-0.113439	0.0640036	0.377761	0.0112677	-0.0450823	0.0390036	-0.070984	-0.0266617	0.0791434	0.0532198	0.686584	-0.0616764
JG25	0.103502	-0.0498835	-0.259708	0.137782	0.0353304	-0.055684	0.112149	0.177156	-0.118601	-0.377103	-0.162236	-0.0200824	-0.0269144	0.104484	-0.0139827	0.502638	-0.220441	-0.171293	-0.441391	-0.0301101	-0.191318	-0.1366	1.01615	-0.0328166	-0.361509	1.05407	-0.612218	-0.56452	0.0867985	0.271567	0.00824405	-0.0443637	-0.0904443	-0.0280126	-0.0685372	-0.110322	0.345244	-0.0548988	0.0597012	0.0430251	0.0363498	-0.0993564	-0.277508	-0.2643	-0.149796	0.0219418	0.499696	0.95126	-0.000933757
JG26	0.395537	0.122153	-0.474347	-0.450257	0.443134	-0.36496	0.627936	0.417826	-0.132856	0.0486259	-0.168654	0.0336306	-0.308165	-0.128361	-0.148146	0.129006	0.0226132	0.300089	-0.16408	-0.0196827	0.00901307	-0.221626	-1.08238	0.19082	-0.358848	-0.606892	0.226096	0.0189571	-0.130522	-0.0663317	-0.134308	0.0611403	-0.0278784	0.0689693	0.621243	-0.142732	-0.224761	-0.0391852	-0.0930487	-0.0317327	-0.246	0.217443	0.305438	0.100923	-0.00502266	-0.353738	-0.18676	0.120584	-0.0444687
JG27	1.30504	0.352656	0.343507	-0.635783	-0.616222	-0.133572	-0.0123224	0.00668026	-0.172027	-1.32997	-0.30029	-0.011639	-0.240067	-0.478205	-0.183003	0.329906	0.388201	0.362589	-0.109228	0.0502245	-0.00570775	0.144711	-1.13969	-0.338768	-0.020143	0.22547	-0.771483	-0.71227	-0.32146	0.150374	-0.0553875	0.0268943	-0.281218	0.202369	-0.504354	0.20978	1.05683	0.124579	-0.162402	0.0866891	-0.18988	0.195194	0.500616	-0.204285	-0.415875	-0.2312	-0.0374069	-0.663486	0.00727967
JG28	0.512131	0.00951553	-0.190903	-0.305538	-0.463185	0.0775798	0.203208	-0.130112	-0.510142	-0.190623	-0.0543208	0.115425	-0.164874	-0.371132	0.166497	-0.00351265	0.117125	-0.252617	-0.25832	0.0242262	-0.0822249	-0.00224261	-0.013339	0.697997	-0.42122	0.877531	0.302546	0.11895	-0.0222622	-0.115317	-0.0231844	-0.376827	-0.21732	0.286485	-0.185409	-0.705858	0.110365	0.131838	0.112363	0.203193	0.0321103	0.180346	-0.00444059	-0.1567	-0.304998	-0.00686569	0.101185	0.720804	-0.0990475
JG29	0.483084	0.135022	0.738998	0.265786	-1.02153	-0.784327	-0.557766	-0.206413	-0.905318	0.354102	0.195956	0.137693	-0.125208	0.736929	0.925288	-0.964313	0.0714692	-0.568101	-0.778676	0.242872	-0.22063	-0.034958	-0.887416	-0.159183	-0.0455906	-0.315371	-0.179248	-0.33318	-0.00146556	-0.0309463	0.0692617	-0.258919	-0.131277	0.0714317	-0.0523911	-0.154429	-0.751141	0.0430508	-0.15375	-0.0104534	0.155903	0.000335527	-0.0320579	-0.343425	-0.00690435	-0.0722378	0.0659938	-0.254462	0.322854
JG30	0.141771	-0.0616763	0.489847	-0.158945	0.0865317	0.286414	-0.133401	0.0775594	-0.117692	2.04766	1.15229	0.00874073	-0.0446641	-0.2475	-0.0884835	0.100627	0.34379	0.136259	-0.944689	-0.0257461	0.0689467	0.0336488	-0.593249	0.0585072	-0.308227	-0.236897	-0.10646	-0.117415	-0.0610145	0.0313764	-0.0326384	0.265252	0.0659273	-0.107219	-0.3412	0.22133	0.354841	-0.0390103	-0.104442	0.436807	0.00154936	-0.0976672	0.10799	0.264643	-0.0653266	0.00686569	0.020008	-0.903285	0.0302363
JG31	-0.0565251	0.0403942	-0.144365	0.0306618	0.476133	0.0119823	0.276519	0.315315	0.422068	0.0840056	0.121888	-0.0329523	-0.144087	-0.427382	-0.149806	-0.464932	0.036603	0.0475548	-0.334844	0.0516163	-0.0133934	-0.167872	1.39789	0.504582	-0.137487	0.269229	-0.0132318	0.0892021	-0.00675248	0.152936	-0.0858617	0.0369745	-0.0392624	0.00200262	-0.0190911	0.0163735	0.195496	0.0563814	0.0550482	-0.0903363	0.0266661	0.0822392	0.0387411	-0.0396615	-0.163862	-0.0203487	-0.147008	-0.618354	0.0596355
JG32	0.00821073	0.0307276	-0.246661	-0.104604	1.08813	-0.366975	0.0625493	0.151409	0.527903	-0.167804	-0.0523443	-0.0321918	0.107939	-0.0343056	-0.250614	0.24024	-0.65698	-0.224787	-1.8507	-0.000715053	0.144152	-0.118408	-0.189433	-0.195593	0.689079	-0.49701	0.292918	0.277338	-0.0391267	0.103429	-0.0678707	-0.327538	0.00506379	-0.103425	0.0250718	0.0316058	0.872825	-0.154104	-0.163359	0.283332	-0.163478	-0.151491	0.0376116	-0.0122449	-0.016561	-0.0384837	-0.0451497	-0.682986	0.00305387
JG33	-0.00820958	0.0275859	-0.42253	0.101018	-0.143714	0.0879531	0.525745	0.621882	0.177267	0.239347	0.126231	0.0192388	-0.0152289	0.0733285	0.107301	-0.858542	-0.136923	-0.00816402	0.225255	0.0548377	-0.0274857	-0.187503	-1.2452	-0.124144	-0.0804581	-0.33522	0.0861274	0.0504717	-0.0453278	0.0244422	-0.0812137	-0.150424	0.0522896	-0.0183797	-0.200343	-0.322914	-0.120547	0.04202	-0.212005	-0.00240482	0.0612774	-0.0833704	-0.103644	0.0423769	-0.000497665	-0.125422	-0.135315	0.985412	0.0475523
JG34	-0.0306974	0.11053	0.433774	0.102831	0.0838665	-0.545798	-0.127945	-0.0651211	0.0664469	-0.0594305	-0.260372	0.0323312	0.000580787	-0.234716	0.458619	0.115716	-0.523911	-0.375462	0.670655	-0.0230393	0.0223688	0.0818748	0.013339	-0.468736	0.0700671	-0.618141	0.00646998	-0.111123	0.034873	-0.0994116	0.0231316	0.064756	-0.0876376	-0.14251	0.0339041	0.217182	1.14882	-0.128619	-0.138562	0.388858	-0.0905355	-0.148075	0.437067	-0.041378	0.180518	0.0750866	-0.0922944	-1.19808	0.0746528
JG35	-0.162461	-0.0409373	-0.730041	-0.375441	0.826166	-0.125697	-0.0678632	0.169617	-0.39464	-0.532367	-0.224624	-0.137398	-0.323196	-0.00263896	0.0798479	0.775655	0.467489	0.658486	-0.158803	-0.0328453	-0.304676	0.0427565	0.743163	0.0943931	0.216807	0.461882	0.192837	-0.141761	0.139383	-0.078405	-0.0469749	0.124285	-0.127882	-0.00306671	0.476849	-0.150953	1.06618	-0.0563234	0.520249	-0.225494	-0.121594	-0.0503098	-0.222348	0.758345	0.516776	0.0350696	-0.106285	-0.519852	-0.329217
JG36	-0.351369	-0.0344689	0.245767	0.103261	0.598829	-0.0153502	0.486406	0.448343	0.539431	-0.0454571	0.0714908	-0.0594611	0.153395	-0.336413	-0.161685	-0.698819	0.122688	0.295078	-0.370529	-0.103231	0.0945009	0.00224261	1.52187	-0.013924	0.108735	0.0478579	-0.0202078	0.0250401	-0.237317	0.0587476	0.00483717	0.139676	0.0929528	-0.127978	-0.199939	-0.00908948	-0.14642	-0.13254	0.100092	-0.0414698	-0.0394787	-0.095915	0.260514	-0.175735	-0.181207	0.0452022	0.0380104	0.263496	-0.0830125
JG37	-0.0379335	0.0746203	-0.0273919	-0.0914557	-0.11084	-0.197089	-0.0269727	-0.00554779	0.316914	-0.335346	-0.214082	0.0429895	0.172606	0.00863137	-0.0904133	-0.619111	-0.228602	0.376289	0.188137	0.0367399	0.0388285	0.057303	1.04904	0.35909	-0.00248088	-0.609407	-0.0840141	-0.0135083	0.0730449	0.200423	0.0135815	0.306662	0.696864	-0.0252052	-0.164739	0.294557	-0.228428	-0.0901404	0.0741817	-0.283633	0.0285776	-0.0795887	-0.101514	0.0380868	-0.183001	-0.0152005	2.31537	0.911287	-0.079958
JG38	0.042076	0.100726	-0.527239	-0.0733759	0.856725	0.152997	-0.0671015	-0.0314647	-0.0290688	0.479287	0.110918	-0.0384019	0.0830652	-0.183421	1.41472	0.664302	0.0763722	-0.538921	-0.475718	-0.184561	0.300289	0.146693	0.489447	0.045465	-0.443598	0.648549	0.472452	0.2224	0.025622	-0.198403	-0.170202	-0.0547428	0.15155	-0.0114967	-0.11331	0.303117	2.10997	-0.208182	-0.0442569	-0.174096	-0.0188188	0.151194	0.0499583	-0.298669	0.1086	-0.119369	-0.262019	-1.77569	-0.0578458
JG39	0.133399	0.146384	-0.428105	-0.122348	0.546332	0.0989522	-0.100411	0.0525993	-0.0439146	0.0495069	-0.0712517	-0.0264079	0.0569864	0.0789045	1.19295	0.0484073	-0.00931381	-0.480675	-0.60269	-0.142842	0.395238	0.0283711	0.372049	-0.183223	-0.386075	0.438008	0.624551	0.301846	0.088858	-0.157398	-0.191041	-0.238942	0.0679877	-0.275556	-0.102368	0.113022	2.07881	-0.43632	-0.0572265	-0.163789	-0.161542	0.0461415	0.123224	-0.242563	0.0168541	-0.150709	-0.397788	-1.45395	0.0505702
JG40	0.0648336	-0.0133084	0.435454	-0.0920674	0.0186132	0.129432	-0.489005	-0.178319	0.169709	0.619162	0.235125	-0.143723	-0.000580787	0.413153	-0.116749	-0.233026	0.706851	0.389611	-0.561729	-0.204274	0.322023	0.127996	-0.448513	-0.0133525	0.130638	-0.221047	0.451892	0.384756	-0.164142	-0.0906393	-0.115923	0.123775	-0.0531009	-0.0301145	0.181844	0.163933	0.619381	0.281052	0.0558394	-0.0644381	-0.0840284	-0.0140662	-0.235416	0.320754	0.0360634	-0.126917	0.247687	-0.872525	-0.101452
JG41	-0.156061	0.0203486	0.0836627	0.188019	0.0743067	-0.0601544	-0.5036	-0.428794	0.399617	0.0490682	0.0967355	-0.0705844	-0.14839	-0.547791	-0.180321	0.804535	0.483061	-0.133311	0.418689	-0.125227	0.60088	0.322877	-1.22413	-0.400536	0.416853	0.709968	0.198948	0.017165	-0.0712007	-0.137709	-0.0813676	0.13843	0.151013	0.0865307	-0.440398	0.445744	0.668557	0.0729401	0.0727012	0.271161	-0.0889222	0.0219737	0.0363221	0.617039	0.177677	0.0682381	-0.0900397	-1.32376	-0.17132
JG42	-0.34002	-0.0502346	0.598822	0.587398	0.380235	-0.36113	-0.249108	0.0699693	0.0108838	-0.480694	-0.219599	-0.0688593	0.104293	0.599031	-0.135502	0.507055	-0.0973713	-0.319991	0.633442	-0.00857572	0.312485	0.0513226	0.993609	-0.111656	0.415159	-0.843437	-0.103411	-0.231409	-0.301903	0.260062	-0.0722377	-0.0468945	-0.343819	0.056786	0.321641	-0.179571	0.413125	0.174516	-0.122322	0.0211235	-0.169887	0.0874842	-0.0838275	0.166623	-0.280908	-0.0840117	-0.000544396	-1.07824	0.0378561
JG43	-0.650579	0.0172947	0.2233	-0.133707	0.319617	-0.224235	0.0722838	0.1289	-0.0572643	0.183794	0.109563	-0.0360368	-0.185445	-0.104008	0.000695951	-0.22158	0.0273005	-0.20629	0.495409	-0.0150223	0.575013	0.115902	0.996948	-0.138445	0.075891	0.242887	-0.548601	-0.356222	-0.172993	-0.0751411	-0.139776	0.141792	-0.0885341	0.0738053	-0.0177177	-0.142906	0.728406	0.433196	0.0729486	0.242793	-0.0353532	0.140024	0.219064	0.381608	0.159183	-0.116103	-0.12688	0.772237	-0.0202456
JG44	-0.12034	-0.107791	0.0324698	-0.124594	0.204011	-0.552991	0.520563	0.482928	-0.28922	0.046062	-0.101331	0.0624454	-0.226561	-0.167772	0.0534586	0.138005	0.0770044	-0.340826	0.593883	0.096403	0.171417	0.0854287	-0.844657	0.18994	0.173461	-0.676033	-0.329602	-0.288905	-0.0757044	0.373068	0.0938148	-0.142767	0.173893	-0.0175354	0.275858	0.0690819	-0.0225934	-0.00077381	-0.234228	-0.0178037	-0.11633	-0.0968697	0.412014	-0.00821554	-0.157973	-0.0486678	-0.0357698	0.0445381	0.0903411
JG45	-0.0515752	-0.106665	-0.231573	-0.18312	0.210253	-0.14388	1.12321	1.22133	0.0842441	-0.537239	-0.164454	-0.0182318	0.0701393	0.624173	-0.00634987	-0.0604326	-0.0960278	-1.22715	0.242745	-0.0376308	0.221525	-0.0134341	0.449641	-0.0065003	-0.279047	-1.05166	0.374246	0.31168	-0.0101936	0.0969391	-0.0944109	-0.259291	0.24445	0.0376603	-0.169548	-0.296262	0.532435	0.0775249	-0.00644336	0.422372	0.0415401	0.101527	0.267391	0.146841	-0.290652	0.0247643	-0.0150655	1.01599	-0.0489619
JG46	0.00198865	0.107545	-0.260046	0.00278316	-0.575058	0.0374832	-0.647207	-0.405991	0.305514	0.458226	0.562328	0.113471	0.221593	0.212002	0.253552	-1.08828	-0.271143	0.182212	-0.634074	0.446349	-0.0353497	0.350571	1.25955	0.383454	-0.73184	-0.336716	-0.403268	-0.251563	0.0606124	0.217942	0.127991	0.248969	0.179764	0.128755	0.13377	-0.432865	-0.865471	0.152513	0.0134194	-0.490556	0.247719	-0.0346458	-0.0309354	-0.185809	0.00905919	0.0630049	0.569238	0.329123	0.401038
JG47	-0.0785871	-0.11636	0.378492	0.0869955	-0.34203	-0.164325	0.588832	0.484931	-0.157758	-0.256445	-0.0572886	-0.0878673	0.258829	-0.458295	-0.000695951	-0.650975	-0.217423	0.303195	-0.416058	-0.134559	-0.0112689	-0.0323345	-1.43943	-0.44178	0.305466	-0.0173442	-0.0935082	-0.0132797	0.888254	-0.0517355	0.0707546	-0.0549501	0.284016	-0.155019	-0.257249	0.33435	-0.211867	-0.237924	0.110161	0.0646223	-0.0695669	-0.120881	0.048522	0.181153	0.186119	0.131517	0.332962	-1.46561	-0.0731975
JG48	-0.527733	-0.0265614	-0.446852	-0.0962493	-0.0186132	0.369941	-1.19105	-1.00502	0.00270549	0.546432	0.0309416	0.222048	-0.011646	0.15287	-0.118903	-1.18122	0.219326	0.323657	1.92512	0.0320014	0.345438	0.0742358	-1.17933	0.688966	-2.44648	-0.840857	-0.283375	0.186795	-0.00246627	-0.0477798	0.314382	0.290549	0.251174	-0.0227074	-0.061129	0.644035	-0.359748	-0.248521	0.530679	-0.548072	0.19009	0.109376	-0.0632213	0.316388	0.27274	0.28687	3.71559	-1.13684	-0.0190775
JG49	-0.309497	-0.113656	0.0987732	0.41497	-0.246987	-0.0130318	0.712568	0.76962	0.152635	-0.126803	-0.140176	-0.0302258	0.214554	0.102445	0.0856036	-0.777468	-0.113289	-0.0711872	0.206454	-0.0235555	-0.0312807	-0.0965544	1.07031	0.86288	0.0627779	-0.585629	-0.391861	-0.211296	-0.058303	0.321192	0.0339968	-0.0103929	0.430739	-0.233442	0.18075	-0.205095	-0.662798	-0.0243813	-0.0253691	-0.0958093	-0.0619107	-0.0980616	-0.150193	-0.0264887	-0.08401	-0.0421316	-0.0480695	0.663261	-0.188127
JG50	-0.00198865	0.129476	0.105439	-0.287647	0.683758	0.203429	-0.641918	-0.365807	-0.366883	-0.54718	-0.62915	-0.15428	-0.0145947	0.566738	-0.0116819	0.804562	0.162892	-0.217221	0.723742	-0.243474	0.079901	0.133076	-1.47171	-0.406245	0.17561	-0.264214	0.0313728	-0.0200403	-0.351703	0.256659	0.0328995	-0.0695893	-0.192856	-0.0462931	0.315189	0.560439	1.05433	-0.088616	0.148119	-0.113145	-0.264401	0.144455	-0.203257	-0.00765651	-0.226146	-0.102238	0.487438	-0.640314	-0.126707
JG51	0.192913	0.198892	0.43034	0.230119	-0.36878	-0.00815829	0.270547	0.262297	0.270577	-0.235833	-0.112291	-0.153403	0.0103067	-0.369282	-0.0639985	0.382822	-0.327612	-0.214756	0.0997999	-0.0689429	-0.00070911	0.0183275	-0.53138	-0.189428	0.230574	-0.308461	0.1007	-0.0125988	0.0959825	0.0614486	-0.126293	-0.0152592	0.209144	0.224195	-0.0546739	-0.128322	0.188414	0.151398	0.00792407	-0.116212	-0.160392	0.159123	0.151952	0.0195337	-0.255212	-0.143494	-0.334056	-0.895948	-0.00391459
JG52	0.422283	-0.021868	-0.282401	-0.347091	0.434227	-0.297013	-0.25937	0.00554779	-0.00410871	-0.763276	-0.25785	0.000216689	0.0655631	-1.86234	0.123701	0.227632	0.132226	0.247391	-0.323161	-0.0659727	-0.116311	-0.355496	-0.787601	-0.257651	0.719036	0.191607	0.216235	0.727212	-0.267754	0.166545	-0.049515	0.294864	0.0339063	0.00783319	0.441801	0.949202	0.478126	0.0709806	-0.0175917	-0.114568	0.0843457	0.0727915	-0.106371	-0.269166	0.0252942	0.00994101	-0.00336018	-2.70038	0.00540057
JG53	-0.211476	0.0656523	-0.0362472	-0.21077	-0.0892122	-0.238677	-0.237207	-0.280491	-0.01343	-0.76074	-0.325422	0.0728661	0.064625	-0.0772429	-0.164343	0.619386	0.107452	0.117746	0.00846522	0.0329448	0.0205688	0.42622	-0.719144	0.387026	0.363407	-0.95241	-0.0375242	0.030339	-0.122186	-0.284068	0.308048	0.404879	0.153321	0.178142	0.293266	1.22763	1.79622	0.470818	0.77508	-0.140723	1.16726	0.256332	0.00444059	-0.177441	-0.39365	0.0348388	0.197639	-1.0749	0.0844249
JG54	-0.295018	-0.00975294	0.167187	-0.096413	1.47101	-0.174843	-0.166665	-0.0243175	0.0233097	-0.147723	-0.216525	0.0113239	0.108915	-0.350883	0.346455	-0.36991	-0.431489	-0.609877	1.63425	0.0507678	0.436728	0.190025	-1.35308	-0.702729	0.78332	-0.871279	0.00748134	-0.0749479	-0.0331893	-0.328375	0.109903	0.160911	0.259561	-0.0552447	0.463998	0.163675	1.7167	0.209758	0.08886	-0.133724	0.0304188	0.0584405	0.545066	-0.181253	-0.309298	0.157086	-0.0831765	0.181769	0.051888
JG55	0.372183	0.0799672	0.044682	0.347214	-0.336883	-0.019623	-0.0335746	-0.1337	0.503507	-0.0215403	-0.0902391	-0.00340944	0.268757	-1.25597	0.25745	-1.29734	-0.320216	0.0308843	-0.391079	0.0278323	-0.0498953	0.0166017	0.470886	0.44048	0.101815	-0.603522	-0.687334	-0.19974	0.00146556	0.431009	-0.0459028	0.0478561	0.338512	-0.112477	0.119985	-0.170926	-0.572465	0.150921	0.0962166	0.119136	-0.00154936	0.0688754	0.203175	-0.317947	-0.150364	0.0370493	0.0854195	1.53167	-0.0586812
JG56	-0.208845	0.133327	0.617142	0.815847	-0.935948	-0.0715672	0.288082	0.305341	0.660477	-0.327105	-0.0610951	0.162019	0.140091	-0.612235	-0.132516	-2.14286	0.505176	0.452107	-0.646541	0.208249	0.210443	0.0665367	0.850229	0.668032	-0.112572	-0.887635	-0.424311	0.0713527	-0.180853	0.114681	0.106614	0.285553	-0.0536806	0.0284143	0.292561	0.20511	-0.601743	-0.025389	-0.015276	-0.224509	0.0412559	0.145804	-0.0698539	-0.391353	-0.335762	0.135621	0.116223	-0.965387	0.368093
JG57	-0.566052	-0.107698	0.648616	0.605153	1.47287	0.0143409	-0.334631	-0.220738	-0.168499	-0.977363	-0.335964	0.00528226	-0.0945171	0.312186	-0.00568221	0.65135	-0.569954	-0.893936	1.57246	0.0501917	0.0801333	0.325869	-1.55033	-0.525895	1.30474	-0.264336	0.173257	-0.0921619	-0.162758	-0.272379	0.00191292	0.378266	0.0242503	-0.0637168	0.557667	0.0991333	1.25642	0.0793568	-0.0697812	-0.0157895	-0.125985	-0.00892526	0.144692	0.129076	0.0865073	0.0172118	-0.0386632	-1.80801	-0.0679768
JG58	0.670532	-0.0756735	1.00723	0.279041	-0.512999	-0.0453934	0.104184	0.144003	-0.878734	-0.204292	-0.371412	-0.0139805	-0.155115	0.346001	-0.111591	-0.39916	-0.39727	-0.208645	-0.484714	0.0902864	-0.128105	-0.00921539	1.60023	0.202766	-0.00833223	0.0846226	-0.413075	-0.454838	0.158529	0.207147	0.0779652	0.0746547	0.11205	0.0761383	-0.100217	-0.282159	0.0746474	-0.017008	-0.137067	0.051361	0.0648237	-0.029388	-0.28888	-0.140852	-0.264739	-0.0217959	0.102992	0.964582	0.0639898
JG59	-0.00670061	0.0247305	-0.30836	0.00289983	0.397744	0.0151968	-0.415113	-0.0614824	0.420157	-0.412308	-0.122923	0.0235583	0.0553493	0.236685	0.12206	0.30985	0.116136	0.307824	0.235052	0.0183681	-0.0445633	-0.175709	1.02129	0.32146	0.190157	-0.909966	0.233394	0.250618	0.0453567	0.307193	0.016734	0.0969621	0.36429	0.0244234	-0.169255	0.194872	-0.313623	-0.0597788	-0.0489091	-0.186254	0.0386857	-0.235537	-0.332395	0.0521199	-0.293325	0.0234124	-0.0181722	1.24011	-0.0696744
JG60	-0.928124	-0.225308	-0.06562	-0.201982	1.03446	0.121812	-0.857569	-0.796233	0.300269	0.658193	0.387917	-0.0167814	-0.134936	-0.0816192	1.36352	1.32049	-0.376297	-0.969559	0.853583	-0.103282	0.00070911	0.235166	-0.0824959	-0.257617	0.465903	0.387916	-0.114986	-0.0408064	0.253587	-0.0177696	-0.0389617	0.0094673	-0.327945	-0.124664	0.421324	0.00908948	1.60404	-0.149119	0.225319	-0.0616963	0.0899312	-0.118198	-0.188947	-0.0554006	-0.227924	0.0686813	-0.178306	-1.03515	-0.0549886
JG62	-0.257246	0.144131	-0.456303	-0.23184	-0.289328	0.300542	-0.805419	-0.679997	0.0148022	-0.0702142	0.397979	0.26341	-0.072022	0.0833322	0.465152	-0.251329	-0.327258	0.0488699	-0.684682	0.705836	-0.116116	0.201251	0.84042	0.490407	0.00248088	0.0648268	0.107345	0.141874	0.260313	0.252809	0.295731	-0.0370475	0.0826882	0.188713	-0.140567	-0.18349	-0.17166	-0.160274	-0.0852751	0.180795	0.335269	-0.250263	0.0357981	-0.0953703	0.0177408	0.145253	0.276395	0.688078	0.411852
JG63	0.431141	-0.00718484	0.152223	-0.180318	-0.246799	0.0993035	-0.410977	-0.577972	-0.28805	-0.539875	-0.106242	0.00329142	-0.170787	0.113409	0.148621	-0.240181	-0.212588	-0.184356	0.28427	0.216531	-0.16565	-0.0140779	0.883828	0.156839	0.27898	0.931372	-0.0183348	0.0471905	-0.0456531	0.215807	0.157213	-0.0766706	-0.153602	0.162164	-0.0586766	-0.441999	-0.0292926	-0.0178279	-0.0246503	-0.339482	0.136801	-0.25085	-0.0969972	-0.0602054	0.382006	0.186214	0.307225	0.686015	-0.0421076
JG64	0.0356128	-0.29355	0.362375	0.297128	0.242003	0.310339	-0.0786355	-0.1479	-0.496759	-0.299811	-0.0422262	-0.121011	-0.127992	0.231664	-0.189088	0.245262	0.166296	-0.291372	-0.759654	-0.0404927	-0.179351	0.584404	-0.820827	0.129423	-0.102362	0.0182729	-0.235283	-0.314601	-0.0564867	0.123251	0.0669489	0.107561	-0.132478	0.131333	-0.238002	0.204587	-0.286514	-0.212913	-0.0268647	0.0659531	0.00530934	-0.318646	-0.218976	0.0871923	0.125983	0.145003	0.0714157	-0.932922	0.0603434
JG65	-0.0890785	-0.0536504	-0.41881	-0.240384	-0.268365	0.279063	0.0256116	0.0954185	0.080595	-0.128368	-0.131747	0.00299183	0.0999341	-0.0760821	0.181247	0.160474	-0.126329	-0.0354528	-0.952707	-0.0302316	-0.0471972	-0.0443574	0.935704	0.271521	-0.0103432	1.08583	-0.299873	-0.279135	0.422233	0.154332	0.0966284	0.00666728	0.207815	0.0692386	-0.0552382	-0.0705623	-0.0137834	-0.164214	-0.0377523	0.0398246	-0.0591958	-0.450067	-0.271444	-0.161809	0.299083	-0.0294378	0.182238	0.532371	0.0537876
JG66	-0.291499	-0.0191462	0.0609093	0.276937	0.0350367	0.112947	-0.345964	-0.233627	-0.0377338	1.89133	1.07714	-0.0445724	0.223991	0.649486	-0.169659	0.56938	0.244303	0.0674292	-0.120193	-0.111222	0.00686954	-0.109415	-1.78757	-0.310936	0.740537	0.0542043	0.387094	0.327503	0.176425	-0.178068	0.0544928	0.336547	0.189009	-0.0902014	-0.273374	0.634959	0.731434	-0.15757	-0.153126	0.101147	0.0165913	-0.256199	0.340353	0.447339	1.10046	0.190611	0.274269	-1.30165	0.00430529
[truncated: 198 more columns]

## Sheet: Cluster Comparison
Antibody Name	log2FC (Resistant/Sensitive)	Abs(Log2FC)	pvalue	Mean predicted resistant	Mean predicted sensitive
Sox2RV	1.58599	1.58599	2.77249e-12	1.39768	-0.188317
Caveolin1RV	-1.35657	1.35657	1.00592e-09	-0.954811	0.401759
AxlRV	-1.21019	1.21019	1.51181e-06	-0.678312	0.531874
BRD4RV	1.09049	1.09049	4.13358e-11	0.903332	-0.187154
PARRC	1.08782	1.08782	2.54137e-05	0.762367	-0.325451
STINGRV	1.08537	1.08537	0.00665063	0.693744	-0.391625
Connexin43RC	-1.04567	1.04567	0.00170539	-0.792879	0.25279
FibronectinRV	-1.04016	1.04016	2.73363e-05	-0.461119	0.579038
Claudin7RV	1.0268	1.0268	4.73733e-10	0.918544	-0.108256
MSH6RC	0.856028	0.856028	4.15139e-15	0.652414	-0.203614
CyclinB1RV	0.85163	0.85163	4.54146e-07	0.540583	-0.311047
PARPRV	0.8263	0.8263	5.01562e-10	0.544524	-0.281776
ARID1ARC	0.791994	0.791994	6.75732e-07	0.357332	-0.434663
Wee1RC	0.789134	0.789134	9.94648e-10	0.526458	-0.262676
HES1RV	0.745901	0.745901	8.37517e-11	0.504369	-0.241532
CDK1_pT14RC	0.720112	0.720112	5.85911e-06	0.474393	-0.245719
GlutaminaseRC	-0.713613	0.713613	6.5326e-07	-0.501877	0.211736
ECadherinRV	0.713183	0.713183	2.37769e-05	0.407949	-0.305234
x53BP1RV	0.708678	0.708678	4.70312e-06	0.432157	-0.276521
LDHARC	-0.703785	0.703785	2.79912e-06	-0.373359	0.330427
PLK1RC	0.66955	0.66955	2.3015e-06	0.336132	-0.333418
cdc25CRV	0.66838	0.66838	8.12969e-08	0.449583	-0.218798
Rab25RV	0.598353	0.598353	0.000124754	0.539943	-0.0584098
YAP_pS127RV	-0.575135	0.575135	0.0028088	-0.214321	0.360814
PaxillinRC	-0.567947	0.567947	1.68765e-10	-0.399033	0.168914
FOXM1RV	0.555673	0.555673	2.77832e-12	0.39838	-0.157294
PKCaRV	-0.545342	0.545342	0.000172581	-0.354788	0.190555
NDRG1_pT346RV	-0.53568	0.53568	0.0511879	-0.343833	0.191847
XRCC1RC	0.527986	0.527986	1.12394e-10	0.353147	-0.174839
S6_pS240_S244RV	-0.517005	0.517005	0.0197491	-0.28194	0.235065
SLC1A5RC	0.514094	0.514094	0.000144382	0.317701	-0.196393
CoxIVRV	0.511721	0.511721	1.28258e-05	0.231303	-0.280417
BimRV	0.500304	0.500304	2.52198e-08	0.31246	-0.187844
IRS1RV	-0.497322	0.497322	1.37466e-10	-0.322242	0.175081
IGFBP2RV	0.49459	0.49459	0.0840745	0.437076	-0.0575148
TFRCRV	0.469168	0.469168	0.00364486	0.238905	-0.230263
S6_pS235_S236RV	-0.455231	0.455231	0.0296996	-0.140356	0.314875
Stat5aRV	0.443152	0.443152	0.00178711	0.308088	-0.135064
bCateninRV	0.442611	0.442611	0.00125059	0.276615	-0.165997
EGFRRV	-0.42951	0.42951	0.0502831	-0.0642202	0.36529
TFAMRV	0.427273	0.427273	0.00045593	0.313577	-0.113696
ERCC5RC	0.419754	0.419754	0.000360868	0.183207	-0.236547
HeregulinRV	-0.403539	0.403539	0.0105324	-0.173262	0.230277
Notch3RC	0.387484	0.387484	0.000135949	0.317721	-0.0697633
VEGFR2RV	-0.386444	0.386444	0.000295008	-0.22476	0.161684
bActinRC	-0.377863	0.377863	6.59511e-06	-0.209776	0.168087
Wee1_pS642RC	0.376762	0.376762	3.30471e-07	0.27184	-0.104922
eEF2KRV	0.37668	0.37668	0.0021031	0.283315	-0.0933643
Rb_pS807_S811RV	-0.369796	0.369796	0.0812725	-0.222795	0.147001
PCadherinRC	-0.363187	0.363187	0.000435357	-0.134074	0.229113
MEK1RV	0.361946	0.361946	0.000480394	0.195989	-0.165957
MMP14_EP1264Y_RN	-0.357351	0.357351	0.010907	-0.318718	0.0386326
cdc2_pY15RC	0.355213	0.355213	5.02706e-09	0.223291	-0.131922
DUSP4RV	-0.330179	0.330179	0.0296488	-0.0305153	0.299664
PKM2RC	-0.326501	0.326501	0.00628758	-0.19146	0.135041
MSI2RC	0.324	0.324	5.98774e-06	0.235296	-0.0887035
GysRV	-0.32267	0.32267	0.00322493	-0.190155	0.132515
RBM15RV	0.317514	0.317514	9.30978e-06	0.161618	-0.155896
ZAP70RC	0.307169	0.307169	0.261621	0.487209	0.180041
GCN5L2RV	0.297008	0.297008	4.97079e-05	0.255337	-0.0416707
PKAaRV	0.278876	0.278876	0.00261139	0.15152	-0.127356
GranzymeBRV	0.272989	0.272989	0.0013645	0.187946	-0.0850428
HistoneH3RV	0.264681	0.264681	0.0278918	0.167434	-0.0972467
WIPI2RC	0.262074	0.262074	0.00314038	0.18277	-0.0793031
UBAC1RV	0.261381	0.261381	0.00935291	0.226634	-0.0347471
Cox2RC	-0.258899	0.258899	0.0730644	0.0626731	0.321572
HSP70RC	0.252729	0.252729	0.201622	0.296774	0.0440448
Rad50RV	0.246362	0.246362	0.0104828	0.151858	-0.0945045
CD4RV	0.244279	0.244279	0.306912	0.353691	0.109411
PDK1RV	-0.244185	0.244185	0.171098	0.0137344	0.257919
YAPRC	-0.233363	0.233363	0.0415104	-0.0865858	0.146777
eEF2RC	-0.228147	0.228147	0.00071122	-0.131976	0.0961717
Jagged1RV	-0.228002	0.228002	0.0201443	-0.119166	0.108837
Gab2RV	-0.225384	0.225384	0.0936864	-0.213387	0.0119968
FASNRV	-0.210658	0.210658	0.136781	-0.17303	0.0376279
Smad1RV	0.209648	0.209648	0.000187769	0.121422	-0.0882262
DJ1RV	-0.208707	0.208707	0.016781	-0.19375	0.0149567
Gys_pS641RV	-0.205528	0.205528	0.101864	-0.0610308	0.144497
INPP4bRV	-0.204256	0.204256	2.83834e-05	-0.0901939	0.114062
ACC1RC	-0.202733	0.202733	0.129884	-0.0632717	0.139461
NFkBp65_pS536RC	-0.195943	0.195943	5.13793e-06	-0.123593	0.0723508
GlutamateD12RC	0.195823	0.195823	0.00192677	0.177583	-0.0182406
bCatenin_pT41_S45RV	0.195707	0.195707	0.23627	0.089946	-0.105761
HER2_pY1248RC	-0.190282	0.190282	0.206234	0.000221025	0.190503
YB1_pS102RV	-0.189595	0.189595	0.000321954	-0.0989776	0.0906178
DMHistoneH3RV	0.189358	0.189358	0.00725249	0.145636	-0.0437223
PMS2RV	0.188785	0.188785	0.0225236	0.0913163	-0.0974691
IRbRC	0.184208	0.184208	0.13902	0.122657	-0.0615506
MMP2RV	-0.182826	0.182826	0.000196731	-0.0825173	0.100309
PI3Kp110aRC	0.182727	0.182727	2.99587e-05	0.120056	-0.0626719
x1433zetaRV	-0.180431	0.180431	0.0591734	-0.0640609	0.11637
PDK1_pS241RV	-0.180417	0.180417	0.00834905	-0.129109	0.0513084
BRafRC	0.177052	0.177052	0.0394943	0.0844121	-0.0926401
HER3RV	0.172962	0.172962	0.0221709	0.200461	0.0274994
Pdcd4RC	0.172345	0.172345	0.354432	0.109982	-0.0623638
PDGFRbRV	-0.17111	0.17111	0.346017	-0.194817	-0.0237073
p27_pT198RV	-0.168834	0.168834	4.08656e-06	-0.101938	0.0668961
RPA32_pS4S8RC	0.167315	0.167315	0.00494975	0.0857523	-0.0815625
Src_pY527RV	-0.164456	0.164456	0.444665	-0.237581	-0.0731253
RIPRC	0.163135	0.163135	0.113979	0.0765107	-0.0866243
IGFRbRC	0.162959	0.162959	0.0851142	0.124761	-0.0381984
CollagenVIRV	-0.160423	0.160423	0.0407525	-0.131365	0.0290574
PEA15RV	-0.159101	0.159101	0.0167846	-0.107595	0.0515059
Myt1RC	0.158083	0.158083	0.0139579	0.0950652	-0.0630175
TRIM25RC	0.156688	0.156688	0.258989	0.083252	-0.0734365
ATM_pS1981RV	-0.156365	0.156365	4.62148e-05	-0.081458	0.0749066
ARRV	0.155807	0.155807	0.0913424	0.18622	0.0304124
ATR_pS428RC	0.153434	0.153434	0.00252221	0.126744	-0.0266898
p21RV	0.153069	0.153069	0.13806	0.0210064	-0.132062
p27Kip1RV	-0.152359	0.152359	0.173187	0.0139644	0.166324
Chk1_pS296RV	-0.15182	0.15182	0.10945	-0.0649142	0.0869056
Rictor_pT1135RV	-0.14926	0.14926	5.41207e-05	-0.0646419	0.0846183
HER3_pY1289RC	-0.148853	0.148853	0.000984838	-0.0928357	0.0560177
CRafRC	0.144686	0.144686	0.0172631	0.123385	-0.0213009
EGFR_pY1173RV	-0.144489	0.144489	0.000238735	-0.0896682	0.0548209
FAK_pY397RV	-0.141887	0.141887	0.100897	-0.135417	0.00646917
PEA15_pS116RV	-0.139428	0.139428	4.84707e-05	-0.0725622	0.0668663
AuroraBRV	0.138563	0.138563	0.0186566	0.103069	-0.0354946
PRAS40_pT246RV	0.137268	0.137268	0.00327384	0.0900684	-0.0472001
p53RC	-0.136452	0.136452	0.0429956	-0.014516	0.121936
LC3ABRC	-0.134692	0.134692	0.0899534	-0.0963318	0.0383603
Atg3RV	0.131934	0.131934	0.0735503	0.0346429	-0.0972915
AMPKa_pT172RC	-0.131933	0.131933	0.256699	-0.124121	0.00781252
PLCgamma2_pY759RC	-0.129651	0.129651	0.000810049	-0.0627206	0.0669306
TIGARRV	-0.128818	0.128818	0.00112729	-0.0838305	0.0449875
MerlinRC	0.128223	0.128223	0.124014	0.0492595	-0.0789633
Mnk1RV	-0.125858	0.125858	0.0936855	-0.0639063	0.0619513
Myosin11RV	0.124652	0.124652	0.604559	0.125195	0.00054304
PKCdelta_pS664RV	-0.122654	0.122654	0.000142606	-0.0688945	0.0537592
Caspase7cleavedRC	-0.122214	0.122214	0.473072	0.0718167	0.194031
PTENRV	-0.121871	0.121871	0.221381	-0.0929802	0.0288908
NCadherinRV	-0.121691	0.121691	0.000649896	-0.0619945	0.059696
Bad_pS112RV	-0.118771	0.118771	0.00370201	-0.0411529	0.0776184
cMycRC	0.115678	0.115678	0.0478072	0.106747	-0.00893097
TuberinRV	0.114877	0.114877	0.298049	0.11484	-3.72984e-05
Stat3_pY705RV	-0.112959	0.112959	0.0372136	-0.104614	0.00834544
HSP27_pS82RV	0.11289	0.11289	0.474312	0.0917897	-0.0211002
PI3Kp85RV	0.111977	0.111977	0.120377	0.0941959	-0.0177809
XPFRC	-0.111955	0.111955	0.0290601	-0.0461005	0.0658544
Rad51RV	0.110834	0.110834	0.0119648	0.0823062	-0.0285279
UHistoneH2BRC	0.110222	0.110222	0.13491	0.094102	-0.0161204
ACC_pS79RV	-0.10904	0.10904	0.35197	-0.0240867	0.0849533
SDHARV	0.107977	0.107977	0.1256	0.0402215	-0.0677551
mTORRV	-0.107151	0.107151	0.0787092	-0.0930008	0.0141498
RSKRC	-0.107111	0.107111	0.235833	-0.078035	0.0290759
IGF1R_pY1135_Y1136RV	-0.106792	0.106792	0.000148805	-0.0377158	0.069076
JNK_pT183_Y185RV	-0.106084	0.106084	0.00302376	-0.0722355	0.0338482
CD20RC	-0.104128	0.104128	0.00393763	-0.0567463	0.0473813
MERIT40_pS29RV	0.103953	0.103953	0.0335761	0.0520178	-0.051935
G6PDRV	0.103591	0.103591	0.370338	0.150101	0.0465097
BRaf_pS445RV	0.100521	0.100521	0.181892	0.025041	-0.0754803
TUFMRV	0.0992283	0.0992283	0.0239671	0.0674021	-0.0318262
SOD2RV	0.0977062	0.0977062	0.362974	0.153722	0.0560158
CD134RV	-0.0975607	0.0975607	0.00472088	-0.0426567	0.054904
PDL1RC	-0.0959811	0.0959811	0.277378	0.016544	0.112525
Slfn11GC	0.0942734	0.0942734	0.194914	0.0778223	-0.0164511
Tuberin_pT1462RV	-0.094145	0.094145	0.0047801	-0.0631698	0.0309752
ATMRV	0.0933443	0.0933443	0.584632	0.0542023	-0.039142
x4EBP1_pS65RV	-0.0930595	0.0930595	0.215257	-0.0114197	0.0816398
Jak2RV	0.0930033	0.0930033	0.145753	0.0743804	-0.0186228
Oct4RC	-0.0919972	0.0919972	0.031106	-0.0300472	0.06195
CyclinD1RV	-0.0904294	0.0904294	0.311218	-0.0783639	0.0120655
Stat3RC	0.0886215	0.0886215	0.445306	0.0939996	0.00537808
mTOR_pS2448RC	-0.0839572	0.0839572	0.270684	-0.0853057	-0.00134845
AMPKa2_pS345RV	-0.0838898	0.0838898	0.000571926	-0.0471692	0.0367206
XBP1GC	0.0811552	0.0811552	0.326443	0.0941164	0.0129612
BaxRV	0.0796428	0.0796428	0.090447	0.0541026	-0.0255402
DaTubulinRV	-0.0779233	0.0779233	0.0146142	-0.0273467	0.0505766
p70S6K1RV	-0.0778824	0.0778824	0.222733	-0.0390186	0.0388638
PREX1RV	-0.0775868	0.0775868	0.304325	-0.0233776	0.0542093
Atg7RV	-0.0772595	0.0772595	0.415007	-0.106833	-0.0295731
CrebRC	-0.0761609	0.0761609	0.00786353	-0.0391765	0.0369844
Mcl1RV	-0.0760383	0.0760383	0.360556	-0.0828404	-0.00680212
eIF4ERV	0.0751958	0.0751958	0.318634	0.025998	-0.0491978
CRaf_pS338RV	0.074062	0.074062	0.358801	0.101088	0.0270258
p90RSK_pT573RC	0.0720087	0.0720087	0.305518	0.0994832	0.0274745
PAK1RV	-0.0713199	0.0713199	0.575458	-0.0648287	0.00649114
MyosinIIa_pS1943RV	0.0706302	0.0706302	0.759136	0.00654766	-0.0640826
MAPK_pT202Y204RV	-0.0695081	0.0695081	0.28514	-0.0500777	0.0194304
RaptorRV	-0.0689382	0.0689382	0.06413	-0.0419184	0.0270199
p70S6K_pT389RV	-0.0679831	0.0679831	0.099308	-0.048641	0.0193422
cKitRV	-0.0676921	0.0676921	0.17118	-0.0387585	0.0289336
PDHK1RC	-0.0668508	0.0668508	0.0228387	-0.0385417	0.0283091
B7H4RC	-0.0659704	0.0659704	0.219436	-0.0148161	0.0511543
cIAP2RC	0.0652801	0.0652801	0.181246	0.0724266	0.00714643
HexokinaseIIRV	0.0647814	0.0647814	0.287123	0.079098	0.0143166
x4EBP1RV	0.0647455	0.0647455	0.540863	0.0925609	0.0278155
MIFRC	0.0630692	0.0630692	0.317562	0.0633485	0.000279282
GSK3ab_pS21_S9RV	-0.0627902	0.0627902	0.598081	-0.0629696	-0.000179325
NAPSINARC	-0.0625982	0.0625982	0.00201492	-0.0279514	0.0346468
RictorRC	-0.0619923	0.0619923	0.555254	0.0303202	0.0923125
Notch1RV	0.0614374	0.0614374	0.647243	0.0882963	0.0268588
VASPRV	-0.0613593	0.0613593	0.491824	-0.0642615	-0.00290215
AktRV	-0.0603999	0.0603999	0.455093	-0.0265847	0.0338153
COG3RV	-0.0600892	0.0600892	0.368164	-0.0317111	0.0283781
GATA6RV	-0.0597871	0.0597871	0.0402183	-0.0423752	0.0174119
WIPI1RC	-0.0577392	0.0577392	0.467766	-0.0217502	0.035989
PAICSRC	0.0577124	0.0577124	0.388958	0.0443043	-0.0134081
SHP2_pY542RC	-0.0545028	0.0545028	0.393623	-0.0157026	0.0388002
Src_pY419RV	-0.0544756	0.0544756	0.503985	0.0236094	0.0780851
Rab11RC	0.0507726	0.0507726	0.106276	0.0290581	-0.0217145
p4442MAPKRV	-0.0490469	0.0490469	0.344133	-0.0181909	0.030856
eIF4E_pS209RV	0.0445953	0.0445953	0.263681	0.0203426	-0.0242526
TSC1RC	-0.0410524	0.0410524	0.458465	-0.0369811	0.00407127
BakRC	-0.0404083	0.0404083	0.155896	-0.0178935	0.0225148
MDM2_pS166RV	0.0398706	0.0398706	0.367558	0.0338407	-0.00602988
TTF1RV	-0.0394046	0.0394046	0.114556	-0.0219904	0.0174142
Beclin_1RC	-0.0379642	0.0379642	0.225374	-0.0221255	0.0158387
Ets1RV	-0.0377964	0.0377964	0.347428	0.00141051	0.0392069
ERa_pS118RV	-0.0369956	0.0369956	0.398492	-0.0300298	0.00696579
ARafRV	0.0359498	0.0359498	0.575755	-0.0133283	-0.0492782
PRRV	-0.0355171	0.0355171	0.33033	-0.00329026	0.0322268
FAKRC	0.0339839	0.0339839	0.518487	0.0624438	0.0284599
x1433betaRV	-0.0327972	0.0327972	0.298423	0.00798654	0.0407837
FoxO3a_pS318_S321RC	-0.0326024	0.0326024	0.155054	-0.0152117	0.0173908
ULK1_pS757RC	-0.0319102	0.0319102	0.763148	0.0385962	0.0705064
Shc_pY317RV	-0.031081	0.031081	0.656215	0.0169494	0.0480304
Chk2_pT68RC	0.0309914	0.0309914	0.44751	0.0216138	-0.00937763
DMK9HistoneH3RC	0.0301199	0.0301199	0.433942	0.0437012	0.0135813
TAZRV	-0.0294636	0.0294636	0.825642	-0.0821562	-0.0526926
JNK2RC	0.0277678	0.0277678	0.440122	-0.00534861	-0.0331164
FoxO3aRC	-0.027106	0.027106	0.350216	-0.0240705	0.00303557
IRF1RC	0.026944	0.026944	0.652697	0.0456771	0.018733
Akt_pS473RV	0.0263414	0.0263414	0.878174	0.118922	0.0925806
AMPKaRC	-0.025093	0.025093	0.577903	-0.023411	0.001682
cJun_pS73RV	0.0244807	0.0244807	0.642035	0.0368162	0.0123355
p38_pT180_Y182RV	-0.024125	0.024125	0.82718	-0.0728714	-0.0487464
Tyro3RV	0.0230951	0.0230951	0.686969	0.0396065	0.0165114
ERRV	-0.0226698	0.0226698	0.632965	0.00639929	0.0290691
BidRC	0.0192551	0.0192551	0.775854	0.0699553	0.0507003
MCT4RV	0.0186222	0.0186222	0.887608	0.0851919	0.0665696
Smad3RV	0.0183518	0.0183518	0.646111	0.0107468	-0.00760495
eIF4GRC	0.0175307	0.0175307	0.87809	0.00631988	-0.0112108
cAblRV	0.0150818	0.0150818	0.716979	0.0147161	-0.000365764
p38MAPKRV	0.0143415	0.0143415	0.873565	0.0492691	0.0349276
MEK1_p_S217S221RV	-0.0139371	0.0139371	0.687029	-0.0188042	-0.00486707
PKCbII_pS660RV	0.0136485	0.0136485	0.869449	-0.0144376	-0.0280862
Elk1_pS383RC	-0.0119188	0.0119188	0.682099	0.00445758	0.0163764
BclxLRV	-0.0107913	0.0107913	0.836868	0.0335766	0.0443678
cMet_pY1234_Y1235RV	0.00967212	0.00967212	0.800297	0.00426087	-0.00541125
LRP6_pS1490RV	0.00962837	0.00962837	0.775553	0.00508477	-0.0045436
GCLMRC	-0.00911673	0.00911673	0.794681	0.000510391	0.00962712
Caspase3RC	-0.00817632	0.00817632	0.785001	-0.0135458	-0.0053695
Stathmin1RV	0.00803372	0.00803372	0.805769	0.0200645	0.0120308
Akt_pT308RV	-0.00719672	0.00719672	0.938007	0.0653529	0.0725497
PAK4RV	0.00690151	0.00690151	0.859272	0.0211962	0.0142947
LckRV	-0.00191395	0.00191395	0.979931	-0.00313215	-0.0012182

## Sheet: Biomarker Group #1
Antibody Name	Gene Name	Log2FC (Resistant/Sensitive)	pvalue
Connexin43RC	GJA1	-1.04567	0.00170539
NDRG1_pT346RV	NDRG1	-0.53568	0.0511879
LDHARC	LDHA	-0.703785	2.79912e-06
x1433zetaRV	YWHAZ	-0.180431	0.0591734
Jagged1RV	JAG1	-0.228002	0.0201443
PCadherinRC	CDH3	-0.363187	0.000435357
VEGFR2RV	KDR	-0.386444	0.000295008
IRS1RV	IRS1	-0.497322	1.37466e-10
PaxillinRC	PXN	-0.567947	1.68765e-10
MMP14_EP1264Y_RN	MMP14	-0.357351	0.010907
PKCaRV	PRKCA	-0.545342	0.000172581
GlutaminaseRC	GLS	-0.713613	6.5326e-07
HeregulinRV	NRG1	-0.403539	0.0105324
Cox2RC	PTGS2	-0.258899	0.0730644
DUSP4RV	DUSP4	-0.330179	0.0296488
PDGFRbRV	PDGFR	-0.17111	0.346017
YAPRC	YAP1	-0.233363	0.0415104
YAP_pS127RV	YAP1	-0.575135	0.0028088
Caveolin1RV	CAV1	-1.35657	1.00592e-09
AxlRV	AXL	-1.21019	1.51181e-06
FibronectinRV	FN1	-1.04016	2.73363e-05
S6_pS240_S244RV	RPS6	-0.517005	0.0197491
S6_pS235_S236RV	RPS6	-0.455231	0.0296996

## Sheet: Biomarker Group #2
Antibody Name	Gene Name	Log2FC (Resistant/Sensitive)	pvalue
IGFBP2RV	IGFBP2	0.49459	0.0840745
Sox2RV	SOX2	1.58599	2.77249e-12
PARRC	PAR	1.08782	2.54137e-05
Claudin7RV	CLDN7	1.0268	4.73733e-10
Rab25RV	RAB25	0.598353	0.000124754
ECadherinRV	CDH1	0.713183	2.37769e-05
bCateninRV	CTNNB1	0.442611	0.00125059
PLK1RC	PLK1	0.66955	2.3015e-06
CDK1_pT14RC	CDK1	0.720112	5.85911e-06
CyclinB1RV	CCNB1	0.85163	4.54146e-07
cdc25CRV	CDC25C	0.66838	8.12969e-08
PARPRV	PARP1	0.8263	5.01562e-10
MSH6RC	MSH6	0.856028	4.15139e-15
Wee1RC	WEE1	0.789134	9.94648e-10
ARID1ARC	ARID1A	0.791994	6.75732e-07
x53BP1RV	TP53BP1	0.708678	4.70312e-06
BRD4RV	BRD4	1.09049	4.13358e-11
Pdcd4RC	PDCD4	0.172345	0.354432
ATMRV	ATM	0.0933443	0.584632
Rad50RV	RAD50	0.246362	0.0104828
BimRV	BCL2L11	0.500304	2.52198e-08
XRCC1RC	XRCC1	0.527986	1.12394e-10
RBM15RV	RBM15	0.317514	9.30978e-06
Wee1_pS642RC	WEE1	0.376762	3.30471e-07
cdc2_pY15RC	CDK1	0.355213	5.02706e-09
FOXM1RV	FOXM1	0.555673	2.77832e-12
GCN5L2RV	KAT2A	0.297008	4.97079e-05
TFAMRV	TFAM	0.427273	0.00045593
CoxIVRV	COX4I1	0.511721	1.28258e-05
HistoneH3RV	HIST3H3	0.264681	0.0278918
DMHistoneH3RV	HIST1H3A	0.189358	0.00725249
SLC1A5RC	SLC1A5	0.514094	0.000144382
TFRCRV	TFRC	0.469168	0.00364486
HSP70RC	HSPA1A	0.252729	0.201622
Caspase7cleavedRC	CASP7	-0.122214	0.473072
ZAP70RC	ZAP70	0.307169	0.261621
CD4RV	CD4	0.244279	0.306912
STINGRV	TMEM173	1.08537	0.00665063
