# Supplementary material for: Caveolin-1 and Sox-2 are predictive biomarkers of cetuximab response in head and neck cancer
Source: JCI Insight. 2021 Oct 22;6(20):e151982. doi: 10.1172/jci.insight.151982 (PMC8564908; doi:10.1172/jci.insight.151982)
Supplement: Supplemental table 4 [file jciinsight-6-151982-s254.xlsx]

## Sheet: Sheet1
PDX Number	Day	flag_max_time	Growth_Relative_Day1	Treatment
HN13-7157	1	0	1	Vehicle
HN13-7157	6	0	2.08997	Vehicle
HN13-7157	8	0	3.22788	Vehicle
HN13-7157	13	0	5.0004	Vehicle
HN13-7157	15	0	6.58766	Vehicle
HN13-7157	20	1	7.99774	Vehicle
HN13-7157	1	0	1	Vehicle
HN13-7157	6	0	2.77974	Vehicle
HN13-7157	8	0	5.75873	Vehicle
HN13-7157	13	0	8.70959	Vehicle
HN13-7157	15	0	10.6729	Vehicle
HN13-7157	20	1	14.0009	Vehicle
HN13-7157	1	0	1	Vehicle
HN13-7157	6	0	2.28813	Vehicle
HN13-7157	8	0	4.16512	Vehicle
HN13-7157	13	0	5.03503	Vehicle
HN13-7157	15	0	6.51225	Vehicle
HN13-7157	20	1	7.27181	Vehicle
HN13-7157	1	0	1	Cetuximab
HN13-7157	6	0	1.01498	Cetuximab
HN13-7157	8	0	0.695591	Cetuximab
HN13-7157	13	0	0.508735	Cetuximab
HN13-7157	15	0	0.497195	Cetuximab
HN13-7157	20	1	0.391222	Cetuximab
HN13-7157	1	0	1	Cetuximab
HN13-7157	6	0	0.891359	Cetuximab
HN13-7157	8	0	0.323229	Cetuximab
HN13-7157	13	0	0.270483	Cetuximab
HN13-7157	15	0	0.268821	Cetuximab
HN13-7157	20	1	0.258864	Cetuximab
HN13-7157	1	0	1	Cetuximab
HN13-7157	6	0	1.04991	Cetuximab
HN13-7157	8	0	0.638411	Cetuximab
HN13-7157	13	0	0.520553	Cetuximab
HN13-7157	15	0	0.358537	Cetuximab
HN13-7157	20	1	0.324666	Cetuximab
HN12-6851	1	0	1	Vehicle
HN12-6851	6	0	1.00101	Vehicle
HN12-6851	8	0	1.11374	Vehicle
HN12-6851	13	0	1.14149	Vehicle
HN12-6851	15	0	1.35368	Vehicle
HN12-6851	20	1	1.6131	Vehicle
HN12-6851	1	0	1	Vehicle
HN12-6851	6	0	1.7166	Vehicle
HN12-6851	8	0	2.00901	Vehicle
HN12-6851	13	0	2.79028	Vehicle
HN12-6851	15	0	2.98349	Vehicle
HN12-6851	20	1	3.23936	Vehicle
HN12-6851	1	0	1	Vehicle
HN12-6851	6	0	1.4847	Vehicle
HN12-6851	8	0	1.99244	Vehicle
HN12-6851	13	0	2.35037	Vehicle
HN12-6851	15	0	4.29279	Vehicle
HN12-6851	20	1	4.58977	Vehicle
HN12-6851	1	0	1	Cetuximab
HN12-6851	6	0	0.81687	Cetuximab
HN12-6851	8	0	0.726043	Cetuximab
HN12-6851	13	0	0.70248	Cetuximab
HN12-6851	15	0	0.701291	Cetuximab
HN12-6851	20	1	0.765779	Cetuximab
HN12-6851	1	0	1	Cetuximab
HN12-6851	6	0	0.9958	Cetuximab
HN12-6851	8	0	0.983147	Cetuximab
HN12-6851	13	0	0.865754	Cetuximab
HN12-6851	15	0	0.908516	Cetuximab
HN12-6851	20	1	0.958225	Cetuximab
HN12-6851	1	0	1	Cetuximab
HN12-6851	6	0	0.901481	Cetuximab
HN12-6851	8	0	0.759056	Cetuximab
HN12-6851	13	0	0.60526	Cetuximab
HN12-6851	15	0	0.429657	Cetuximab
HN12-6851	20	1	0.422331	Cetuximab
HN12-6851	1	0	1	Cetuximab
HN12-6851	6	0	0.969672	Cetuximab
HN12-6851	8	0	0.888633	Cetuximab
HN12-6851	13	0	0.869651	Cetuximab
HN12-6851	15	0	0.696586	Cetuximab
HN12-6851	20	1	0.880438	Cetuximab
HN12-6744	1	0	1	Vehicle
HN12-6744	6	0	2.35587	Vehicle
HN12-6744	8	0	2.7782	Vehicle
HN12-6744	13	0	4.14857	Vehicle
HN12-6744	15	0	4.738	Vehicle
HN12-6744	20	1	5.30997	Vehicle
HN12-6744	1	0	1	Vehicle
HN12-6744	6	0	1.12948	Vehicle
HN12-6744	8	0	1.64484	Vehicle
HN12-6744	13	0	1.67637	Vehicle
HN12-6744	15	0	2.25463	Vehicle
HN12-6744	20	1	4.06404	Vehicle
HN12-6744	1	0	1	Vehicle
HN12-6744	6	0	1.84002	Vehicle
HN12-6744	8	0	1.96935	Vehicle
HN12-6744	13	0	3.02713	Vehicle
HN12-6744	15	0	NA	Vehicle
HN12-6744	20	1	NA	Vehicle
HN12-6744	1	0	1	Cetuximab
HN12-6744	6	0	0.975063	Cetuximab
HN12-6744	8	0	0.955929	Cetuximab
HN12-6744	13	0	0.227257	Cetuximab
HN12-6744	15	0	0.135763	Cetuximab
HN12-6744	20	1	0.021918	Cetuximab
HN12-6744	1	0	1	Cetuximab
HN12-6744	6	0	0.960998	Cetuximab
HN12-6744	8	0	0.118619	Cetuximab
HN12-6744	13	0	0.034992	Cetuximab
HN12-6744	15	0	0.029013	Cetuximab
HN12-6744	20	1	0	Cetuximab
HN12-6744	1	0	1	Cetuximab
HN12-6744	6	0	0.763458	Cetuximab
HN12-6744	8	0	0.692543	Cetuximab
HN12-6744	13	0	0.364079	Cetuximab
HN12-6744	15	0	0.233854	Cetuximab
HN12-6744	20	1	0.026337	Cetuximab
HN12-6744	1	0	1	Cetuximab
HN12-6744	6	0	0.514119	Cetuximab
HN12-6744	8	0	0.293423	Cetuximab
HN12-6744	13	0	0.11386	Cetuximab
HN12-6744	15	0	0.009481	Cetuximab
HN12-6744	20	1	0	Cetuximab
HN12-6758	1	0	1	Vehicle
HN12-6758	6	0	1.45025	Vehicle
HN12-6758	8	0	2.11281	Vehicle
HN12-6758	13	0	2.69974	Vehicle
HN12-6758	15	0	2.79536	Vehicle
HN12-6758	20	1	2.83658	Vehicle
HN12-6758	1	0	1	Vehicle
HN12-6758	6	0	1.14654	Vehicle
HN12-6758	8	0	1.92785	Vehicle
HN12-6758	13	0	2.20712	Vehicle
HN12-6758	15	0	2.42312	Vehicle
HN12-6758	20	1	3.16543	Vehicle
HN12-6758	1	0	1	Cetuximab
HN12-6758	6	0	1.59944	Cetuximab
HN12-6758	8	0	2.86794	Cetuximab
HN12-6758	13	0	2.98835	Cetuximab
HN12-6758	15	0	2.97615	Cetuximab
HN12-6758	20	1	2.92184	Cetuximab
HN12-6758	1	0	1	Cetuximab
HN12-6758	6	0	1.49793	Cetuximab
HN12-6758	8	0	1.92145	Cetuximab
HN12-6758	13	0	2.76883	Cetuximab
HN12-6758	15	0	2.78918	Cetuximab
HN12-6758	20	1	2.81609	Cetuximab
HN12-6722	1	0	1	Vehicle
HN12-6722	6	0	1.11314	Vehicle
HN12-6722	8	0	1.30806	Vehicle
HN12-6722	13	0	1.65827	Vehicle
HN12-6722	15	0	1.73565	Vehicle
HN12-6722	20	1	1.83077	Vehicle
HN12-6722	1	0	1	Vehicle
HN12-6722	6	0	1.47617	Vehicle
HN12-6722	8	0	1.84764	Vehicle
HN12-6722	13	0	2.63951	Vehicle
HN12-6722	15	0	2.95458	Vehicle
HN12-6722	20	1	3.03959	Vehicle
HN12-6722	1	0	1	Vehicle
HN12-6722	6	0	1.68382	Vehicle
HN12-6722	8	0	2.82214	Vehicle
HN12-6722	13	0	4.04561	Vehicle
HN12-6722	15	0	5.59015	Vehicle
HN12-6722	20	1	5.84105	Vehicle
HN12-6722	1	0	1	Vehicle
HN12-6722	6	0	1.25819	Vehicle
HN12-6722	8	0	1.46169	Vehicle
HN12-6722	13	0	2.11131	Vehicle
HN12-6722	15	0	2.6864	Vehicle
HN12-6722	20	1	3.18782	Vehicle
HN12-6722	1	0	1	Cetuximab
HN12-6722	6	0	0.762445	Cetuximab
HN12-6722	8	0	0.692122	Cetuximab
HN12-6722	13	0	0.645201	Cetuximab
HN12-6722	15	0	0.563183	Cetuximab
HN12-6722	20	1	0.55069	Cetuximab
HN12-6722	1	0	1	Cetuximab
HN12-6722	6	0	0.991109	Cetuximab
HN12-6722	8	0	0.924615	Cetuximab
HN12-6722	13	0	0.75793	Cetuximab
HN12-6722	15	0	0.680404	Cetuximab
HN12-6722	20	1	0.678025	Cetuximab
HN12-6722	1	0	1	Cetuximab
HN12-6722	6	0	0.989	Cetuximab
HN12-6722	8	0	0.931165	Cetuximab
HN12-6722	13	0	0.728953	Cetuximab
HN12-6722	15	0	0.387796	Cetuximab
HN12-6722	20	1	0.385824	Cetuximab
HN12-6722	1	0	1	Cetuximab
HN12-6722	6	0	0.98862	Cetuximab
HN12-6722	8	0	0.955016	Cetuximab
HN12-6722	13	0	0.940234	Cetuximab
HN12-6722	15	0	0.929244	Cetuximab
HN12-6722	20	1	0.933788	Cetuximab
HN13-7159	1	0	1	Vehicle
HN13-7159	6	0	1.47261	Vehicle
HN13-7159	8	0	2.07264	Vehicle
HN13-7159	13	0	2.86068	Vehicle
HN13-7159	15	0	3.60695	Vehicle
HN13-7159	20	1	4.159	Vehicle
HN13-7159	1	0	1	Vehicle
HN13-7159	6	0	1.64851	Vehicle
HN13-7159	8	0	2.87568	Vehicle
HN13-7159	13	0	4.95624	Vehicle
HN13-7159	15	0	7.236	Vehicle
HN13-7159	20	1	8.6206	Vehicle
HN13-7159	1	0	1	Vehicle
HN13-7159	6	0	1.38341	Vehicle
HN13-7159	8	0	1.88714	Vehicle
HN13-7159	13	0	2.69438	Vehicle
HN13-7159	15	0	3.66502	Vehicle
HN13-7159	20	1	4.04142	Vehicle
HN13-7159	1	0	1	Vehicle
HN13-7159	6	0	1.2057	Vehicle
HN13-7159	8	0	1.4321	Vehicle
HN13-7159	13	0	1.67956	Vehicle
HN13-7159	15	0	2.01509	Vehicle
HN13-7159	20	1	2.54467	Vehicle
HN13-7159	1	0	1	Cetuximab
HN13-7159	6	0	1.2257	Cetuximab
HN13-7159	8	0	1.71681	Cetuximab
HN13-7159	13	0	2.09449	Cetuximab
HN13-7159	15	0	2.47977	Cetuximab
HN13-7159	20	1	3.11013	Cetuximab
HN13-7159	1	0	1	Cetuximab
HN13-7159	6	0	1.22602	Cetuximab
HN13-7159	8	0	1.2628	Cetuximab
HN13-7159	13	0	1.76892	Cetuximab
HN13-7159	15	0	2.11917	Cetuximab
HN13-7159	20	1	2.31787	Cetuximab
HN13-7159	1	0	1	Cetuximab
HN13-7159	6	0	1.01083	Cetuximab
HN13-7159	8	0	1.04146	Cetuximab
HN13-7159	13	0	1.65902	Cetuximab
HN13-7159	15	0	2.57203	Cetuximab
HN13-7159	20	1	3.05862	Cetuximab
HN13-7159	1	0	1	Cetuximab
HN13-7159	6	0	1.01528	Cetuximab
HN13-7159	8	0	1.02505	Cetuximab
HN13-7159	13	0	2.00082	Cetuximab
HN13-7159	15	0	2.44533	Cetuximab
HN13-7159	20	1	2.59938	Cetuximab
HN11-6225	1	0	1	Vehicle
HN11-6225	6	0	1.31628	Vehicle
HN11-6225	8	0	1.50556	Vehicle
HN11-6225	13	0	3.33265	Vehicle
HN11-6225	15	0	3.75099	Vehicle
HN11-6225	20	1	3.83242	Vehicle
HN11-6225	1	0	1	Vehicle
HN11-6225	6	0	1.34951	Vehicle
HN11-6225	8	0	1.62737	Vehicle
HN11-6225	13	0	1.77966	Vehicle
HN11-6225	15	0	1.96065	Vehicle
HN11-6225	20	1	2.5222	Vehicle
HN11-6225	1	0	1	Cetuximab
HN11-6225	6	0	1.6352	Cetuximab
HN11-6225	8	0	1.6352	Cetuximab
HN11-6225	13	0	2.36686	Cetuximab
HN11-6225	15	0	2.50154	Cetuximab
HN11-6225	20	1	2.71679	Cetuximab
HN11-6225	1	0	1	Cetuximab
HN11-6225	6	0	1.17216	Cetuximab
HN11-6225	8	0	1.17216	Cetuximab
HN11-6225	13	0	2.19402	Cetuximab
HN11-6225	15	0	2.41777	Cetuximab
HN11-6225	20	1	3.20497	Cetuximab
HN11-6062	1	0	1	Vehicle
HN11-6062	6	0	1.30024	Vehicle
HN11-6062	8	0	1.76021	Vehicle
HN11-6062	13	0	2.68992	Vehicle
HN11-6062	15	0	2.73424	Vehicle
HN11-6062	20	1	3.06192	Vehicle
HN11-6062	1	0	1	Vehicle
HN11-6062	6	0	1.04512	Vehicle
HN11-6062	8	0	1.18585	Vehicle
HN11-6062	13	0	1.77417	Vehicle
HN11-6062	15	0	1.90253	Vehicle
HN11-6062	20	1	3.35177	Vehicle
HN11-6062	1	0	1	Cetuximab
HN11-6062	6	0	0.821356	Cetuximab
HN11-6062	8	0	0.553002	Cetuximab
HN11-6062	13	0	0.476737	Cetuximab
HN11-6062	15	0	0.454194	Cetuximab
HN11-6062	20	1	0.441989	Cetuximab
HN11-6062	1	0	1	Cetuximab
HN11-6062	6	0	0.870512	Cetuximab
HN11-6062	8	0	0.765757	Cetuximab
HN11-6062	13	0	0.490321	Cetuximab
HN11-6062	15	0	0.48186	Cetuximab
HN11-6062	20	1	0.471772	Cetuximab
HN11-6282	1	0	1	Vehicle
HN11-6282	6	0	2.32329	Vehicle
HN11-6282	8	0	2.37583	Vehicle
HN11-6282	13	0	3.32452	Vehicle
HN11-6282	15	0	3.56343	Vehicle
HN11-6282	20	1	4.00751	Vehicle
HN11-6282	1	0	1	Vehicle
HN11-6282	6	0	1.50117	Vehicle
HN11-6282	8	0	2.32685	Vehicle
HN11-6282	13	0	3.76283	Vehicle
HN11-6282	15	0	4.42353	Vehicle
HN11-6282	20	1	4.95644	Vehicle
HN11-6282	1	0	1	Cetuximab
HN11-6282	6	0	0.821199	Cetuximab
HN11-6282	8	0	0.769342	Cetuximab
HN11-6282	13	0	0.741745	Cetuximab
HN11-6282	15	0	0.711496	Cetuximab
HN11-6282	20	1	0.30579	Cetuximab
HN11-6282	1	0	1	Cetuximab
HN11-6282	6	0	0.818054	Cetuximab
HN11-6282	8	0	0.702482	Cetuximab
HN11-6282	13	0	0.642871	Cetuximab
HN11-6282	15	0	0.532466	Cetuximab
HN11-6282	20	1	0.514993	Cetuximab
HN12-6932	1	0	1	Vehicle
HN12-6932	6	0	2.33736	Vehicle
HN12-6932	8	0	2.5517	Vehicle
HN12-6932	13	0	3.4103	Vehicle
HN12-6932	15	1	5.17891	Vehicle
HN12-6932	1	0	1	Vehicle
HN12-6932	6	0	2.12106	Vehicle
HN12-6932	8	0	2.15677	Vehicle
HN12-6932	13	0	2.72261	Vehicle
HN12-6932	15	1	3.5954	Vehicle
HN12-6932	1	0	1	Cetuximab
HN12-6932	6	0	0.805438	Cetuximab
HN12-6932	8	0	0.778312	Cetuximab
HN12-6932	13	0	0.64303	Cetuximab
HN12-6932	15	1	0.579132	Cetuximab
HN12-6932	1	0	1	Cetuximab
HN12-6932	6	0	0.81052	Cetuximab
HN12-6932	8	0	0.968791	Cetuximab
HN12-6932	13	0	0.847353	Cetuximab
HN12-6932	15	1	0.72258	Cetuximab
HN11-5822	1	0	1	Vehicle
HN11-5822	6	0	3.01774	Vehicle
HN11-5822	8	0	3.14048	Vehicle
HN11-5822	13	0	3.2361	Vehicle
HN11-5822	15	0	3.48417	Vehicle
HN11-5822	20	1	5.58698	Vehicle
HN11-5822	1	0	1	Vehicle
HN11-5822	6	0	1.34408	Vehicle
HN11-5822	8	0	1.42854	Vehicle
HN11-5822	13	0	1.47314	Vehicle
HN11-5822	15	0	1.56746	Vehicle
HN11-5822	20	1	2.08591	Vehicle
HN11-5822	1	0	1	Cetuximab
HN11-5822	6	0	1.09655	Cetuximab
HN11-5822	8	0	0.965873	Cetuximab
HN11-5822	13	0	0.929578	Cetuximab
HN11-5822	15	0	0.864547	Cetuximab
HN11-5822	20	1	0.667196	Cetuximab
HN11-5822	1	0	1	Cetuximab
HN11-5822	6	0	1.32141	Cetuximab
HN11-5822	8	0	0.933416	Cetuximab
HN11-5822	13	0	0.859427	Cetuximab
HN11-5822	15	0	0.829132	Cetuximab
HN11-5822	20	1	0.762099	Cetuximab
HN11-5822	1	0	1	Cetuximab
HN11-5822	6	0	1.22241	Cetuximab
HN11-5822	8	0	0.951829	Cetuximab
HN11-5822	13	0	0.875091	Cetuximab
HN11-5822	15	0	0.781611	Cetuximab
HN11-5822	20	1	0.670751	Cetuximab
HN11-6335	1	0	1	Vehicle
HN11-6335	6	0	1.96853	Vehicle
HN11-6335	8	0	2.57372	Vehicle
HN11-6335	13	0	2.80196	Vehicle
HN11-6335	15	0	3.51268	Vehicle
HN11-6335	20	1	5.3779	Vehicle
HN11-6335	1	0	1	Vehicle
HN11-6335	6	0	1.32668	Vehicle
HN11-6335	8	0	1.50169	Vehicle
HN11-6335	13	0	2.33588	Vehicle
HN11-6335	15	0	3.39108	Vehicle
HN11-6335	20	1	4.58839	Vehicle
HN11-6335	1	0	1	Vehicle
HN11-6335	6	0	1.30419	Vehicle
HN11-6335	8	0	1.43867	Vehicle
HN11-6335	13	0	2.51239	Vehicle
HN11-6335	15	0	2.68468	Vehicle
HN11-6335	20	1	3.62158	Vehicle
HN11-6335	1	0	1	Vehicle
HN11-6335	6	0	1.63394	Vehicle
HN11-6335	8	0	2.1695	Vehicle
HN11-6335	13	0	3.35168	Vehicle
HN11-6335	15	0	3.5324	Vehicle
HN11-6335	20	1	5.88591	Vehicle
HN11-6335	1	0	1	Cetuximab
HN11-6335	6	0	0.892405	Cetuximab
HN11-6335	8	0	0.765794	Cetuximab
HN11-6335	13	0	0.549653	Cetuximab
HN11-6335	15	0	0.528515	Cetuximab
HN11-6335	20	1	0.478056	Cetuximab
HN11-6335	1	0	1	Cetuximab
HN11-6335	6	0	0.697907	Cetuximab
HN11-6335	8	0	0.5835	Cetuximab
HN11-6335	13	0	0.56799	Cetuximab
HN11-6335	15	0	0.474887	Cetuximab
HN11-6335	20	1	0.417264	Cetuximab
HN11-6335	1	0	1	Cetuximab
HN11-6335	6	0	0.937723	Cetuximab
HN11-6335	8	0	0.77495	Cetuximab
HN11-6335	13	0	0.642018	Cetuximab
HN11-6335	15	0	0.584985	Cetuximab
HN11-6335	20	1	0.562224	Cetuximab
HN11-6335	1	0	1	Cetuximab
HN11-6335	6	0	0.886165	Cetuximab
HN11-6335	8	0	0.793075	Cetuximab
HN11-6335	13	0	0.681869	Cetuximab
HN11-6335	15	0	0.65375	Cetuximab
HN11-6335	20	1	0.603355	Cetuximab
HN13-7327	1	0	1	Vehicle
HN13-7327	3	0	1.51804	Vehicle
HN13-7327	8	0	1.93386	Vehicle
HN13-7327	10	0	2.76803	Vehicle
HN13-7327	15	1	3.83107	Vehicle
HN13-7327	1	0	1	Vehicle
HN13-7327	3	0	1.55276	Vehicle
HN13-7327	8	0	1.82147	Vehicle
HN13-7327	10	0	2.41283	Vehicle
HN13-7327	15	1	2.61255	Vehicle
HN13-7327	1	0	1	Vehicle
HN13-7327	3	0	1.62966	Vehicle
HN13-7327	8	0	1.97217	Vehicle
HN13-7327	10	0	2.50329	Vehicle
HN13-7327	15	1	2.60806	Vehicle
HN13-7327	1	0	1	Vehicle
HN13-7327	3	0	1.66399	Vehicle
HN13-7327	8	0	2.36041	Vehicle
HN13-7327	10	0	2.79222	Vehicle
HN13-7327	15	1	3.04087	Vehicle
HN13-7327	1	0	1	Cetuximab
HN13-7327	3	0	0.877464	Cetuximab
HN13-7327	8	0	0.715637	Cetuximab
HN13-7327	10	0	0.692497	Cetuximab
HN13-7327	15	1	0.638002	Cetuximab
HN13-7327	1	0	1	Cetuximab
HN13-7327	3	0	0.823723	Cetuximab
HN13-7327	8	0	0.791943	Cetuximab
HN13-7327	10	0	0.789332	Cetuximab
HN13-7327	15	1	0.788029	Cetuximab
HN13-7327	1	0	1	Cetuximab
HN13-7327	3	0	0.903161	Cetuximab
HN13-7327	8	0	0.867039	Cetuximab
HN13-7327	10	0	0.775449	Cetuximab
HN13-7327	15	1	0.625319	Cetuximab
HN13-7327	1	0	1	Cetuximab
HN13-7327	3	0	0.667411	Cetuximab
HN13-7327	8	0	0.564346	Cetuximab
HN13-7327	10	0	0.547655	Cetuximab
HN13-7327	15	1	0.532244	Cetuximab
HN13-7192	1	0	1	Vehicle
HN13-7192	5	0	0.965678	Vehicle
HN13-7192	8	0	0.939536	Vehicle
HN13-7192	12	0	2.1642	Vehicle
HN13-7192	15	0	2.36988	Vehicle
HN13-7192	19	0	2.79295	Vehicle
HN13-7192	22	0	2.63114	Vehicle
HN13-7192	26	1	3.61587	Vehicle
HN13-7192	1	0	1	Vehicle
HN13-7192	5	0	2.1828	Vehicle
HN13-7192	8	0	1.80901	Vehicle
HN13-7192	12	0	2.8061	Vehicle
HN13-7192	15	0	2.60321	Vehicle
HN13-7192	19	0	5.7869	Vehicle
HN13-7192	22	0	7.00448	Vehicle
HN13-7192	26	1	5.80897	Vehicle
HN13-7192	1	0	1	Vehicle
HN13-7192	5	0	1.17321	Vehicle
HN13-7192	8	0	1.15803	Vehicle
HN13-7192	12	0	3.02536	Vehicle
HN13-7192	15	0	2.06061	Vehicle
HN13-7192	19	0	3.61144	Vehicle
HN13-7192	22	0	5.76545	Vehicle
HN13-7192	26	1	7.87174	Vehicle
HN13-7192	1	0	1	Vehicle
HN13-7192	5	0	1.607	Vehicle
HN13-7192	8	0	1.3604	Vehicle
HN13-7192	12	0	2.51405	Vehicle
HN13-7192	15	0	2.33979	Vehicle
HN13-7192	19	0	6.34022	Vehicle
HN13-7192	22	0	3.77301	Vehicle
HN13-7192	26	1	4.2533	Vehicle
HN13-7192	1	0	1	Vehicle
HN13-7192	5	0	1.43365	Vehicle
HN13-7192	8	0	1.65353	Vehicle
HN13-7192	12	0	1.57425	Vehicle
HN13-7192	15	0	2.47403	Vehicle
HN13-7192	19	0	4.75299	Vehicle
HN13-7192	22	0	4.08602	Vehicle
HN13-7192	26	1	4.81396	Vehicle
HN13-7192	1	0	1	Cetuximab
HN13-7192	5	0	1.55521	Cetuximab
HN13-7192	8	0	1.04412	Cetuximab
HN13-7192	12	0	2.44082	Cetuximab
HN13-7192	15	0	2.834	Cetuximab
HN13-7192	19	0	4.46572	Cetuximab
HN13-7192	22	0	3.07252	Cetuximab
HN13-7192	26	1	4.3414	Cetuximab
HN13-7192	1	0	1	Cetuximab
HN13-7192	5	0	1.2123	Cetuximab
HN13-7192	8	0	1.9367	Cetuximab
HN13-7192	12	0	2.01628	Cetuximab
HN13-7192	15	0	1.80948	Cetuximab
HN13-7192	19	0	3.55262	Cetuximab
HN13-7192	22	0	2.30398	Cetuximab
HN13-7192	26	1	3.67171	Cetuximab
HN13-7192	1	0	1	Cetuximab
HN13-7192	5	0	0.746566	Cetuximab
HN13-7192	8	0	0.543697	Cetuximab
HN13-7192	12	0	1.22226	Cetuximab
HN13-7192	15	0	0.813248	Cetuximab
HN13-7192	19	0	1.61224	Cetuximab
HN13-7192	22	0	1.58918	Cetuximab
HN13-7192	26	1	2.63187	Cetuximab
HN13-7192	1	0	1	Cetuximab
HN13-7192	5	0	1.4315	Cetuximab
HN13-7192	8	0	1.11505	Cetuximab
HN13-7192	12	0	1.61215	Cetuximab
HN13-7192	15	0	1.46932	Cetuximab
HN13-7192	19	0	2.66227	Cetuximab
HN13-7192	22	0	1.94519	Cetuximab
HN13-7192	26	1	3.16693	Cetuximab
HN13-7192	1	0	1	Cetuximab
HN13-7192	5	0	1.71172	Cetuximab
HN13-7192	8	0	1.57151	Cetuximab
HN13-7192	12	0	1.71166	Cetuximab
HN13-7192	15	0	2.15076	Cetuximab
HN13-7192	19	0	3.90035	Cetuximab
HN13-7192	22	0	2.38401	Cetuximab
HN13-7192	26	1	3.95465	Cetuximab
HN173	1	0	1	Vehicle
HN173	3	0	1.2074	Vehicle
HN173	5	0	1.60148	Vehicle
HN173	8	0	1.87399	Vehicle
HN173	10	0	2.02461	Vehicle
HN173	12	0	2.60201	Vehicle
HN173	15	0	2.99781	Vehicle
HN173	17	0	3.46752	Vehicle
HN173	19	0	3.64145	Vehicle
HN173	22	1	4.3525	Vehicle
HN173	1	0	1	Vehicle
HN173	3	0	1.2216	Vehicle
HN173	5	0	1.53307	Vehicle
HN173	8	0	2.00913	Vehicle
HN173	10	0	2.28139	Vehicle
HN173	12	0	2.46348	Vehicle
HN173	15	0	3.04973	Vehicle
HN173	17	0	3.22555	Vehicle
HN173	19	0	3.27876	Vehicle
HN173	22	1	3.4143	Vehicle
HN173	1	0	1	Vehicle
HN173	3	0	1.17384	Vehicle
HN173	5	0	1.51168	Vehicle
HN173	8	0	1.93491	Vehicle
HN173	10	0	2.12127	Vehicle
HN173	12	0	2.52799	Vehicle
HN173	15	0	2.90526	Vehicle
HN173	17	0	3.40863	Vehicle
HN173	19	0	3.47911	Vehicle
HN173	22	1	3.978	Vehicle
HN173	1	0	1	Vehicle
HN173	3	0	1.41455	Vehicle
HN173	5	0	1.647	Vehicle
HN173	8	0	1.71776	Vehicle
HN173	10	0	2.09785	Vehicle
HN173	12	0	2.40971	Vehicle
HN173	15	0	2.55716	Vehicle
HN173	17	0	3.17848	Vehicle
HN173	19	0	4.27343	Vehicle
HN173	22	1	4.74253	Vehicle
HN173	1	0	1	Vehicle
HN173	3	0	1.21774	Vehicle
HN173	5	0	1.36939	Vehicle
HN173	8	0	1.44761	Vehicle
HN173	10	0	1.82876	Vehicle
HN173	12	0	1.91474	Vehicle
HN173	15	0	2.225	Vehicle
HN173	17	0	2.75972	Vehicle
HN173	19	0	3.32258	Vehicle
HN173	22	1	3.45458	Vehicle
HN173	1	0	1	Cetuximab
HN173	3	0	0.859812	Cetuximab
HN173	5	0	0.72808	Cetuximab
HN173	8	0	0.685908	Cetuximab
HN173	10	0	0.46069	Cetuximab
HN173	12	0	0.393924	Cetuximab
HN173	15	0	0.325007	Cetuximab
HN173	17	0	0.298937	Cetuximab
HN173	19	0	0.211629	Cetuximab
HN173	22	1	0.166567	Cetuximab
HN173	1	0	1	Cetuximab
HN173	3	0	0.997309	Cetuximab
HN173	5	0	1.02484	Cetuximab
HN173	8	0	0.696768	Cetuximab
HN173	10	0	0.49108	Cetuximab
HN173	12	0	0.445675	Cetuximab
HN173	15	0	0.436142	Cetuximab
HN173	17	0	0.40201	Cetuximab
HN173	19	0	0.353149	Cetuximab
HN173	22	1	0.325981	Cetuximab
HN173	1	0	1	Cetuximab
HN173	3	0	1.01519	Cetuximab
HN173	5	0	0.88661	Cetuximab
HN173	8	0	0.737096	Cetuximab
HN173	10	0	0.448658	Cetuximab
HN173	12	0	0.381832	Cetuximab
HN173	15	0	0.378312	Cetuximab
HN173	17	0	0.374069	Cetuximab
HN173	19	0	0.341831	Cetuximab
HN173	22	1	0.333663	Cetuximab
HN173	1	0	1	Cetuximab
HN173	3	0	1.08622	Cetuximab
HN173	5	0	1.13428	Cetuximab
HN173	8	0	0.864329	Cetuximab
HN173	10	0	0.761778	Cetuximab
HN173	12	0	0.736784	Cetuximab
HN173	15	0	0.711148	Cetuximab
HN173	17	0	0.678951	Cetuximab
HN173	19	0	0.585494	Cetuximab
HN173	22	1	0.519682	Cetuximab
HN173	1	0	1	Cetuximab
HN173	3	0	0.832969	Cetuximab
HN173	5	0	0.74402	Cetuximab
HN173	8	0	0.690668	Cetuximab
HN173	10	0	0.627983	Cetuximab
HN173	12	0	0.619011	Cetuximab
HN173	15	0	0.591221	Cetuximab
HN173	17	0	0.561725	Cetuximab
HN173	19	0	0.524738	Cetuximab
HN173	22	1	0.421037	Cetuximab
HN168 (HN17-062117)	1	0	1	Vehicle
HN168 (HN17-062117)	3	0	1.35945	Vehicle
HN168 (HN17-062117)	6	0	2.15015	Vehicle
HN168 (HN17-062117)	8	0	2.84017	Vehicle
HN168 (HN17-062117)	10	0	3.10132	Vehicle
HN168 (HN17-062117)	13	0	5.08497	Vehicle
HN168 (HN17-062117)	15	1	5.36566	Vehicle
HN168 (HN17-062117)	1	0	1	Vehicle
HN168 (HN17-062117)	3	0	2.13468	Vehicle
HN168 (HN17-062117)	6	0	3.05923	Vehicle
HN168 (HN17-062117)	8	0	3.89855	Vehicle
HN168 (HN17-062117)	10	0	4.36854	Vehicle
HN168 (HN17-062117)	13	0	5.73806	Vehicle
HN168 (HN17-062117)	15	1	6.95778	Vehicle
HN168 (HN17-062117)	1	0	1	Vehicle
HN168 (HN17-062117)	3	0	1.86564	Vehicle
HN168 (HN17-062117)	6	0	2.43361	Vehicle
HN168 (HN17-062117)	8	0	2.69643	Vehicle
HN168 (HN17-062117)	10	0	3.16329	Vehicle
HN168 (HN17-062117)	13	0	3.85717	Vehicle
HN168 (HN17-062117)	15	1	4.59509	Vehicle
HN168 (HN17-062117)	1	0	1	Vehicle
HN168 (HN17-062117)	3	0	1.99182	Vehicle
HN168 (HN17-062117)	6	0	3.03864	Vehicle
HN168 (HN17-062117)	8	0	3.38041	Vehicle
HN168 (HN17-062117)	10	0	3.55905	Vehicle
HN168 (HN17-062117)	13	0	4.36119	Vehicle
HN168 (HN17-062117)	15	1	5.87147	Vehicle
HN168 (HN17-062117)	1	0	1	Vehicle
HN168 (HN17-062117)	3	0	1.6327	Vehicle
HN168 (HN17-062117)	6	0	2.02805	Vehicle
HN168 (HN17-062117)	8	0	2.55814	Vehicle
HN168 (HN17-062117)	10	0	2.93325	Vehicle
HN168 (HN17-062117)	13	0	3.59596	Vehicle
HN168 (HN17-062117)	15	1	4.23193	Vehicle
HN168 (HN17-062117)	1	0	1	Cetuximab
HN168 (HN17-062117)	3	0	1.49346	Cetuximab
HN168 (HN17-062117)	6	0	1.89951	Cetuximab
HN168 (HN17-062117)	8	0	2.13259	Cetuximab
HN168 (HN17-062117)	10	0	3.00596	Cetuximab
HN168 (HN17-062117)	13	0	3.59374	Cetuximab
HN168 (HN17-062117)	15	1	4.58056	Cetuximab
HN168 (HN17-062117)	1	0	1	Cetuximab
HN168 (HN17-062117)	3	0	1.27397	Cetuximab
HN168 (HN17-062117)	6	0	2.00436	Cetuximab
HN168 (HN17-062117)	8	0	2.19893	Cetuximab
HN168 (HN17-062117)	10	0	2.97676	Cetuximab
HN168 (HN17-062117)	13	0	4.15967	Cetuximab
HN168 (HN17-062117)	15	1	4.4599	Cetuximab
HN168 (HN17-062117)	1	0	1	Cetuximab
HN168 (HN17-062117)	3	0	1.45606	Cetuximab
HN168 (HN17-062117)	6	0	1.96541	Cetuximab
HN168 (HN17-062117)	8	0	2.556	Cetuximab
HN168 (HN17-062117)	10	0	2.85167	Cetuximab
HN168 (HN17-062117)	13	0	4.2886	Cetuximab
HN168 (HN17-062117)	15	1	4.99481	Cetuximab
HN168 (HN17-062117)	1	0	1	Cetuximab
HN168 (HN17-062117)	3	0	1.63783	Cetuximab
HN168 (HN17-062117)	6	0	2.14162	Cetuximab
HN168 (HN17-062117)	8	0	2.2644	Cetuximab
HN168 (HN17-062117)	10	0	2.83424	Cetuximab
HN168 (HN17-062117)	13	0	4.09581	Cetuximab
HN168 (HN17-062117)	15	1	4.82741	Cetuximab
HN168 (HN17-062117)	1	0	1	Cetuximab
HN168 (HN17-062117)	3	0	1.22445	Cetuximab
HN168 (HN17-062117)	6	0	1.7939	Cetuximab
HN168 (HN17-062117)	8	0	1.88189	Cetuximab
HN168 (HN17-062117)	10	0	2.34858	Cetuximab
HN168 (HN17-062117)	13	0	3.29377	Cetuximab
HN168 (HN17-062117)	15	1	4.68498	Cetuximab
HN12-6431	1	0	1	Vehicle
HN12-6431	3	0	1.0513	Vehicle
HN12-6431	6	0	1.40463	Vehicle
HN12-6431	8	0	1.45794	Vehicle
HN12-6431	10	0	1.55836	Vehicle
HN12-6431	13	1	1.68717	Vehicle
HN12-6431	1	0	1	Vehicle
HN12-6431	3	0	1.09154	Vehicle
HN12-6431	6	0	1.31982	Vehicle
HN12-6431	8	0	1.53534	Vehicle
HN12-6431	10	0	1.99851	Vehicle
HN12-6431	13	1	2.32544	Vehicle
HN12-6431	1	0	1	Vehicle
HN12-6431	3	0	1.16308	Vehicle
HN12-6431	6	0	1.19291	Vehicle
HN12-6431	8	0	1.23406	Vehicle
HN12-6431	10	0	1.32014	Vehicle
HN12-6431	13	1	1.40963	Vehicle
HN12-6431	1	0	1	Vehicle
HN12-6431	3	0	1.25345	Vehicle
HN12-6431	6	0	1.48372	Vehicle
HN12-6431	8	0	1.54484	Vehicle
HN12-6431	10	0	1.72545	Vehicle
HN12-6431	13	1	1.8524	Vehicle
HN12-6431	1	0	1	Cetuximab
HN12-6431	3	0	1.01206	Cetuximab
HN12-6431	6	0	0.70612	Cetuximab
HN12-6431	8	0	0.68336	Cetuximab
HN12-6431	10	0	0.642408	Cetuximab
HN12-6431	13	1	0.588867	Cetuximab
HN12-6431	1	0	1	Cetuximab
HN12-6431	3	0	0.9	Cetuximab
HN12-6431	6	0	0.604402	Cetuximab
HN12-6431	8	0	0.563469	Cetuximab
HN12-6431	10	0	0.546993	Cetuximab
HN12-6431	13	1	0.50868	Cetuximab
HN12-6431	1	0	1	Cetuximab
HN12-6431	3	0	0.846309	Cetuximab
HN12-6431	6	0	0.756248	Cetuximab
HN12-6431	8	0	0.737205	Cetuximab
HN12-6431	10	0	0.696767	Cetuximab
HN12-6431	13	1	0.663565	Cetuximab
HN12-6431	1	0	1	Cetuximab
HN12-6431	3	0	0.906144	Cetuximab
HN12-6431	6	0	0.70366	Cetuximab
HN12-6431	8	0	0.699673	Cetuximab
HN12-6431	10	0	0.69301	Cetuximab
HN12-6431	13	1	0.63599	Cetuximab
