# Supplementary material for: Caveolin-1 and Sox-2 are predictive biomarkers of cetuximab response in head and neck cancer
Source: JCI Insight. 2021 Oct 22;6(20):e151982. doi: 10.1172/jci.insight.151982 (PMC8564908; doi:10.1172/jci.insight.151982)
Supplement: Supplemental table 5 [file jciinsight-6-151982-s255.xlsx]

## Sheet: RNAseq (Median centered)
	JG1	JG2	JG3	JG4	JG5	JG6	JG7	JG8	JG9	JG10	JG11	JG12	JG13	JG14	JG15	JG16	JG17	JG18	JG19	JG20	JG21	JG22	JG23	JG24	JG25	JG26	JG27	JG28	JG29	JG30	JG31	JG32	JG33	JG34	JG35	JG36	JG37	JG38	JG39	JG40	JG41	JG42	JG43	JG44	JG45	JG46	JG47	JG48	JG49
TSPAN6	-1.7667	-1.8064	-0.14945	-0.0028806	1.8925	-0.85415	1.1665	0.38426	-1.2192	0.55394	-0.32818	-0.10957	0.031313	-5.6477	0.97289	0.57147	0.19193	-0.48581	0.29872	-0.058734	-0.53361	-0.78475	0.11341	0.072033	-0.43435	-0.36106	-1.6658	#NAME?	-2.6719	1.6141	0	0.40758	-1.1034	0.30417	-0.66585	1.4209	-0.19924	0.72095	0.58816	0.059201	0.12753	0.16566	1.6266	0.31732	-0.65826	-1.9659	0.99471	-1.535	-0.91434
TNMD	NA	NA	NA	NA	NA	NA	NA	NA	NA	NA	NA	NA	NA	NA	NA	NA	NA	NA	NA	NA	NA	NA	NA	NA	NA	NA	NA	NA	NA	NA	NA	NA	NA	NA	NA	Inf	NA	NA	Inf	NA	NA	NA	NA	NA	NA	NA	NA	NA	NA
DPM1	-0.057438	-0.98583	-0.19514	-0.52413	0.26071	-1.1485	0.66959	-0.22131	-0.057438	-0.38578	-1.0853	-0.86126	-0.3076	-1.1117	-0.88557	-0.24835	0.44125	-0.10016	-0.48329	0.43576	-0.61488	0.33186	1.0309	0.65281	-0.0032398	0.013208	-1.0222	-0.53019	0.67325	0.53915	0.33751	0.18644	-0.82183	-0.54995	0.15278	0.65897	0.76504	0.36239	0.64724	0.86224	0.37941	0.91931	0.64972	-0.079496	-1.0649	-1.1974	0.12189	-0.43437	-0.33428
SCYL3	-0.76025	-0.79518	0.35576	0.6796	1.2101	-0.32295	0.20128	-0.066726	-0.65382	0.61454	-0.083901	0.1581	1.0041	0.4924	-0.21022	0.083141	0	-1.944	-0.7329	-0.049753	1.0638	-1.6994	0.32356	-0.11888	-0.83825	-0.78813	-2.0082	-0.24844	0.50394	1.1155	-0.25329	0.29062	-1.0164	1.3494	-0.19614	0.20128	-0.066726	1.0362	0.43929	-0.17759	1.5197	-0.29268	0.12485	-0.8529	-0.84555	-1.6474	0.76362	0.39658	-1.1367
C1orf112	-0.45039	-0.39282	0.16963	-1.0081	1.2986	-1.8691	0.6107	-0.12626	-0.85932	-1.3139	-0.30059	0.43107	0.0053632	0.047566	-0.71563	-0.68507	1.198	-2.3683	-0.79732	0.58227	-0.27762	-1.4989	1.6953	-1.3964	0.19096	-0.70246	-0.33746	-1.4913	-0.14397	1.4684	0.77984	1.0656	-2.3139	1.6265	1.6574	1.6212	0.26884	1.6878	1.443	1.0579	2.086	0.3886	1.4181	-0.50654	-1.4106	-1.3206	1.4733	-0.26142	-0.81139
FGR	#NAME?	3.2184	#NAME?	0.29956	-2.1155	-0.11548	-0.89308	-0.37851	-0.53051	#NAME?	0.62149	-2.7004	#NAME?	8.2143	-0.24101	-2.7004	1.585	#NAME?	0.29956	0.46949	1.8845	#NAME?	2.344	-2.1155	0.10692	#NAME?	#NAME?	0.29956	-0.24101	0.38702	0.75899	0	#NAME?	5.9344	-3.7004	-2.1155	2.8845	1.4288	1.5475	-1.3785	2.8074	3.2538	#NAME?	-1.7004	-0.70044	2.8845	1.2065	6.4404	-1.7004
CFH	-1.0265	-4.1964	-0.1964	0.85091	0.51142	0.6516	-2.2206	0.848	-7.1033	2.4397	2.3397	1.4281	-0.90362	-3.5797	2.9641	0.3355	3.9782	-0.28951	2.6992	2.926	0	-5.1033	-0.7904	2.2718	1.9655	1.0566	-2.1964	0.96011	-1.7814	-0.974	#NAME?	-2.1491	-1.0372	#NAME?	2.7686	3.5178	-0.66866	0.35614	-0.28951	3.8451	-1.9135	1.304	0.2321	-0.14909	-3.3484	2.3417	2.9742	2.3633	-3.9334
FUCA2	-0.80378	-1.4499	-1.0374	-0.24224	1.7511	-0.44575	-0.46019	-0.84649	-4.1349	-0.92299	0.055424	0.76974	-0.49162	0.29838	-0.063925	-0.99324	0.42723	-1.5238	1.2418	0.97837	-0.052161	-0.1846	1.025	-0.90172	0	-0.55329	-0.66711	-0.79069	0.029086	1.4442	-1.6815	0.82224	-1.3314	1.2852	-0.67792	1.3326	-0.15745	1.0094	0.27864	0.2774	0.38343	0.106	1.4106	-1.1038	-0.44883	-0.94748	1.3785	0.50095	-1.2774
GCLC	0.62976	-0.87887	-0.51973	0.92046	-0.29952	-0.92438	1.0895	-0.39638	-0.36141	-0.30704	0.63467	0	-0.12005	-2.2468	-0.80077	1.9717	0.0015216	0.39524	0.29499	1.825	0.035092	-1.9282	-0.29329	-1.2099	0.042009	-0.22408	-0.91191	-1.3426	2.0713	0.83997	0.48463	5.2581	-0.62301	4.1752	1.0969	0.8283	-0.50453	0.97156	0.55609	0.87498	-0.17056	-0.59515	0.64672	1.4073	-0.97037	-0.0055928	2.2489	-0.72584	-1.1058
NFYA	0.29357	0	-0.79694	0.44387	1.3057	-0.52571	-0.067256	0.34856	-0.52786	-0.70643	-0.49592	0.11341	0.90828	-0.75349	-0.56273	-0.050146	0.63583	-0.29749	-0.17948	1.0015	0.5558	-1.1085	0.26029	-0.88797	-0.8606	-1.6491	-2.4002	-0.83373	0.65871	0.06426	0.53739	0.017811	-0.78402	0.21983	0.6155	0.33086	0.5281	1.4077	1.0607	-0.079829	0.42174	0.31774	1.4983	-0.59847	-0.53218	-1.1477	0.50619	-0.64208	-1.6871
STPG1	-0.1334	-1.3785	-0.56658	0.78188	1.1371	0	0.042525	-0.18386	-0.55446	-0.71049	-0.31322	-0.018616	-0.11994	-0.73765	0.74066	0.72831	0.11832	-1.3573	0.40576	-0.078117	0.6855	-0.11548	0.68806	-0.06301	-0.18854	-0.72741	-0.8779	-0.20266	1.1155	0.41195	0.17767	0.52909	-0.9918	0.14086	-0.52459	-0.22892	0.45156	0.72458	0.67009	0.27769	2.2338	-0.08464	-0.42466	0.3112	-0.37318	-1.1066	0.16122	-0.43574	-0.29294
NIPAL3	-0.92504	-2.4023	-0.51801	0.36923	1.067	-0.2444	-0.25297	-0.30549	-0.8408	0.3627	0.55008	0.36644	0.29768	-0.78588	0.55827	-1.0072	0.55827	-0.22741	0.39048	0.54844	0.96778	0.078382	0.91009	-0.81731	-0.094392	-0.32795	-0.69744	-1.1926	0.36644	0.40236	0.070389	0	-1.3991	-0.35691	-0.094392	0.61353	1.079	1.2275	0.70192	0.17419	1.1597	-0.72102	-0.44746	-0.098248	1.1478	-0.67807	1.1205	-0.226	-1.0944
LAS1L	-0.95485	-1.2641	-0.38552	-0.7885	0.98222	-0.82665	0.31605	-0.86311	-2.0204	-1.0128	-0.28317	0.12108	0.31907	0.53421	-0.94324	0	0.84247	-1.2804	0.27563	0.73139	-0.36698	0.10788	0.10299	-0.9203	-0.60236	-0.77943	0.67223	-1.7163	-0.45906	0.84791	-0.21614	-1.1281	-1.9607	-0.02426	0.23021	0.78255	0.28985	0.3583	0.22636	0.57818	0.23469	-1.6511	1.3807	-0.52028	-0.51812	-1.9175	-0.17567	-0.5674	-0.81338
ENPP4	#NAME?	5.9069	#NAME?	#NAME?	#NAME?	0	#NAME?	#NAME?	#NAME?	#NAME?	0	5.2854	#NAME?	10.595	#NAME?	#NAME?	1.585	#NAME?	#NAME?	1	#NAME?	#NAME?	9.42	1	#NAME?	#NAME?	#NAME?	#NAME?	#NAME?	7.3663	6.6582	8.0389	#NAME?	#NAME?	6.2854	7.8765	6.1497	8.5887	9.1215	7.6073	5.7814	#NAME?	#NAME?	4.9542	#NAME?	0	10.55	8.7682	4
SEMA3F	0.15723	-1.7262	0.24963	0.30601	-0.38889	-0.15272	0.96541	0.43576	-0.57677	-0.0021646	-0.89129	-0.043475	0.041783	-5.1643	-0.4603	0.38233	1.6287	-0.61071	0.68589	1.2087	0.26628	-1.7566	1.5014	-0.28931	-0.62799	0.099853	-0.93363	-0.50319	0.42033	0.9961	0.84776	1.2008	-1.0924	0.62268	-0.45021	0.35113	0.03968	0.3916	-0.12274	0.51812	1.2042	-0.15996	1.1711	-0.35032	-0.054664	-1.4579	1.385	-2.2814	-1.901
CFTR	#NAME?	4.5236	#NAME?	#NAME?	2.8074	#NAME?	5.0444	1.585	3.4594	3.585	6.7814	4.1699	#NAME?	2.585	4.2479	5.3219	#NAME?	#NAME?	2.585	#NAME?	4.4594	#NAME?	0	#NAME?	#NAME?	#NAME?	#NAME?	#NAME?	#NAME?	1	0	2	#NAME?	#NAME?	#NAME?	#NAME?	#NAME?	9.4221	8.6865	#NAME?	3.4594	6.4263	#NAME?	4.5236	#NAME?	#NAME?	1	3.9069	2.585
ANKIB1	-0.6344	-0.89555	-0.037954	-0.21113	1.4059	-0.28199	0.50196	-0.25033	-1.3475	-0.72353	-0.16841	0.70441	-0.10388	-0.068416	0.17968	-0.4392	0.26641	-0.40931	-0.14024	0.70441	0.23922	-0.25274	0.56011	-1.2431	-0.27095	0.10916	-1.0317	-0.60023	-0.079072	0.52255	1.2584	1.3165	-0.77457	1.185	-0.30933	1.2045	0.53168	0.73879	0.19656	-0.055733	0	-0.31435	1.1124	0.035994	0.24862	-1.3682	0.73332	-1.0909	-0.60023
CYP51A1	-0.19476	-1.0596	-0.11283	0	1.3252	0.39551	1.1895	0.094471	-0.89414	-0.14524	0.81245	0.98642	0.03658	-1.0425	-0.69191	0.49381	0.36977	-1.3752	0.35927	0.014312	0.2634	-0.64617	1.5072	-0.19826	-0.81763	-1.3797	-1.9113	-0.49233	-0.31107	-0.25799	1.1546	2.0777	-1.1506	1.398	0.11111	0.57007	1.5136	0.2466	0.50798	-0.16807	0.86245	-0.369	0.80748	0.19461	0.631	-2.592	1.6087	-0.63192	-0.82534
KRIT1	-0.33458	-0.61131	-0.41168	-0.50479	0.82077	0	0.86369	-0.33689	-0.5645	-1.3427	0.25385	0.42803	0.23917	-0.61973	0.16186	0.25691	-0.13631	-0.37558	-0.59323	0.36968	0.19585	-0.46632	0.06624	-1.1213	-1.0475	-1.3288	-1.1353	-1.7756	-0.23097	-0.23204	1.1914	1.22	-0.51261	0.9272	0.23061	0.74464	0.065364	0.44495	0.40608	-0.08878	-0.022153	0.11442	0.89752	0.037075	-0.44372	-1.8138	0.077569	-0.91033	-0.65969
RAD52	0.25518	0.11675	0.18155	-0.28644	0.47791	0.83007	0.005517	-0.016679	1.6249	0	-0.54813	0.66906	0.82072	-1.2465	-0.38405	1.737	-0.54813	0.48385	-3.0972	0.067491	-0.56438	-0.14832	-0.7287	-2.0506	1.3493	-2.8381	-2.428	-1.4206	-0.53205	0.18641	0.94507	1.5822	0.69148	-0.11203	-0.68806	0	0.051579	-0.22055	-0.51615	-0.54409	-0.54007	0.3836	0.89245	-0.63559	0.71525	-1.24	-0.29659	-0.73329	-0.86803
BAD	-0.027386	-0.81372	-1.173	-0.27795	-0.17043	-2.0514	1.033	-0.3105	-1.0259	-0.95539	-0.11406	-1.0634	-0.41667	-0.38354	0.0017305	-0.12661	0.19059	0.12488	1.4715	1.4079	0.70993	0.47911	0.36788	-0.4922	0	-0.60575	0.24152	-0.78907	-0.19335	0.56022	0.84347	0.7175	-1.8591	0.49312	-0.018005	0.25391	0.94844	-0.34052	-0.93373	0.070678	0.38589	-0.30979	1.125	-0.20262	-1.5118	-1.3918	0.11132	-0.3945	-0.39678
LAP3	-0.29433	-0.47121	-1.8573	0.4712	0.92898	-1.0062	0.66058	0.22857	-1.9208	-0.75325	-0.055841	-0.13574	0.27221	2.1254	-0.99193	-1.3346	1.5266	-0.48648	1.1362	1.198	-0.14256	-0.24948	0.54292	0.57525	0.040854	0.80987	-0.56041	-1.1788	-1.151	2.3165	1.2399	-0.73411	-1.3382	-0.83841	-0.334	0.35349	1.4049	0.97162	0.50818	1.0922	0	-0.76373	-0.38908	-0.99003	-1.217	-0.182	0.70509	0.80579	-2.1072
CD99	-0.79516	-0.2256	0.64217	-0.30842	0.78741	-0.90027	-0.38027	-1.9426	-2.2593	-0.035177	-0.73746	-0.17614	1.1101	0.1949	0.39944	0.071508	0.47007	-0.96437	0.67198	0.36027	1.5564	0	2.0069	-0.081353	-0.69371	-0.13668	0.29122	-1.8815	-0.4527	1.9329	1.2226	0.24603	-2.2792	0.25604	0.25382	1.0671	2.0164	1.4935	1.4682	0.51211	1.1134	-0.055326	1.0652	-1.1524	-1.0887	-2.3183	1.7802	1.4139	-1.4151
HS3ST1	-0.152	-2.8625	-2.5146	1.3992	2.5141	-1.1926	1.853	-0.83007	-4	3.4561	3.1252	0.035624	-1.7984	0.20163	2.0618	-3	0	-0.73697	1.6837	1.3854	-0.036526	-0.19265	2.1659	-0.89566	0.18587	-1.3677	-3.737	-1.6781	-1.6781	0.63227	-1.3677	1.591	-2.3219	-6.3219	-0.11247	0.7866	2.8074	0.85798	0	2.354	2.2479	0.67807	0.20163	1.2479	-0.59401	0.79701	2.9773	-2.5146	-0.62149
AOC1	1.9578	2.4493	4.5308	2.2996	#NAME?	-1	3.2362	-2.7004	3.1451	#NAME?	0.34395	1.1822	-0.89308	#NAME?	-0.89308	-2.7004	1.1069	1.8074	3.333	3.7712	5.3316	1.8074	#NAME?	2.2653	2.6033	0.91427	#NAME?	4.7914	1.8694	-1.7004	3.6962	4.5451	-0.17688	#NAME?	2.1822	3.3656	-0.61298	5.4782	5.0121	3.8656	-1.7004	1.4894	#NAME?	-0.53051	-2.1155	-2.3785	#NAME?	-1.3785	-0.79355
WNT16	#NAME?	#NAME?	1.663	#NAME?	2.7004	#NAME?	2.9386	-1	1.9386	#NAME?	7.1447	-0.58496	0.22239	0	3.3923	0.73697	2.2224	-0.58496	#NAME?	2.3219	2.1155	3.9542	1.8745	#NAME?	#NAME?	#NAME?	#NAME?	-2.585	#NAME?	-1.585	1.2224	3.4811	#NAME?	0	1.663	#NAME?	2.5443	3.585	2.737	1.8074	-1	2.3219	#NAME?	2.2224	-1	-1.585	#NAME?	1.8745	-2.585
HECW1	2.3385	-2.8931	-0.57116	0.79141	#NAME?	2.1005	2	0	0.82312	#NAME?	-2.3785	2.6483	0.56635	#NAME?	3.694	-0.94555	-1.7935	1.4185	-4.1155	1.9649	-0.84246	2.0544	2.4594	0.46949	-1.3785	2.1637	#NAME?	-0.61298	0	0.13245	2.9179	2.7712	0.48938	3.2154	#NAME?	1.7508	-5.7004	1.1197	2.7914	1.1575	#NAME?	-0.49099	-2	1.8309	4.2004	0.97199	#NAME?	0.29956	3.0172
MAD1L1	0.76109	1.538	-0.6705	0.62745	0.51314	0.72228	-0.52893	-0.66337	0.57308	-1.2224	-0.35391	1.396	-0.40487	-1.0334	0.67296	-1.0801	0.51028	-0.7527	0.43349	1.0041	0.79723	0.043417	0.30229	-0.46726	-0.1834	1.4194	0.45479	-0.7686	-0.73289	-1.3739	0.90338	-0.13914	-0.5366	-0.88587	1.0381	-0.20818	0.22827	0.63457	0.52964	-2.0698	0.68189	0.29299	1.3634	0	0.82814	-2.8304	-1.8568	-1.2926	1.6696
LASP1	-0.31955	-0.61529	-0.45754	0.29772	-0.31047	-0.43462	0.28189	-0.35821	-1.2123	-0.15656	-0.16345	0.4494	0.56178	0.087595	0.23404	-0.93261	1.2553	-1.473	0.7654	1.3947	-0.70342	-0.67673	0.57765	-1.1994	-0.14101	-0.82684	-1.726	-1.7645	0.28258	0	0.79431	0.64681	-1.6025	-0.75929	0.68831	1.2144	1.1268	0.70268	0.32417	0.17565	0.71691	-0.75219	-0.25052	-0.79291	-0.064526	-1.9385	0.5174	0.2717	-0.83082
SNX11	0.38128	-0.42517	-0.86629	0.24813	1.2994	-0.12038	0.32269	0	-0.44565	0.21752	-0.65032	0.40435	-0.52925	1.9453	0.27341	-0.23268	-0.44308	-0.77113	0.02161	0.47756	-0.24947	-0.64735	0.38925	-0.051066	-1.1899	-0.097914	-0.91365	-0.50621	0.62234	0.50183	-0.26645	-0.22603	-1.5793	-1.054	0.015067	0.14489	0.60626	0.46527	-0.27444	0.11548	0.064789	-0.88365	-0.69406	-0.18671	-0.23714	-1.3496	0.79377	0.54009	-0.44179
TMEM176A	NA	Inf	NA	NA	NA	NA	Inf	NA	NA	Inf	Inf	NA	NA	Inf	NA	Inf	Inf	Inf	NA	NA	Inf	NA	NA	Inf	NA	Inf	NA	NA	NA	Inf	Inf	Inf	NA	NA	NA	Inf	NA	Inf	Inf	Inf	NA	Inf	NA	Inf	Inf	NA	NA	NA	Inf
M6PR	-1.022	-0.72548	-0.10714	-0.73746	0.87046	-0.96743	1.2063	-0.87595	-0.13248	-0.088331	-0.023508	-0.059503	0	0.051443	-0.37681	0.45883	0.7124	-0.68297	0.60457	0.80333	-0.6958	-0.68654	0.67314	-0.27679	-0.66701	0.046255	-0.51992	-1.7992	-0.2453	0.53985	0.78691	0.20591	-1.0311	-0.017314	-0.33256	0.16737	-0.21513	0.35616	0.61645	0.55177	-0.030295	-0.42618	1.4716	-0.43166	-0.93381	-2.5998	0.14963	0.28413	-1.0612
KLHL13	-0.47444	-1.6081	0.31271	-0.32884	0.44347	0.18516	1.9803	0.36716	-0.065802	-0.0092185	0.554	1.5303	-0.68729	-1.2393	0.78753	1.4736	0.47025	0.14001	-0.080302	0.92455	0.32376	-0.54643	-0.658	-0.59418	-0.53973	0.076067	-0.31163	-1.5804	-0.62928	0.80867	-0.52644	2.5351	-1.2393	2.3919	1.4933	2.0596	-0.35211	0.23286	0.24065	0.57882	1.6228	0	2.2022	-0.24477	0.67405	-1.2723	1.6726	-1.4243	-0.61514
CYP26B1	2.4603	-2.2538	-2.7843	2.1986	-1.5757	0.49206	-3.4688	1.91	1.4104	-2.2988	-0.70627	0.61566	0.20366	#NAME?	0.47542	-1.6037	2.1884	0.52801	1.2765	0.57874	1.2533	-0.66879	-2.6323	0.4821	1.2237	-1.4432	-2.9907	1.9455	-0.64677	-0.64677	2.0902	-2.5757	1.0254	0.018496	0.926	2.3722	0.45859	1.6517	0.84541	-4.5757	-2.7843	-2.5757	2.3022	1.2097	2.1854	1.2237	-2.8167	0.38565	-0.36923
ICA1	#NAME?	#NAME?	#NAME?	#NAME?	5.7931	2.9338	0.72583	#NAME?	0.93377	-0.095578	3.4028	2.877	#NAME?	1.3585	-4.2854	-3.1155	#NAME?	#NAME?	1.3145	-4.7004	2.2264	-4.7004	5.0472	#NAME?	-1.585	-1.1979	#NAME?	#NAME?	#NAME?	-3.2854	0.7146	1.8694	-2.585	-1.826	2.0184	3.2065	#NAME?	4.7363	4.3923	3.0655	0.036526	-1.2854	#NAME?	0.97199	-2.2854	0.57258	4.8814	-0.61298	4.2095
DBNDD1	-1.5361	-0.49541	0.70753	-2.4559	1.9686	-1.6319	2.1339	-3.3434	-1.3078	2.5435	1.6712	-1.4954	-2.4365	-3.1735	-1.2224	-0.22654	-0.55159	-1.7346	-0.050626	1.8494	0.56589	-3.858	1.2035	-0.26446	0.32051	-7.0804	-2.3434	0.17071	1.2786	2.5629	-0.42693	1.9973	-2.3616	1.4274	1.2173	1.743	-7.0804	2.6293	2.234	2.0089	2.9452	0.79614	0.97491	0.62468	1.4819	-1.8324	2.8864	-2.9649	-0.035979
ALS2	0.40465	-0.78608	-0.34202	0.74345	0.10818	-0.89182	0.60064	-0.30138	-0.50028	0.035047	-0.56005	-0.18254	-0.11056	-0.64072	0.64102	-0.072756	0.62577	-1.0978	-0.34202	0.90689	-0.020844	-0.53842	-0.44692	-0.088387	-0.53842	-0.16255	0.035047	-1.3383	0.47227	-0.52986	0.58496	1.3616	-0.34202	1.3901	0.84898	0.4334	0.73815	1.1527	0.90531	0.063616	0.011777	-0.37615	0.39794	-0.13957	-0.76583	-0.89731	0.67103	-0.83271	-0.072756
CASP10	0.18133	-1.611	0.11151	0.76503	-0.42653	-0.43232	-0.25277	-1.2124	1	0.75234	-0.29429	-0.4675	-0.065888	1.648	0.5992	-0.57214	1.1468	-1.0436	-0.35889	1.0486	-1.1635	-1.415	0.27657	-1.3811	0.40858	0.038135	0.88845	-2.4381	-0.36995	0.86507	0.52356	0.70834	-1.3923	-0.28903	0.25873	0.65481	0.61891	0	-0.72698	0.071207	-2.7199	0.25873	-0.64412	0	-1.9829	-0.63743	0.79503	1.1449	-3.3923
CFLAR	0.19623	-1.0609	-0.094906	0.64366	0.074442	0.14283	0	-0.58298	0.86614	0.048203	0.12432	0.13602	0.081971	2.4908	0.10843	-0.82513	0.33222	-0.82122	-0.36655	0.22107	-0.4564	-0.40755	-1.2998	-0.037579	-0.457	-1.2287	-0.96812	-1.2	0.88563	0.67193	-0.79034	0.65071	-1.2601	0.30532	0.42132	-0.53356	0.67636	0.2779	-0.36484	-0.69147	-1.0888	-1.1365	-0.70005	0.059265	-0.42642	-0.82044	0.80603	1.6022	-0.96467
TFPI	#NAME?	1.2765	1.366	-5.1497	1.5227	0.63161	2.0646	-1.7574	0.93772	2.0934	2.625	2.1586	-6.1497	0.32599	3.2144	-0.62619	-1.1497	-2.5648	2.3933	1.5437	0.83894	-1.2918	2.7511	#NAME?	-0.083658	-1.3424	#NAME?	#NAME?	#NAME?	#NAME?	-6.1497	4.6768	#NAME?	#NAME?	3.1472	3.8204	-5.1497	1.7571	0.82753	#NAME?	2.5679	-2.1497	#NAME?	0.5645	1.8615	#NAME?	6.2731	#NAME?	1.6118
NDUFAF7	0.11178	0.42949	-0.5837	0.53962	1.4463	-1.0178	0.6692	0.010071	-0.067235	-0.94303	0.090581	-0.22071	-0.020356	-0.52799	-0.34036	-0.25347	-0.051438	-0.28698	-0.97744	0.32647	-0.39248	0.23926	0.061822	-0.39912	-0.24745	-0.35322	-0.42943	-1.1075	0.1211	-0.11022	0.92613	0.24567	-1.9874	0.56887	0.70684	1.168	0.47019	1.2959	0.46836	-0.06459	0.06424	0.090581	0.68343	0.081058	0.23067	-0.15453	-0.041003	-0.48139	-0.083205
RBM5	0.30824	0.65803	1.0038	-0.06756	0.19934	-0.32267	-0.095041	0.10192	0.40467	-0.94077	0.90223	-0.44024	1.2176	1.1155	-0.28431	0.20968	0.21042	-1.0397	-0.75971	0.36058	-0.58731	0	0.0072209	-1.5253	-0.22388	-0.67501	0.082746	-0.72692	0.045271	0.25891	0.36257	0.5065	-0.86979	0.0055251	-0.31048	0.077509	0.27554	-0.56698	-0.93424	-0.18754	0.44402	0.49053	1.0803	-0.76405	0.26069	-1.4247	-0.028382	-0.1375	-1.1987
MTMR7	0.25154	0.69515	1.1312	-0.39232	1.389	-0.58496	0.77761	-0.93289	0.56188	2.5735	0.30812	-0.48543	-1.3923	1.2224	-0.48543	-1.2224	1.9827	-3.3923	-1.3923	-1.2224	-0.69188	-1.0704	0.41504	1.2224	-2.8074	#NAME?	#NAME?	-2.8074	-0.22239	1.4903	1.585	1.9827	-1.2224	2.2224	1.6301	1.5619	-0.58496	0.77761	1.7776	0.73697	-0.070389	1.2224	-1.2224	0.46566	-1.3923	-2.0704	2.2801	1	-0.48543
SLC7A2	#NAME?	2.585	-0.19265	#NAME?	-4	-3	3.0334	#NAME?	3.6294	3.1497	0.9542	0.39232	-3	-2	-1.6781	-1.415	2.8826	-1.415	2.375	0.16993	-0.19265	1.1699	3.8887	2.8948	-0.83007	-3	3.5236	-3	-1.6781	4.5157	3.9009	4.8918	-3	3.1699	6.0661	6.4543	#NAME?	2.6439	2.7279	1	-1	-1	4.5157	4.1241	0.45943	-0.83007	#NAME?	-1.1926	0
ARF5	-0.1382	-0.78753	0.42859	0	1.0456	-0.89285	0.58617	-0.26849	0.13251	0.4421	0.7473	-0.38577	0.57167	-1.179	0.11545	0.13002	0.049241	-0.049736	0.17943	0.51164	-0.8363	-0.45455	-0.76153	-0.74164	-1.2974	0.083501	-1.1542	-0.51578	0.10491	0.25029	-0.54197	-0.047813	-1.1334	-0.01175	0.42183	0.35687	0.51033	0.62937	0.46581	0.1927	0.64127	-0.78885	-0.55653	-1.4944	0.21048	-2.1075	0.39355	-1.1917	-2.7071
SARM1	0.666	1.3103	-0.98089	0.79355	-0.52838	0.45768	1.3026	-1.1414	1.5059	-0.76939	-3.9069	-1.1414	-2.4215	2.9684	0.29474	-1.4215	-3.0589	-0.55639	0.75987	0.96101	0.44361	0	3.111	-3.9069	-2.9069	-4.6439	-2.3219	-5.2288	1.0566	-0.64386	1.8586	3.1043	-3.2288	1.3785	1.1974	-1.4215	0.7137	2.903	2.0191	0.23061	-1.9809	-0.64386	-0.80255	-0.98089	0.55254	-2.9069	4.0215	1.2141	0.21412
POLDIP2	-0.33111	-1.2064	-0.75144	-0.063467	0.88974	-1.133	0.43789	-0.78211	-0.84805	0	-0.30932	-0.3111	-0.15353	0.11252	-1.791	-0.20967	0.080681	-1.1958	0.54806	0.29967	-0.028901	-1.2156	0.5461	-0.4872	-0.75289	-0.83523	-0.76014	-0.91824	0.20504	0.16477	0.53568	0.14575	-1.3779	-0.097044	0.073629	0.82337	-0.0031509	0.44105	0.17772	0.15117	0.30871	-0.85373	0.31631	-0.3026	-0.21896	-2.8019	0.85345	-0.4248	-1.6934
PLXND1	0.33004	2.9	0.1584	-0.3114	0.12292	-2.1275	1.8772	-0.11391	1.3844	0.61898	-3.2487	-2.8828	-0.77448	-2.1413	#NAME?	-1.8374	0.93274	-2.1833	0.23884	1.0148	-0.6938	-0.86278	1.7045	-2.1482	-2.6687	-3.3095	1.5029	-4.2048	-2.212	0.42517	2.729	0.88947	-0.48668	1.4385	2.946	2.6705	-2.9179	3.1217	2.3999	1.6631	3.0928	0.60053	0.65421	1.587	-3.3729	-3.2788	2.6339	-2.1762	-0.82072
AK2	-0.99648	0.39442	-0.011143	-0.49682	0.60833	-0.81098	-0.45614	-0.99352	-0.74325	-0.52245	0.081702	-0.078582	0.097097	-0.29036	-0.81669	-0.99109	0.80461	-0.76356	-0.19307	0.50318	-0.16959	-0.27145	0.84857	-0.17477	-0.14963	0.74488	-0.052377	-1.0948	0.31275	1.0187	0.69992	1.336	-1.6853	-0.43347	0.72683	0.9333	-0.20925	0.41202	-0.061813	1.2385	0.61462	0.82683	0.40764	-0.28228	0.78439	-1.7081	1.0886	-0.94632	-1.6831
CD38	-5.2977	-0.72614	1.4196	-4.3801	-2.5134	-0.35386	1.9753	-5.8826	-2.2197	-3.944	0.71727	0.46609	-4.2977	3.3981	-5.1457	-2.585	-2.2977	-4.0753	1.754	-4.6603	0.71975	-6.8826	0.43628	1.0282	-1.944	-1.3696	#NAME?	-6.8826	1.8441	4.81	1.5985	1.8419	0	2.6726	-6.4676	1.0061	1.395	2.5911	1.843	-2.5369	-6.4676	-1.4452	0.62515	0.43024	0.47491	-1.1457	-4.2197	3.0227	-0.59109
FKBP4	-0.76968	-0.10566	-1.397	0.17542	1.7776	-1.1382	0.46327	-0.50399	-0.9024	0	-0.64957	0.025471	0.091937	-1.2367	-0.057672	1.638	-0.70419	-1.251	0.093072	0.059812	-0.53344	-0.93671	1.0298	-0.77692	-0.37842	-0.16272	-1.1577	-1.4439	-0.29223	1.4438	0.90116	1.4969	-0.99517	0.29434	-0.36668	0.73654	0.034945	1.8498	1.3155	0.5789	0.66684	-0.52254	1.4783	0.10521	0.023391	-2.6038	-0.26038	-1.8805	-1.4106
KDM1A	-0.59707	-0.10848	-0.25652	0.21691	1.139	-0.23968	0.22705	-0.66592	-0.97422	-1.4996	-0.4672	0.71898	0.73555	-1.3976	-1.0564	-0.46198	0.15158	-1.3379	0.40364	0.349	0.71927	0.053835	0.79671	-0.2082	-0.72176	-1.0633	-1.1126	-1.5652	0.076434	1.5021	1.3947	0.57214	-1.4996	0.07733	-0.012347	1.4403	-0.072732	1.5231	0.97255	-0.26048	0.58165	-0.10238	0.14603	-0.26275	0	-1.4102	0.38421	-0.60065	-0.59707
RBM6	-0.16922	0.22461	1.0629	-0.59916	0.47489	-0.98175	0.087047	0.4115	0.30915	-1.7986	0.82082	-0.28324	0.69336	1.1329	-0.65926	0.58213	0.14698	-2.0474	-0.68062	-0.14714	-0.2988	0.66824	0.24204	-0.517	-1.3903	-1.1378	1.1495	-1.4165	-0.43448	0.79009	0.60135	0.45183	-1.3829	-0.7912	-0.35372	-0.059865	0.83514	0.23785	-0.5695	-0.64815	0.19344	0.27219	0.34797	-0.16604	0.19158	-0.81835	0.14186	0.56981	-1.5591
CAMKK1	0.21322	1.539	-0.36688	-0.27286	0.29224	0.048156	1.1365	0.27055	-0.1136	-0.50974	-0.69246	-0.057639	1.2374	-3.4937	-0.25927	1.4632	-0.92299	-0.37175	-0.73571	0.35249	0.63312	0.15012	1.3569	0.040851	-0.44677	-0.88076	-0.038169	-1.5588	0.2067	-0.36203	1.0663	0.16699	-0.64456	1.8282	0.56091	1.4876	0.022426	0.48219	0.24535	0.82607	-0.10142	-0.59252	0	0.18367	0.72486	-0.37663	0.65242	-0.76102	-0.81965
RECQL	-0.76203	-1.9266	-1.4505	-0.72829	0.73697	-0.9337	0.48968	-0.57716	-0.44238	-1.5453	-0.98443	0.96643	0.44163	-0.27878	-0.98886	-0.45255	0.75828	-1.2159	-0.22899	0.95148	-0.67852	0.35801	0.69797	-1.2299	-0.69291	-0.83863	-1.1817	-2.0416	-0.10193	0.13377	1.176	0.50605	-1.4752	0.78751	0.45801	0.14999	0.54131	1.0255	1.0288	0.23036	0.34104	-1.1092	1.1898	-0.90549	-0.35588	-2.2924	-0.56939	0.48543	-1.2281
VPS50	-0.63344	-0.47753	1.3002	0.083861	1.5181	-0.77709	0.25793	-0.16163	-0.19831	-0.060619	0.99098	-0.376	0.31688	-1.321	0.068504	-0.025407	0.76828	-0.40905	-0.045688	0	0.41189	-0.83368	1.1124	-0.72265	-0.34368	0.017877	-1.1044	-0.7286	0.25793	0.37907	1.426	0.44926	-0.56265	1.2751	0.90233	0.21208	0.60047	-0.07003	0.030261	0.23671	0.76299	0.10073	1.0564	-0.33912	-0.5156	-1.3667	0.35817	-1.4138	-0.78018
HSPB6	1.3112	2.0525	-1.0544	0.91754	6.2654	-0.58496	-0.58496	-1.9475	2.1993	1.6545	0.60266	0.7997	-1.9475	0.97303	0.83007	4.6922	1.9456	-1.585	#NAME?	1.2224	-3.1699	0.67138	0	-1.0544	-0.11103	-0.848	2.5212	#NAME?	0.7997	0.73697	0.49304	1.7045	-1.433	2.0653	1.8745	-0.16993	-0.94753	3.9386	2.7997	1.737	4.3004	-0.848	1.3744	-2.7549	0.67138	-1.9475	-0.50696	-2.1699	-1.585
ARHGAP33	-0.52634	1.3301	0.063536	0.070064	2.0221	-1.4082	0.48347	0.42101	0.40561	-2.4732	1.1384	-1.7438	-1.6022	-0.14745	-0.51653	0.88808	-0.42189	-3.1361	0.35304	-0.26167	-1.7099	-1.1361	0	-0.96621	1.7687	1.1023	0.66476	-0.71547	-0.073641	0.16764	1.0271	3.2443	-1.8022	1.5445	1.4981	0.76272	-0.12119	2.038	1.2126	0.86198	2.1078	1.1858	0.65177	-2.6336	0.023735	-0.84458	1.4236	-0.60736	-0.7669
NDUFAB1	-0.34978	-0.087902	-1.017	-0.41451	0.30128	-0.88967	0.68451	-0.51476	-0.40369	-0.25165	-0.66516	-0.11688	-0.3152	-0.50271	-0.46409	0.67283	-0.18841	0.29074	0.60032	0	-0.53359	0.26173	0.48935	-0.060332	0.059136	0.40079	-0.14185	-0.7847	-0.16853	0.88771	0.27776	0.020927	-0.2234	0.22381	0.10722	0.72129	-0.24198	0.12388	0.394	0.50056	0.67163	-0.16691	1.044	0.32199	-0.41962	-1.2906	0.43392	-0.42412	-0.70991
PDK4	NA	Inf	NA	NA	NA	Inf	Inf	Inf	Inf	NA	NA	Inf	NA	NA	Inf	NA	NA	NA	NA	NA	NA	Inf	Inf	NA	Inf	NA	NA	NA	NA	Inf	Inf	Inf	NA	NA	Inf	NA	NA	Inf	Inf	NA	Inf	Inf	NA	Inf	NA	NA	NA	NA	Inf
SLC22A16	NA	NA	NA	Inf	Inf	Inf	NA	Inf	Inf	NA	Inf	Inf	NA	NA	Inf	NA	NA	NA	NA	NA	NA	Inf	Inf	NA	NA	NA	NA	NA	NA	Inf	Inf	Inf	NA	Inf	NA	Inf	NA	Inf	Inf	Inf	Inf	Inf	NA	NA	Inf	NA	Inf	NA	NA
ZMYND10	-1.1979	#NAME?	#NAME?	0.14086	0.46949	0.10692	0.52195	-1.1155	1.3585	#NAME?	1.8643	-0.70044	-0.24101	-0.96347	-0.037475	-2.478	0.98138	0.52195	#NAME?	0.66879	-1.7004	-1.1155	-0.89308	-0.15612	-2.9635	0.52195	-1.1979	-1.1979	1.3293	1.9143	0	1.9044	-4.2854	-0.96347	0	1.0896	0.64534	1.748	2.2144	2.3941	3.5025	-0.37851	1.0721	-0.42742	-0.24101	0.7146	2.6512	0.17403	-2.1155
ABCB5	Inf	NA	Inf	Inf	NA	Inf	Inf	NA	Inf	NA	Inf	Inf	NA	NA	NA	NA	NA	NA	Inf	NA	Inf	NA	Inf	NA	NA	NA	NA	Inf	NA	NA	Inf	Inf	NA	NA	NA	Inf	Inf	Inf	Inf	Inf	NA	NA	NA	Inf	Inf	NA	NA	NA	Inf
ARX	NA	NA	NA	Inf	NA	Inf	Inf	NA	NA	NA	NA	NA	NA	Inf	Inf	Inf	NA	NA	NA	NA	NA	NA	Inf	NA	NA	NA	NA	NA	Inf	NA	Inf	NA	Inf	NA	NA	Inf	NA	Inf	Inf	NA	NA	NA	NA	NA	Inf	Inf	NA	Inf	NA
SLC25A13	-1.6972	0.38929	-0.18474	-0.87662	0.20387	-0.5994	0.68819	-0.75124	-2.5889	-0.44575	0.65962	0.22013	0.50273	-1.1263	0.06869	-0.13384	0.36411	-0.41636	0.43399	0	-0.28742	-1.1198	0.87645	-0.69562	-0.57116	-0.15907	-1.6498	-0.82656	-1.4938	-0.70851	1.8506	0.86453	-0.63281	1.9529	0.052538	1.3172	0.1987	0.83428	0.57036	-0.21778	0.62213	0.13516	1.1818	-0.21432	-0.26224	-2.4203	0.24459	-2.069	-1.028
ST7	-0.78069	-1.2123	-0.067969	0.1055	1.5614	-0.37028	0.91214	-0.30232	-0.73219	-0.65105	0	0.17867	0.45747	1.3475	-0.35414	-0.67951	-0.40075	-0.91634	0.28411	0.69102	-0.64824	-0.44404	0.51637	-0.53211	0.3988	-0.35414	0.052852	-0.52177	0.030187	0.69878	0	-0.060465	-3.4612	-0.91973	-0.21642	0.78878	0.71308	0.81247	0.44698	0.35457	1.5693	-1.2332	0.78982	-1.6342	0.045916	-1.8182	0.7043	0.11879	-1.7931
CDC27	-0.12767	-0.15612	-1.5354	0.50901	1.0272	-0.44563	0.2142	-0.55336	-0.84296	-1.3771	-1.327	0.59576	0.092794	0.68979	-0.71969	-0.78967	0.48719	-0.94286	0.84357	0.96827	0.44499	-0.14306	0.25282	-0.36907	-0.69953	-0.0050532	-0.3404	-0.64155	0.88937	0.76725	0.927	0.19572	-1.0583	-0.12523	-0.43195	1.0428	0.61894	0.71186	0.22479	-0.70226	-0.4602	-0.73081	0.5098	0	-0.024875	-1.3158	0.53555	0.35056	-1.5501
SLC4A1	NA	NA	NA	Inf	NA	NA	NA	NA	Inf	NA	NA	Inf	NA	Inf	NA	NA	NA	NA	NA	NA	NA	NA	Inf	NA	NA	NA	NA	NA	NA	NA	NA	Inf	NA	NA	NA	NA	Inf	NA	NA	NA	NA	NA	NA	Inf	NA	NA	NA	NA	Inf
CALCR	Inf	Inf	NA	Inf	NA	Inf	NA	Inf	NA	NA	Inf	Inf	NA	Inf	NA	Inf	NA	Inf	NA	NA	Inf	NA	NA	NA	NA	NA	NA	Inf	Inf	NA	Inf	Inf	Inf	NA	NA	NA	NA	Inf	Inf	Inf	Inf	NA	NA	Inf	Inf	NA	NA	NA	Inf
HCCS	-0.34262	-1.8319	-0.51	0.23645	0.93229	-0.13417	-0.22646	-0.93599	-1.9161	-0.32506	-0.70961	0.27379	0.11954	0.3023	-0.42155	-0.034528	1.051	-0.58322	1.1544	0.1631	0.12721	-0.76414	1.7924	-0.067711	-0.52395	-0.511	-0.61593	-0.14876	-0.55533	1.6594	0.11376	-0.88367	-1.2669	-0.7784	0	1.3539	0.34459	0.24235	0.065341	0.70515	0.59606	-1.8595	0.50037	-1.0496	-0.77602	-1.5947	0.78894	0.090409	-1.9135
DVL2	0.15112	0.42954	0.0033858	0.054548	1.1861	-0.91957	0.57498	0.086825	-0.18184	-1.4684	0.34186	-0.61857	0	-0.88661	0.06301	0.61582	-0.11791	-0.71432	-0.79084	0.69835	-0.096005	-0.42593	0.86953	-0.86793	-0.33418	-1.3206	-1.9132	-0.95068	0.60828	0.086186	1.1654	1.5053	-2.6082	1.2984	0.060412	0.49016	0.49498	0.25873	-0.26005	-0.3029	1.3028	0.2879	1.0721	-0.26005	-0.51612	-0.97313	0.79569	-0.83249	-2.0666
PRSS22	0.99662	-1.2771	-0.18719	1.2547	2.6769	2.4582	1.3871	0.33671	1.5166	3.6972	2.195	2.5613	-1.2001	-3.2261	3.2285	0.061682	0	0.21207	-1.4787	0.28315	-0.11229	-1.4083	-3.3469	-2.0858	0.40289	0.90163	-1.5793	-3.6948	-1.7581	2.9097	0.34648	1.6585	-3.3469	0.3632	0.25514	1.1	1.7051	2.1081	1.4374	1.0028	-0.66418	-1.344	-0.13559	1.0595	-0.90422	-0.10986	1.9785	-3.9843	0.05303
UPF1	-0.25697	-1.1475	-0.59346	0.64259	1.3278	-0.51457	-0.20152	-0.52799	-0.50128	-1.2689	0.02834	0.31982	0.55903	-0.042078	-0.86303	0.34717	-0.23687	-1.0548	-0.47507	0.73357	0.40213	-0.53559	0.17057	-0.65743	-0.34474	-0.89308	-0.91055	-1.056	-0.65743	0.031772	0.70017	0.54469	0	0.31795	0.13857	0.41358	0.52939	0.94038	0.17988	-0.47344	0.45592	-0.82115	0.39682	-0.47913	-0.44375	-1.1269	0.07289	-0.44137	-1.8357
SKAP2	-0.5202	-2.987	1.4508	0	0.80382	-0.057923	0.61141	-0.6018	-1.0855	0.45027	1.1394	0.7241	-0.39624	-0.38859	0.10254	-0.79287	0.80298	-0.082377	0.56296	0.45983	-0.10725	-0.36028	0.67297	-1.1714	0.071013	-0.51811	-1.6084	-0.58205	0.099827	-1.0015	1.3737	1.0058	-0.91657	0.79545	0.79125	0.68025	0.5669	0.88804	0.99927	-0.48717	0.48917	0.739	1.0073	-2.3089	-0.9669	-1.9985	0.9579	-0.34726	0.19828
SLC25A5	-0.92008	-1.6244	-0.82856	-0.027761	0.30582	-0.26175	0.82761	0.12678	0.6182	-0.39748	-0.4643	0.63766	0.74546	-0.5518	-1.2062	0.62454	0.0066217	-0.068228	0.72959	1.0326	0.46661	-0.35488	0.75603	-0.5663	-0.48601	-0.25344	-1.4989	-0.6415	-0.24582	0.91403	-0.53104	0.19636	-1.1145	1.1157	-0.08676	0.99944	0.024399	0.63725	0.25095	0.58824	0.7678	-0.37114	0.37025	-0.39249	0.42857	-1.568	0.51787	-0.82224	-1.3014
MCUB	-0.68592	-0.84996	-0.50407	-1.6631	-1.463	-0.51479	1.1595	-0.1641	1.3491	-0.11598	-0.32834	0.03202	0.54527	-0.47762	0.45092	-0.42612	1.7458	0.23631	-2.1794	0.35704	-1.9011	-1.2582	1.2903	0.49806	0.98258	0.19349	-2.139	-1.4903	0.079824	-0.1168	1.8715	0.19875	-0.91378	1.6019	-0.079719	-1.1743	0.77472	1.1922	1.6226	1.4785	2.362	2.4179	2.0496	-1.0015	-0.36958	-0.63944	0.32974	0.18026	-0.78884
HOXA11	0.082462	1.415	-2.8651	-0.028569	-0.31487	-0.28011	1.028	0.23447	0.5755	-2.213	0.94228	2.0891	2.0141	-1.7655	1.6314	1.1856	1.361	-1.8651	1.8667	3.1856	1.4361	1.1979	2.028	-2.8651	-1.8651	1.2934	#NAME?	-1.585	-2.8651	-2.3505	1.3937	-0.81444	0	1.6674	0.98579	2.9163	2.5223	2.92	3.201	-2.8651	-1.8651	-3.0875	-0.67243	-2.0875	0.23447	0.28177	-0.087463	-0.38702	0.4975
POLR2J	-0.37863	-1.2718	0.10342	-0.76419	0.68257	-0.58342	0.07517	-0.22852	0.13172	0.29169	0.0873	-0.17473	-0.59148	-1.0548	0.12815	0.11516	0.073164	-0.18263	0.19949	-0.077245	0.1494	-0.11036	0.44502	-0.94658	-0.38095	0.29076	1.1191	-1.0073	-0.3587	-0.53389	0.9468	1.5606	-0.63925	1.5522	0.13483	0.55537	-0.24441	-0.21734	0	-0.020285	-0.045044	0.10024	0.44359	0.19084	-0.22453	-2.1039	0.255	-0.87601	0.1702
DHX33	-0.65659	0.61765	-0.52751	-0.7146	1.4512	-1.6566	0.29829	-0.083523	-1.0551	-1.8301	-0.19007	-0.58722	0.38543	-0.07163	-0.30512	-0.25584	0.17991	-0.96438	0.17193	0.65821	-0.43623	0.024586	0.56986	-0.67807	-0.69622	-0.7109	-0.093109	-1.4577	-0.38529	0.3147	0.94251	0.92955	-1.8625	1.1137	0.40088	1.4068	0.56986	-0.12471	-0.21864	-0.03884	-0.052801	0.21335	1.4009	0.3837	-0.23447	-0.83007	0.40939	-0.41504	-2.0835
MEOX1	2.4546	2.8962	-0.58496	2.8962	-3.1699	-1.585	-0.50696	2.3744	3.3795	1	0.53051	-0.58496	-2.7549	#NAME?	0	-4.7549	3.9104	0.3744	-1.7549	0.60266	0.88897	-0.054448	-0.94753	1.0265	-0.848	-2.7549	#NAME?	#NAME?	#NAME?	0.28951	2.3219	4.558	-4.7549	#NAME?	#NAME?	-2.1699	3.792	1.3949	1.3949	-0.50696	5.1399	0.19931	2.5489	0.49304	2.7687	1.152	#NAME?	-1.9475	-2.7549
THSD7A	Inf	Inf	NA	NA	NA	NA	Inf	NA	Inf	NA	Inf	Inf	NA	Inf	NA	NA	Inf	NA	NA	Inf	NA	NA	NA	NA	NA	Inf	NA	NA	NA	NA	NA	Inf	Inf	NA	NA	NA	NA	Inf	Inf	NA	NA	Inf	Inf	Inf	NA	Inf	NA	NA	NA
LIG3	-1.3561	0.28919	-0.24567	-0.0058338	0.72222	0.050345	0.54442	-0.56415	-0.71463	0	0.21187	0.77761	-0.054582	-1.0851	-1.3266	0.5666	-0.0034974	-1.8237	1.3365	0.020808	0.39923	-2.0035	0.090268	-0.6114	-0.53518	-0.91302	0.84073	-1.6529	-0.59548	-0.29911	1.0179	1.1259	-0.79316	-0.46761	0.46144	0.83029	0.63868	1.1023	0.92103	-0.71463	0.44699	-0.42947	0.9351	-0.25815	0.25642	-2.1981	-0.0081739	-0.93289	-2.2306
RPAP3	-0.75021	0.20805	-0.34528	-0.91708	-0.08026	-2.4767	1.0202	-0.78208	-0.76783	0.057144	0.16227	-0.62293	-0.55866	-0.73454	-0.62775	0.052133	0	-1.7821	1.3244	-0.18878	-0.80553	0.23129	0.81714	-0.044394	-0.6054	-0.55102	0.94699	-2.1421	-1.1606	0.25765	1.1609	0.32567	-0.65535	0.016559	0.068107	-0.3519	-0.41712	0.39934	1.0541	0.19719	0.25939	-0.54341	1.0873	-0.85363	-1.406	-2.4088	0.66	0.007268	-1.2395
ACSM3	2.2789	#NAME?	-2.0875	2.3219	1.7952	0.082462	0.95693	0.082462	-0.33258	-0.91754	0.9349	1.3049	0	2.8314	#NAME?	1.1605	-2.2801	#NAME?	#NAME?	-1.387	1.7454	-3.5025	1.9125	#NAME?	-0.44361	1.5419	#NAME?	-2.5025	1.2524	-0.18057	3.592	2.6336	-0.13327	0.27009	-1.7655	#NAME?	0.3388	3.184	2.1024	-1.7655	2.8609	-0.13327	0.55639	-0.13327	-0.33258	-0.69515	2.5492	1.9012	-0.5639
REXO5	-0.93539	-0.50986	0.20498	-1.9041	2.0055	0.35459	0.62479	-1.239	-0.38957	-1.6072	-0.32606	0.45039	-0.17544	1.6979	-1.5099	-2.2005	-0.74802	-4.7115	-0.61557	-0.3055	-0.97814	-1.7666	1.4095	-0.53358	0.048726	-0.022196	1.2026	-2.2785	1.1711	1.2098	-0.10861	0.96376	-1.624	0.28851	0.90909	0.9806	-0.88368	1.5683	1.2216	1.3524	2.9481	0.021859	0.94672	-0.8436	-0.98903	-0.72054	1.1539	0.62479	-0.87355
CIAPIN1	-0.54288	0.31214	-1.0796	0.76678	0.64725	-0.11937	0.1751	-0.51306	-0.56312	-0.053489	-0.72552	0.54481	0.59764	-0.30742	-0.3386	-0.10447	0.19516	-0.57413	0.5761	0.81973	0.29235	-0.32458	0.76709	-0.26219	-0.57176	0.065329	-0.88485	-0.59802	1.22	0.48808	0.69258	-0.73167	-0.72552	-0.03218	-0.30414	1.1213	0.42745	0.67741	0.27053	-0.16681	0.14039	-0.50777	0.17979	-0.0053138	0	-1.4264	-0.25141	-0.59401	-0.72114
SPPL2B	0.9263	-0.0099439	0.59839	0.91627	0.93626	0.90617	-0.003307	0.73564	0.46415	-0.31534	0.36312	0.35797	-0.16889	0.43391	0.21447	0.58909	0.33655	-0.9473	-0.96009	0.16597	-0.50739	0	-0.1857	-1.2122	0.023752	-0.75525	-0.41752	-0.47375	-0.72218	0.59402	0.13923	1.1211	-0.37835	-0.11335	0.23215	-0.53226	0.1777	0.97375	0.32077	-0.12051	0.01887	-0.16797	0.47786	-0.26287	-0.108	-0.62092	-0.47146	-0.59449	0.60383
FAM214B	0.54711	-1.2453	0.76729	1.2643	0.065178	0.62184	-0.20547	0.72242	-0.1509	-0.049056	-0.40514	0.065178	0.91528	-0.46263	2.7278	0.74376	0.56353	-0.848	-0.18275	1.3165	1.5192	-0.23188	0.96191	0.20834	-1.8152	-0.13524	-2.0953	0.23871	0.83326	0.44557	-0.75888	-0.81019	0	-1.2724	0.023917	0.6163	2.6112	-0.23355	-0.70702	0.87717	1.5418	0.14175	-0.73036	-1.2453	0.040563	-0.68404	-0.16515	0.56448	-0.80771
COPZ2	1.165	-0.27522	-0.31953	1.2657	-5.02	0.32661	2.0175	-0.60554	0.75036	1.2021	-0.80525	0.94019	0.60978	-3.529	0.19107	-0.058243	-0.50235	-0.093069	1.6436	1.1829	1.4236	0.88887	2.1272	-0.015708	-0.24785	-0.52465	0.60624	0.3635	1.9718	1.0715	0.65666	0.004799	-0.23153	-0.18161	0.70058	0.16665	-5.529	1.3307	0.61999	2.6176	2.1263	-1.5117	0.59991	-0.55788	1.9852	-0.56053	0.5036	-0.2238	-0.0042123
PRKAR2B	-3.0589	2.0286	-2.6439	#NAME?	-3.0589	-0.12029	2.0144	-1.1844	3.1177	2.251	1.926	2.2141	-4.6439	1.2141	-0.55639	2.4114	0.35614	0.60407	-0.64386	-3.6439	2.7049	0.1635	3.0566	-1.3219	-0.058894	-3.6439	#NAME?	-2.3219	-1.8365	-0.73697	2.5945	2.5361	-3.0589	6.1194	-1.4739	2.4222	-0.73697	3.903	3.9411	0	1.7991	-0.12029	#NAME?	1.4222	-3.0589	-2.6439	-0.55639	0.11103	#NAME?
MSL3	-0.10928	-0.74685	0.20677	-0.087759	1.5381	-0.043212	-0.65275	-0.61423	-1.053	-0.8306	-0.62149	-0.27539	0.49385	1.0471	0	0.29519	0.59439	-0.52986	0.27579	-0.56092	-0.49444	-0.50447	1.1375	-0.39624	-0.033497	-1.737	1.5365	-0.45988	-0.59803	1.3346	0.66918	-1.0554	-0.79939	-0.45177	0.12455	1.1762	0.14394	1.596	1.1087	0.52623	0.12129	-0.65834	0.62539	-1.0928	-0.50615	0.47185	0.34539	1.0693	-0.93074
CREBBP	-0.26607	0	-0.11407	0.5697	1.8037	-0.38774	0.31347	-0.67639	-0.39438	-0.41785	-0.64835	-0.37674	-0.19192	-0.63912	-0.50856	1.0113	0.045672	-1.6391	0.10649	0.47878	-0.671	0.49623	0.071594	-1.4292	-0.34318	-1.0359	0.011763	-1.2906	0.67913	0.82437	0.81	1.784	-0.34425	0.60673	0.084383	1.0391	-0.36366	1.4408	0.72068	-0.15858	0.78035	-0.055909	1.0159	0.080398	-0.72019	-1.6002	1.1375	-0.51216	-0.81052
TSPOAP1	-1.7205	-0.80487	0.99002	#NAME?	2.5899	-4.5949	0.96475	-0.071385	-2.1799	1.1009	-0.89451	-7.1799	0.58164	0.096215	-5.5949	1.73	1.6781	-2.1799	-0.64075	0	-0.26105	-5.5949	2.1995	-0.65635	-0.46566	-0.58	2.2103	-3.858	-1.425	1.0441	1.2589	2.5932	-7.1799	0.58164	2.1352	1.4925	-1.7205	3.1296	2.3937	1.2505	0.27952	-1.932	2.1009	-1.3219	#NAME?	-0.50748	2.848	1.005	0.49252
MPO	3.3219	#NAME?	#NAME?	2.585	#NAME?	3.1699	#NAME?	#NAME?	3.7004	#NAME?	#NAME?	4.585	0	4.6439	5.0444	#NAME?	2	2.585	#NAME?	#NAME?	2	#NAME?	8.8138	#NAME?	0	#NAME?	#NAME?	#NAME?	#NAME?	#NAME?	3.3219	2	#NAME?	#NAME?	4.0875	5.4263	3	6.2854	4	#NAME?	#NAME?	2.3219	#NAME?	2.8074	2	#NAME?	#NAME?	1.585	#NAME?
PON1	NA	NA	NA	NA	NA	NA	NA	NA	Inf	NA	Inf	NA	NA	NA	Inf	NA	NA	NA	NA	NA	NA	NA	NA	NA	NA	NA	NA	NA	NA	NA	Inf	NA	NA	NA	Inf	Inf	NA	Inf	Inf	NA	NA	Inf	NA	NA	Inf	Inf	Inf	NA	NA
GCFC2	-0.57838	-0.16396	-0.95936	-0.85428	1.7006	-1.0797	0.39428	-0.8997	-1.8306	-1.9466	-0.43775	-0.04182	0.45928	-1.1221	0.030992	0.313	-0.5087	-1.7845	-0.24176	-0.26139	0.13225	0.18831	0.18976	-1.0418	-0.96578	-0.54432	0.41669	-1.3343	-1.4557	0.1984	1.009	0.53178	-1.0486	-0.019922	-0.85726	0.38799	0.38421	1.3275	0.32752	0	-0.058894	-0.40027	1.5203	0.32621	0.054997	-2.6133	0.88953	-0.32193	-1.4557
WDR54	-0.73826	0.63013	-1.2457	-0.43992	-2.3039	-0.0084654	0.12613	-0.41894	-0.14036	-1.973	-1.6872	0.77338	-0.9845	0.56052	-0.86261	-1.6935	-0.0019491	-0.7307	0.79337	1.082	-0.13038	0.72471	0.25359	-1.2975	0.24101	0.019988	-1.3931	-1.9553	0.75619	-1.6098	1.46	1.3065	-1.3297	-0.92658	0.55213	1.4042	1.2986	0.36668	-0.03018	0.79712	0.64016	0.088761	0.36718	-1.3495	0.35606	-1.2396	-1.0828	0.43022	0
CROT	-0.98103	-6.8913	0.18852	0.2914	-0.093225	0.98165	0.63109	0.13577	-1.148	0.18241	0.93338	0.79715	0.53851	-1.7329	0.7689	-0.010454	0.3525	-0.27034	-1.0877	0.33884	-0.67634	0.45358	1.6215	-1.6326	-0.48682	-1.0914	-0.19886	-1.6112	-0.32802	-1.1288	1.5936	0.42283	-0.25784	1.103	0.91601	0.65334	0.97372	-0.11374	-0.080319	-0.15567	0.34569	-0.45791	0.72126	-1.6708	0.42153	-1.6272	0.95414	-1.0877	-0.40869
ABCB4	Inf	NA	NA	NA	NA	Inf	Inf	Inf	Inf	NA	Inf	Inf	NA	Inf	Inf	NA	Inf	NA	NA	NA	Inf	NA	Inf	NA	NA	NA	NA	NA	NA	NA	NA	Inf	Inf	Inf	Inf	NA	Inf	Inf	Inf	NA	NA	NA	NA	NA	NA	NA	NA	Inf	Inf
KMT2E	-0.89614	-0.33302	0.56027	-0.72607	0.65434	-0.29753	0.19576	-0.58889	-0.053762	-0.2949	0.147	-0.34294	-0.34384	0	-0.29666	-0.20585	0.074357	-0.80486	-0.17896	0.6269	0.27511	0.41486	0.94846	-1.342	-0.5249	-1.2905	2.1714	-0.67394	0.66518	-0.42865	1.1895	2.6166	-1.2257	1.4957	0.05458	0.22351	0.077064	0.55105	0.10915	-0.40674	-0.039766	-0.26033	0.60033	-0.19438	-0.26375	-1.6649	0.60362	-0.24588	-0.32944
RHBDD2	-0.31549	-0.9829	-0.27925	-0.9829	1.4352	-1.3232	0.92017	-0.82348	-0.76844	0.0066207	0.31927	-0.27716	-0.40053	-1.1381	-0.050012	0.45366	0.25152	-0.94692	0.23261	0.84143	-0.096292	-0.13113	1.6563	-1.2199	-0.49678	0.58267	0.39655	-1.5397	-0.49608	0.45974	0.41915	0.82668	-1.2114	1.5171	0.17869	0.43378	0.82515	0.82543	0.63314	-0.091046	-0.15994	0.52508	0.9062	-1.6807	-0.30908	-2.4106	1.116	-0.74559	-0.044425
SOX8	NA	Inf	NA	NA	Inf	Inf	Inf	NA	Inf	Inf	Inf	Inf	NA	Inf	NA	Inf	NA	NA	NA	NA	Inf	NA	NA	Inf	NA	NA	NA	NA	NA	Inf	NA	Inf	NA	NA	NA	Inf	NA	Inf	Inf	Inf	Inf	NA	NA	Inf	Inf	Inf	NA	Inf	Inf
IBTK	-0.46782	0.0021581	-0.68326	-0.5958	0.88776	-0.3558	0.72482	-0.63551	-1.2138	-0.44707	-0.075365	0.17854	0.54999	0.58928	0.43328	-0.54135	0.93935	-0.88386	0.35608	0.18805	-0.62215	-0.71128	0.24747	-0.10758	-0.33931	-0.093685	-1.1694	-1.0618	0.64696	0.94497	0.86896	0.64558	-0.11926	-0.75071	0.040462	1.2227	0.48048	0.37951	0.39108	-0.091383	-1.1076	0	-0.42951	-0.58604	-1.035	-1.0262	1.3594	0.61911	-1.6222
ZNF195	-0.26246	-0.024787	1.1495	-0.81315	-0.23498	-1.5879	0.33746	-0.55139	-0.56415	-1.3263	0.025789	-1.2013	0.50776	0.8201	-0.62305	-0.29047	-0.8995	0.018671	-2.3704	0.17153	-0.45312	0.18304	0.11659	-0.99423	-0.77802	-0.37231	-0.43542	-1.0711	-0.98848	0.35565	0.29685	0.53795	-0.93499	-0.83361	0.080131	0.24656	1.2145	0	-0.15393	0.014384	0.074651	0.32482	0.45917	0.048331	0.35112	-2.1947	-0.69845	0.015814	-0.64097
MYCBP2	0	-2.09	-0.37423	0.10506	0.10304	-1.4664	1.0199	0.016174	-0.86403	-1.5449	-0.23628	-1.6843	-0.55518	0.92859	-0.98651	0.82315	0.46617	0.06933	2.2948	0.73664	1.1658	0.80216	-0.89797	0.35441	-1.0728	-1.2653	2.4817	0.70006	0.23419	-0.41848	-0.17869	-0.62036	-1.0049	1.0027	-0.58985	0.12309	-0.07969	0.1992	-0.26662	0.39909	0.20015	-2.0649	-0.12213	-0.37916	-1.9726	-1.7321	-0.30027	0.24017	-0.89898
FBXL3	-0.31255	-1.3378	-0.035449	-0.5911	1.2045	-1.1747	0.78568	0.23311	-0.38729	-0.84887	0.71651	-0.90023	0.1707	-0.91007	-1.1415	1.1006	1.4292	0.39698	2.2936	0.30856	1.0516	-0.39994	-0.53422	-0.45049	-0.1522	-0.96711	-1.0212	0.54172	1.229	-0.070871	0.37824	0.18232	-0.7602	1.2301	1.0796	0.5638	-0.018502	0.27567	0.12808	0.33448	1.1176	-0.26759	1.1499	-0.93328	-2.0319	-1.565	0	0.006115	-0.91666
ITGAL	#NAME?	#NAME?	#NAME?	#NAME?	2.8074	#NAME?	#NAME?	5.2479	#NAME?	3.8074	0	#NAME?	#NAME?	12.33	2.585	#NAME?	8.2992	#NAME?	#NAME?	6.2668	#NAME?	0	6.6582	5.3923	6.0444	7	#NAME?	2.3219	#NAME?	2.585	1.585	#NAME?	#NAME?	#NAME?	4.0875	4.7549	9.7698	7.4346	3.9069	#NAME?	#NAME?	6.585	#NAME?	4.6439	#NAME?	6.7814	#NAME?	11.828	#NAME?
PDK2	1.0227	-1.7564	0.19377	1.362	1.301	-0.21628	0.69118	0.047385	-0.20306	0.63129	-0.063425	0.25252	0.36456	-0.92445	0.55998	-0.94003	1.1711	0.037872	-0.43284	1.2508	-0.43174	-1.4719	1.8608	-0.55467	-0.77167	-1.8358	-0.46403	-0.86673	1.1303	-0.72504	-0.44724	-0.57398	-0.204	-0.81986	-0.19931	0.27158	0.70075	0.65223	0.16128	0.91118	-0.032199	-1.2518	0.79176	-0.58619	-0.13603	-0.94788	0.47853	-0.62721	0.57541
ITGA3	0.75796	0.40732	0.29046	1.2707	-6.933	-0.40552	-0.73326	0.36052	-0.59504	-1.7138	-0.76543	1.0529	1.3372	-3.7705	0.64082	-2.6371	1.7723	-0.35901	2.836	2.1497	0.78561	0.67505	0.044365	-0.084531	1.0227	-0.76935	0	-0.53187	-0.42288	0.12697	0.75876	-0.44193	-0.56602	-1.5258	1.0826	1.7611	2.2621	-0.27467	-0.77817	0.15503	-2.9847	-0.067508	0.98903	-0.95051	0.76652	-0.0053023	-3.4964	0.48568	0.70208
ZFX	0.01615	-2.5034	0.7749	0.013471	1.5604	-0.2832	1.4319	-0.3031	-1.098	0.084115	-0.21564	-0.36799	-0.0027093	-0.32328	-0.043971	0.64418	0.7875	-0.90824	0.625	-0.074998	0.037405	-0.63593	1.4379	-0.41414	-0.34719	-2.0693	-2.1632	-1.1815	0.11444	1.2146	1.0648	0.9049	-2.3165	0.85639	0.053144	0.76219	-0.19381	1.5456	1.0255	0	1.594	-0.65711	0.7875	-0.6873	0.6355	-0.9547	1.2617	0.11943	-1.1815
LAMP2	-0.24486	-1.1279	0.44946	0.29635	-0.30815	0.041018	1.1095	0	0.39843	0.78885	-0.75131	0.76699	0.61591	-1.7005	0.76357	0.38867	1.1815	-0.82011	0.10562	0.99612	0.015638	-0.94774	0.60832	-0.31776	-0.60727	-0.16106	-2.5045	-0.57484	0.66663	1.6037	-0.25551	1.2917	-1.3492	1.4087	0.23499	0.58028	0.56204	0.059938	-0.067345	0.68269	-0.41891	0.74853	0.43038	-0.9246	-0.20361	-2.5952	1.1112	-0.46291	-0.2894
ITGA2B	0.23236	4.8297	1.2083	-2.2271	4.7058	1.3303	2.19	-5.1015	2.6644	#NAME?	-2.2271	0.93555	-1.8285	1.7271	#NAME?	-0.14734	#NAME?	#NAME?	2.0784	-3.2271	0.68854	#NAME?	4.8104	-1.0718	-0.98606	-3.8791	4.9939	-0.27711	-5.6865	0	3.4155	2.5779	-1.8285	3.2677	-3.3646	3.4194	-0.36457	3.839	4.2728	2.9717	3.8064	3.0916	1.5132	0.10792	-0.82852	-4.6865	2.7544	-5.6865	1.9895
ASB4	NA	NA	NA	NA	Inf	NA	Inf	NA	Inf	NA	Inf	NA	NA	NA	NA	NA	NA	NA	NA	NA	NA	NA	Inf	NA	NA	NA	NA	NA	Inf	NA	Inf	Inf	NA	NA	Inf	Inf	NA	Inf	Inf	NA	Inf	NA	NA	NA	Inf	NA	NA	NA	Inf
GDE1	-0.21017	-1.3825	0.5346	1.0651	0.61615	0.084406	0.41232	-0.14553	-0.715	-0.021079	-0.43	0.4946	0.13695	-0.57654	0.84777	-0.28175	0.24277	-0.072625	-0.0024166	0.7072	0.86666	-0.69011	0.43987	0	-0.27297	-0.41651	-1.5862	0.49802	0.3681	0.65781	0.16199	0.17274	0.12298	-0.090938	-0.27151	1.0653	-0.077712	0.54429	0.26169	-0.2139	-0.48527	-1.1309	0.084406	0.059135	-0.38832	-1.5682	1.095	-0.68041	-0.4192
REX1BD	0.047829	-0.48456	-1.0059	0.78234	-0.079233	0.34849	-0.33394	0.039774	-0.17374	-0.17865	0.82938	0.49679	0.58457	0.26672	0.27883	0.15611	0.30403	-0.90477	-0.16884	0.62435	-0.12162	0.33319	-0.24363	-0.31365	-0.044567	-0.88346	1.7527	-1.1165	-1.3997	-0.41333	0.013772	-0.81787	-0.41385	-0.16042	0.57531	-0.40702	1.1718	1.2218	0.62307	-1.0511	-0.35351	-0.96446	0.33727	-0.96061	0.10372	-0.36059	-0.25161	-0.028751	-1.455
CRLF1	-0.56643	4.0242	-0.91938	0.30357	-0.21653	1.9828	0.48779	0.088438	2.7561	-0.83192	-1.6616	2.0559	1.1782	-2.0083	-0.35814	2.3446	-0.35814	-1.858	0.14202	-0.083194	0.86312	-0.91938	0.022623	-0.83561	-0.92331	-2.4543	0.49369	2.4209	-0.074437	-1.8209	0.39153	-0.15292	1.9014	-3.9511	-1.4887	0.40568	2.4162	2.4037	3.2797	-2.0083	4.3139	2.925	5.0335	0.72322	-0.85798	-0.4714	-2	-0.89605	-2.7564
OSBPL7	-0.18442	0.75227	0.87622	0.14622	0.19184	-1.2139	-0.24393	0.55691	-1.2139	0.42939	0.14042	-2.3875	-2.3875	1.1287	1.8283	-1.1699	0.70978	-0.80255	-0.11334	0.61248	-1.5659	-0.12728	0	-3.5659	1.8444	-3.1133	1.2523	-1.0589	-3.1699	-1.7477	1.0096	1.1692	-0.55639	-0.19907	0.51265	0.99035	0.91414	0.74081	-0.21387	-0.96829	-4.4919	-2.1414	1.1433	-1.7694	-0.26689	2.1946	0.20303	0.16921	-0.23635
TMEM98	0.0047771	0.074599	-1.7442	-0.10931	-7.6511	-0.87407	2.2678	0.092661	0.2698	0.014284	1.0095	0.82873	0.81927	-3.7442	0.081398	-0.15387	0.028428	-0.65481	1.9314	-0.24449	0.58097	-4.8437	1.2628	-0.55302	0.04011	#NAME?	-0.65105	-6.9141	#NAME?	-0.85664	1.5355	0.62972	-2.9506	0.54371	2.356	1.2618	0.56973	3.4329	3.1141	-6.0661	1.5985	-1.0168	2.4435	-2.1067	-3.3534	-5.9141	-3.9881	-0.87407	-2.3412
YBX2	#NAME?	#NAME?	1.5297	-4.5648	4.2734	-3.5648	3.512	-5.1497	0.85025	1.4723	-2.8278	-0.97982	#NAME?	#NAME?	-5.1497	0	#NAME?	#NAME?	1.0982	-1.3424	0.46496	#NAME?	4.5058	-2.5648	-2.8278	-1.4493	3.138	#NAME?	-2.8278	2.7268	1.3341	3.9483	#NAME?	4.1041	5.2226	5.2849	-0.2671	3.4408	2.8919	5.5324	4.6349	1.3341	4.3441	-0.29177	1.8559	1.9001	5.3416	#NAME?	-1.1497
KRT33A	#NAME?	4.9069	#NAME?	3.2479	#NAME?	#NAME?	1.3219	3.0444	0	5.7682	3.4919	#NAME?	-0.41504	#NAME?	3.3923	2.8074	0.58496	#NAME?	#NAME?	1.9069	1.8074	#NAME?	4.9773	3.1699	0	#NAME?	#NAME?	0.80735	1.1699	2.9542	#NAME?	0.32193	#NAME?	#NAME?	#NAME?	#NAME?	3.6439	2.9542	2.2479	0	#NAME?	2.0875	3.6439	2.4594	0	#NAME?	#NAME?	#NAME?	-0.41504
MAP3K14	0.097099	0.60311	0.23796	0.225	-0.1372	-0.23053	-0.25939	0.18272	-0.44166	-0.38095	-2.2163	0.09425	-0.55783	0.62301	0	-1.958	1	-0.48786	-0.31889	1.7361	0.19341	-0.11067	-0.17107	-1.2305	0.62696	-0.94038	-0.40493	-0.98185	0.11969	0.047895	0.02115	-0.07176	-0.13386	-0.068564	1.2949	0.8255	0.91054	0.62893	-0.55783	-1.0814	-1.2888	-1.5224	0.28868	-0.44995	0.11126	0.0030405	0.13362	0.29365	-1.1953
ABCC8	NA	Inf	NA	NA	NA	NA	NA	NA	NA	NA	NA	NA	NA	NA	NA	NA	NA	NA	NA	NA	NA	NA	Inf	NA	NA	Inf	NA	NA	NA	NA	NA	Inf	Inf	Inf	NA	NA	Inf	Inf	Inf	Inf	NA	NA	NA	NA	NA	NA	NA	NA	Inf
CACNG3	NA	NA	NA	NA	NA	NA	NA	NA	NA	NA	NA	NA	NA	Inf	NA	NA	NA	NA	NA	NA	NA	NA	NA	NA	NA	NA	NA	NA	NA	NA	NA	NA	NA	NA	NA	NA	NA	NA	NA	NA	NA	NA	NA	NA	NA	NA	NA	NA	NA
TMEM132A	-0.12695	1.7675	0.50902	-1.2463	-0.79918	-0.6885	1.0489	-0.20158	-0.20875	0.90856	0.6157	0.18823	-0.0089748	-6.1455	0.93246	0.032681	0.69137	-0.91671	0.72964	1.1608	-0.87555	0.83496	1.4489	-0.38025	-0.53657	0.77972	0.40794	-2.2119	-0.60146	1.2759	0.97177	1.4291	-2.0183	-0.088659	0.77086	0.13354	1.2279	-0.43901	-0.47898	0.60299	-0.73655	1.7704	0.61245	-0.06273	-0.30832	-1.1505	0.016802	-2.1368	-1.4356
AP2B1	-1.0878	-0.49971	-0.33968	-0.32558	-1.5608	-1.162	-0.38598	-0.64965	-1.6774	-1.3341	-1.3428	1.1761	0.46195	0.074438	-0.26996	-0.74591	1.0677	-1.4384	0.70519	1.6671	-0.88456	0.47671	0.79542	-0.94698	0.006796	-1.1361	0.41455	-1.6604	0.0082482	0.17699	0.28357	1.7718	-1.7907	-0.90355	0.38542	1.701	1.6038	0.17785	-0.28945	-0.61719	-1.305	-0.088802	0.46089	-0.83859	-0.1086	-1.6269	-0.35266	0.37044	-1.4922
TAC1	NA	NA	NA	NA	NA	NA	NA	NA	Inf	NA	NA	NA	NA	NA	NA	NA	NA	NA	NA	NA	Inf	NA	NA	NA	NA	NA	NA	NA	NA	NA	NA	NA	NA	NA	NA	NA	NA	Inf	Inf	NA	NA	NA	NA	NA	NA	NA	NA	NA	NA
ZNF263	0.12766	-0.50062	-0.57323	0.44202	1.5629	-0.62073	0.015618	-0.2976	-0.36678	-0.82463	-0.32684	0.089424	0.28736	-0.16956	-0.46767	0.19608	-0.06833	-0.45551	-0.15637	0.55522	0.14374	-2.3417	-0.47857	-0.87774	-0.52442	-0.54432	-1.4609	-0.91427	0.40988	0.14196	0.35568	1.1522	-0.6283	-0.074517	0.47558	0.86426	0.17363	0.7713	0.56188	0.076452	0.020464	-0.41438	0.86156	0	-0.5587	-1.184	0.55053	-0.53861	-0.37949
CX3CL1	-0.89646	-0.58235	-0.19902	-0.82514	-2.2479	-0.17813	2.5568	-0.41242	-2.273	2.4606	-0.46205	0.70145	-3.6141	-5.5209	-1.5667	-0.77052	2.1078	-0.26356	0.84246	2.4328	-2.0835	-3.199	2.2478	0.28426	-1.6713	0.43131	0.42937	-3.9766	-1.067	2.6709	1.1373	2.8189	-2.5513	-1.936	3.3256	-2.2233	-3.784	2.8753	1.7396	2.4132	0.54694	0.16555	0.77214	-1.3377	-0.0026207	-0.76161	2.2577	0.74584	-1.8298
SPATA20	0.87336	1.2815	0.45897	0.35817	-1.8401	-1.1946	1.1816	-0.46357	-0.48255	-0.76482	0.51745	-1.0065	-0.35008	0.70745	-0.66789	-0.80197	-0.026872	-0.83624	0.9558	0.29036	-0.049778	-1.4167	0.98953	-1.541	0.68256	0.34066	-0.76726	-1.3882	-0.34003	-1.1286	1.4095	1.1071	-1.2381	0.40999	0.34576	0	1.1224	0.7649	0.37046	-0.014463	-0.9498	0.68167	0.43363	-1.2603	-0.212	-0.33458	0.51644	0.15667	0.15215
CACNA1G	#NAME?	4.5236	#NAME?	#NAME?	3.1699	2	#NAME?	2.585	4.1699	3.585	#NAME?	0	#NAME?	#NAME?	#NAME?	2.8074	#NAME?	#NAME?	2.3219	2.3219	0	#NAME?	4	#NAME?	#NAME?	#NAME?	#NAME?	#NAME?	3.1699	#NAME?	1	3.585	#NAME?	#NAME?	#NAME?	3.9069	3.3219	4.2479	2.8074	2.585	4.1699	#NAME?	#NAME?	0	#NAME?	0	#NAME?	#NAME?	1.585
TNFRSF12A	-0.23305	0.34577	0.45376	0.13569	-0.89928	0.32011	-0.73252	0.35335	0	-0.08834	-1.1789	1.8463	-0.15273	-6.9142	0.75275	-3.4422	1.2674	0.32673	1.2026	1.01	0.074857	0.14415	-1.6791	-0.1021	0.24232	0.44382	0.14716	-1.2568	1.1956	0.72226	0.70211	-0.67906	-0.19516	-2.9255	0.79817	1.3422	0.99481	-0.927	-0.93467	0.29258	-0.90357	-0.14992	0.22618	-1.0313	-0.0011507	-1.0329	-0.14979	-1.2382	0.98752
DLX6	#NAME?	0.025535	1.5236	#NAME?	-3.4854	-1.4854	2.0814	-0.71989	1.3726	#NAME?	1.822	-0.55943	1.1468	-2.1069	0.5502	2.3676	-4.2224	-2	0.61891	0	2.3775	-2.2224	2.822	-1	0.60204	0	#NAME?	-0.10692	1.9341	-1.1069	3.6765	4.2933	-0.052467	4.5458	#NAME?	1.602	#NAME?	2.7395	2.9838	-0.025995	3.8844	2.1699	2.602	1.9805	-0.34792	-5.8074	#NAME?	-1.7199	2.7357
MAP3K9	0.72319	-2.0485	-0.089141	0.92819	1.7223	-0.93018	-0.0029839	-0.10188	0.081137	0.47345	-0.14737	-0.93587	-2.1375	-1.6335	0.26601	1.2573	0.67733	-0.079659	0.014827	0.51159	1.1818	-0.73895	0.98652	1.2347	-0.60598	-0.69486	-0.51372	1.0598	1.1686	0.39402	-0.50101	0.020716	0.80394	0.13642	-1.1978	0.19227	0.8625	0	-0.51798	0.10073	0.85921	-0.65677	-0.55254	0.44308	-1.9302	0.5095	0.6661	-1.3797	-1.3042
RALA	-0.58313	-1.1712	-0.45162	-0.21033	0.12728	-0.23972	0.19915	-0.8201	-1.2869	-0.083781	-0.25492	0.37798	-0.23218	-0.3625	0.22207	-0.068356	0.36526	-0.92907	0.38255	-0.090095	0.076582	-0.53133	1.1571	-0.38144	-0.82252	0.052974	0.34308	-0.03471	0.342	0.1431	0.81848	0.63926	-1.3755	-0.86687	0.35672	0	0.29953	-1.3139	-1.065	0.69173	1.9799	-0.38502	0.39651	0.031659	0.063076	-2.2615	1.1315	-0.25219	-1.1805
BAIAP2L1	-0.922	-0.32048	0.17039	-0.82446	0.84952	1.0129	0.38264	-0.72437	0.31855	0.094888	1.0469	1.2217	0.028714	-1.0374	-0.21328	0.0005272	0.24348	-0.85656	-0.078003	0.48528	0.59547	-0.063603	0.023017	-1.4122	-0.36868	-0.17647	-0.35042	-1.1735	0.42646	-0.057554	1.2151	1.6395	-1.3424	1.3641	-0.055909	0.84012	0.78702	0.69654	0.16758	-0.35581	0.44207	0.45482	-0.1135	-0.10838	0.50473	-1.7296	0.99313	-2.032	-0.47241
KDM7A	1.0088	0.19076	1.0652	0.6091	0.38257	-1.3942	0.083161	-0.63101	-0.45158	-0.13172	-0.37449	-1.0486	1.0422	-2.381	-0.35182	0.64174	0.54669	-1.0856	0.49045	0.027433	-0.4142	0.37288	-0.17087	0	-0.57743	0.39028	-3.5185	0.35134	1.5197	0.72025	-0.21111	0.57401	-0.12622	0.91843	0.12532	-0.28281	0.5858	0.49403	0.48866	-0.0075732	1.1663	0.79906	-0.73613	-0.87237	1.2919	-2.1851	0.71566	-1.1624	-2.6705
ETV1	#NAME?	#NAME?	#NAME?	#NAME?	#NAME?	1.8745	2.0238	#NAME?	0.48543	1.9005	1.5525	-0.44746	-0.73697	1.4854	2.6009	4.6856	-1.585	#NAME?	2.0704	2.5194	1.821	-3.9069	-3.9069	-1.585	-0.90689	#NAME?	#NAME?	-2.3219	-1.9069	-0.58496	#NAME?	5.589	0.093109	#NAME?	3.1699	2.7655	1	4.1538	4.0704	4.4725	5.0238	-1.9069	#NAME?	1.5194	0.79355	0.34104	1	1.848	1.821
AGK	-0.25692	-1.4657	0.047059	-0.13636	0.75899	-1.7129	0.052604	-1.2684	-1.8442	-0.42656	-0.27533	-1.7969	0.35297	1.3664	-0.45513	0.015226	0.56441	-0.40107	0	0.79583	-1.6697	-0.25692	-0.53328	-1.2053	-1.0193	-0.45513	-1.6336	-1.6218	-0.87543	0.20811	0.094424	0.47913	-1.4604	-0.53605	-0.023145	1.1228	0.75786	0.99713	0.28393	0.065461	0.037769	-1.3985	0.7725	-0.87192	0.38409	-1.6636	0.087238	0.64737	-2.0827
ALDH3B1	0.024662	-1.5004	1.9749	0.14202	0.97491	-1.1031	1.4181	0.93643	-1.4657	-0.35019	2.3441	-1.9511	1.1588	-3.3985	-0.79189	-0.83561	1.0429	-0.22862	2.5429	0.56828	2.2867	-1.5726	-2.3985	-0.74946	1.7895	-0.92724	0.14202	0.40881	1.839	0.26096	1.825	1.1809	-1.5726	0.42742	1.3708	3.3032	0.18641	-0.25807	-0.92724	-1.1856	0	0.16439	-0.85798	-0.48294	-0.64853	1.6379	3.5472	-0.57258	1.3756
TTC22	0.75903	-2.0949	0.34183	0.92525	1.7017	0.16458	0.58861	0.33917	-0.37271	1.5583	0.19138	0.17208	-0.72689	-3.0144	-0.10841	1.1502	0.7089	-0.91735	-0.67219	0	0.97708	-2.4477	1.1403	1.3731	-1.1744	-0.5171	-1.1221	0.3889	1.2908	0.22995	-0.033226	1.3672	0.087413	1.2152	0.26121	-1.0967	-1.5426	-0.55743	-0.75647	-0.058438	0.44257	-1.59	-0.1424	-0.10116	0.931	-2.5039	0.61359	-1.7061	-1.5574
PHTF2	-1.585	-0.22691	-0.020464	-1.7863	0.90192	-0.46558	0.5215	-0.24888	-0.51796	-0.84901	0.064572	-0.18396	0.030162	0.39457	-0.25695	0.16616	0.90101	-1.4264	-0.23088	0.50727	-0.26303	-0.86127	1.3732	-0.53995	0.01516	-0.20528	0.075862	-1.4309	0.30558	0.83039	0.77803	1.0118	-1.0694	0.77605	0	1.0017	0.059706	0.56679	0.36464	0.81796	0.95616	0.47352	1.7981	-1.5301	0.34211	-2.0765	0.75814	0.22819	-1.8099
CCL26	1.2675	#NAME?	#NAME?	2.3283	#NAME?	-1.6174	1.5452	1.0212	1.4968	3.6831	0.7997	-1.2695	#NAME?	#NAME?	-0.46211	2.5194	0.28951	1.3155	2.0576	-0.60108	1.1946	-2.4919	-3.1699	0.7997	3.0159	1.1758	#NAME?	0.19931	-1.1461	2.9469	-1.1226	1.7781	0.78117	2.2697	#NAME?	-0.79141	-0.44746	3.2563	2.8554	0.5231	1.9288	0.60968	-0.6845	1.1081	0	-2.7549	#NAME?	-1.6845	0.26303
FARP2	0.32822	-0.1509	0.36507	0.81006	-0.31945	0.16822	0.97958	0.025013	0.031199	-0.599	-0.33301	0.69063	0.22406	-0.82298	0.3138	0.95143	0.19995	-0.86997	0.20308	-0.26863	0.36157	-0.33074	-1.0009	0.064326	-1.1389	-1.3663	-1.3686	0.080609	0.79819	-1.1549	0.67322	0.74487	0.22638	0.70397	0.1905	-0.19252	-0.030048	0.38453	0.18338	-1.0118	-0.41474	-0.57598	0	0.44005	-0.35705	-1.5626	-0.24601	-0.8471	-0.040204
USH1C	NA	Inf	NA	NA	Inf	Inf	Inf	NA	Inf	NA	Inf	Inf	NA	Inf	NA	NA	NA	NA	Inf	NA	NA	NA	Inf	Inf	NA	NA	NA	NA	NA	NA	Inf	Inf	NA	Inf	NA	NA	NA	Inf	Inf	NA	Inf	Inf	NA	Inf	Inf	NA	NA	NA	Inf
GGCT	-0.52178	-0.94811	-0.86081	-0.64429	1.0399	-0.12298	0.63756	-0.064462	-1.2116	-0.44288	-0.042152	0.52936	-0.2583	-2.0945	0.26779	0.10724	-0.8069	-0.87644	1.0418	-0.23904	0.50286	-0.60773	1.1987	-0.50539	-0.55512	0.6917	-0.24594	-0.5586	-1.1323	-0.23582	0.84309	0.29047	-1.1379	1.1492	0.7896	0.99324	-0.32476	1.2572	1.3495	0.36125	1.4121	-0.41808	2.5654	0	-0.97042	-1.758	0.68173	-1.1981	0.115
DBF4	-1.9811	-0.77144	-0.85355	-1.6826	1.4715	-0.82873	0.93762	-0.60942	-0.55497	-2.1438	-0.45543	0.86007	-1.5148	-0.0060745	-0.61338	-0.21232	0.050208	0.34563	0	-0.15239	-1.4662	-0.14854	0.98957	-0.6496	-0.33694	0.49995	-1.1229	-1.655	-0.71207	0.43546	0.53683	0.29783	-1.1399	1.9952	0.94843	1.08	-0.24377	0.60503	0.21445	0.31255	1.3361	0.63879	1.613	0.18657	-0.53727	-1.7335	1.1896	0.25348	0.0008657
TBXA2R	2.585	4.1699	#NAME?	0.26303	2.0704	-0.32193	1.6781	0.67807	2.2016	#NAME?	3.2928	1.848	#NAME?	0.26303	#NAME?	1	2.2016	#NAME?	#NAME?	#NAME?	2.8074	#NAME?	2.8074	0	0	3.848	#NAME?	0.848	#NAME?	2.3785	3.8278	1.4854	#NAME?	#NAME?	#NAME?	2.3219	-0.32193	2.8875	1	#NAME?	1.1375	0.67807	#NAME?	#NAME?	0	0.48543	3.7655	0.67807	-2.3219
IFRD1	0.19153	-0.17975	0.98028	0.027713	0.95913	-1.2499	0.36667	0.766	-0.31941	-0.72286	-0.66493	-1.6774	-1.0699	-0.84822	0.84787	0.53524	-0.31662	0.4378	-0.31941	0.32439	-0.43419	0.26322	-0.03054	-0.46785	0.4961	0.31991	-1.3014	0.57109	0.36058	1.133	2.9571	0.81453	-0.19633	-0.64554	0.1558	0.33419	-0.44939	-0.2196	-0.41765	0.7062	0.63086	-0.1861	0.71509	-0.47717	0.51345	-0.32501	-0.25522	-1.077	-1.9613
LGALS14	NA	NA	NA	NA	NA	NA	NA	NA	NA	NA	NA	NA	NA	Inf	NA	NA	NA	NA	NA	NA	NA	NA	NA	NA	NA	NA	NA	NA	NA	NA	NA	NA	NA	NA	NA	NA	Inf	NA	NA	NA	NA	NA	NA	NA	NA	NA	NA	Inf	NA
COX10	-0.64805	0.073926	-0.90225	-0.73202	1.1623	-0.78485	0.010374	-0.03462	-1.5865	-1.5082	0	0.41912	-0.33313	-0.0074558	-0.4789	0.0029716	-0.29796	-0.16029	-0.81855	0.48861	0.09775	-0.59991	0.57201	0.11158	-0.17869	-0.74941	-1.3257	-0.97933	0.18929	0.25184	0.82803	0.2766	-0.89947	0.86443	0.7184	1.1012	0.014797	-0.011948	-0.16695	0.22918	0.36356	0.21643	0.62409	0.069681	-0.69543	-1.027	0.4102	-0.11127	-2.1339
GTF2IRD1	0.03298	-1.1008	-0.26522	-0.40958	2.027	-0.46436	0.53186	-0.36452	-0.24111	0.74786	0.29432	-0.86041	-0.54825	-7.5579	-1.1209	1.2324	-0.33801	-1.4995	1.1206	-0.045557	0.30321	-0.99128	2.6496	-0.10372	-0.74226	0.31337	-0.22568	-0.23016	-0.080405	0	0.6985	1.2775	-0.76811	1.2136	0.014691	0.030841	-0.14304	0.31908	0.25957	1.0274	0.71991	0.040444	0.66302	-1.1509	-0.23144	-2.134	2.1187	-1.8834	-0.41613
PAF1	-1.2912	-1.334	-0.080119	0.10863	1.317	-1.0302	0.37774	-0.70663	-0.89938	-0.50156	-0.223	-0.35585	0.16104	-0.29399	-0.63311	-0.72075	0.19785	-1.1199	0.9474	0.41628	0.092146	-0.45734	0.18634	-0.0054476	-0.54519	-0.71478	0.11283	-0.32317	0.0040722	-0.064872	0.74221	-0.32715	-1.5177	1.4804	0.20061	1.3279	-0.041834	1.3496	1.0382	0.27102	0.95653	-0.1513	0.50548	-1.0339	-1.3875	-1.6143	-0.32261	-0.60665	-0.97931
VPS41	-0.094761	0.085465	-0.47975	0.50093	1.5494	0.14474	0.7355	-0.090849	-0.53184	0.071568	0.22147	1.046	-0.69449	-0.8184	0.12469	-0.56538	0.34359	-0.45314	0.094084	0.69641	0.64982	-0.78168	1.1993	-0.86442	-0.43319	-0.44688	-0.39772	0	-0.0027541	-0.13146	0.41481	0.56619	-0.9328	0.2301	0.92711	1.0344	0.44072	-0.11846	-0.92234	-0.23236	0.83962	-0.53715	0.98061	0.040693	-0.17015	-1.432	0.2526	-0.10953	-0.65785
ARHGAP44	#NAME?	3.3923	#NAME?	-4.8074	0.19265	2.0381	2.3322	-1.8074	2.8651	-0.55943	-0.22239	2.8931	-1.8074	3.8184	-2.2224	1.4594	0.19265	#NAME?	#NAME?	0.19265	-0.22239	-1.3479	4.9155	-3.2224	-0.90046	-1.4854	#NAME?	#NAME?	-1.4854	-3.8074	4.6105	1.3825	-0.55943	0.36257	1.2801	-2.4854	1.2801	3.4021	2.8721	-2.8074	-0.90046	0.86507	2.6845	1.2801	0.099536	-2.8074	-0.48543	2.7083	-2
ELAC2	-0.47484	-0.2345	-0.23516	-0.24183	1.769	-0.14618	-0.015339	-0.084957	-1.2425	-1.7106	0.30956	0.74575	0.81484	0.38809	-0.62536	0.26275	0.60423	-0.45379	-0.4962	0.82413	0.54466	-0.22324	0.87061	-0.35725	-0.13001	-0.37766	-1.1134	-0.77108	-0.53008	0.23565	1.1156	0.25992	-0.7827	0.52083	0.35974	1.3093	0.38506	0	-0.55394	-0.21338	-0.14493	-0.099415	0.60721	0.13272	-0.06413	-0.95933	-0.49064	-0.30675	-1.6473
SCIN	4.7918	-1	#NAME?	4.858	-3.3219	5.8329	5.1619	#NAME?	0.48543	2.5607	4.6323	6.0045	-0.32193	2.5607	-0.32193	1.7225	#NAME?	#NAME?	#NAME?	0.1375	1.3785	1.8074	0.37851	#NAME?	3.433	#NAME?	5.6893	#NAME?	-1.3219	1.1375	#NAME?	5.2095	#NAME?	#NAME?	#NAME?	#NAME?	-2.3219	4.797	3.5969	4.1779	2.7655	#NAME?	#NAME?	0	0	-3.3219	7.7616	-1	0
ARSD	#NAME?	-0.7794	-0.17105	#NAME?	-0.19957	0.19265	-0.64442	-1.2648	-1.0455	0.35558	0.2882	0.049328	1.5832	-0.94204	0.059682	-0.23078	0.79217	-0.70156	1.064	0.35698	0.397	-0.5707	1.428	-2.313	-0.61119	-1.161	-0.34906	-1.1411	0.21906	1.3115	0.71893	-0.092512	-1.9249	0.77447	0.14644	1.1045	0.66457	2.3465	2.1207	0.82895	0.82491	0.27789	0.23285	-1.8136	-1.3861	-2.4144	1.0528	-0.40255	-1.6194
PNPLA4	0.5733	-1.2386	-0.15558	1.2578	0.87544	0.12698	-0.424	-0.51496	-0.1422	-0.11146	-0.55576	0.051366	0.62464	-2.8426	0	-0.16457	0.073196	0.72863	1.2317	-0.78375	0.42339	-1.1407	0.99193	-0.26411	0.52752	-1.1289	0.32193	0.11093	-1	-0.099919	0.78418	-0.29174	-0.44758	0.2346	-0.37972	0.50597	0.32514	1.4749	1.2465	0.16096	0.44227	-0.67914	0.58675	-0.78837	-0.70733	-1.6536	0.45308	0.01865	-0.5323
MYH13	Inf	NA	NA	NA	Inf	Inf	NA	NA	NA	NA	Inf	NA	NA	NA	Inf	NA	NA	NA	NA	NA	NA	NA	Inf	NA	Inf	NA	NA	NA	NA	NA	Inf	NA	NA	NA	NA	NA	NA	Inf	Inf	Inf	NA	NA	NA	Inf	NA	NA	NA	Inf	NA
ADIPOR2	-0.29233	-0.76189	-0.61539	0.14856	0.87358	-0.29083	0.60395	-0.3947	0.52331	0.21429	-0.42683	0.18649	-0.14828	-0.77726	0.047147	0.7044	0.44874	-0.35959	-0.061507	0.90103	0.60853	-0.31	0.31025	-0.13023	-0.9095	-0.28483	-2.0611	-0.1991	0.39181	0.52274	0.52388	1.1249	-0.17439	0.47933	-0.33924	0.35481	0.16326	1.1121	0.73056	0.12996	0.15777	-1.2557	1.0055	0.20331	-0.6242	-2.8995	-0.6337	-0.21898	-1.333
CDKL3	-1.7188	-1.2163	#NAME?	0.39666	1.1557	-0.81193	0.36864	-0.036994	1.0449	0.38272	#NAME?	-1.7802	-1.7188	1.1638	0.23538	#NAME?	-1.0943	0.94415	-4.3038	0.26607	-0.91146	-0.21632	0.60311	-0.3265	2.0669	-1.4964	#NAME?	0.25081	1.51	1.7018	-1.6599	1.3827	-0.37304	0.47758	0	-0.34958	-1.4964	0.071259	0.17195	1.2961	1.4841	0.89589	-0.84435	-3.1339	-0.84435	0.12248	1.6504	-1.7188	0.088537
UPP2	NA	NA	NA	NA	Inf	NA	NA	NA	NA	Inf	Inf	NA	NA	NA	NA	NA	NA	NA	NA	Inf	NA	NA	NA	NA	NA	NA	NA	NA	NA	NA	NA	Inf	NA	NA	NA	NA	NA	NA	NA	NA	NA	NA	NA	NA	NA	NA	NA	NA	NA
PRSS21	1.5322	4.751	#NAME?	2.2981	#NAME?	-2.6073	3.5161	#NAME?	2.9795	#NAME?	3.5084	0	#NAME?	#NAME?	#NAME?	#NAME?	#NAME?	-3.9069	#NAME?	#NAME?	-2.3979	0.97763	4.4547	#NAME?	-4.4374	4.9007	3.4398	#NAME?	#NAME?	4.7152	3.3707	5.4945	#NAME?	2.5676	2.5563	4.3212	0.64534	6.0824	5.5916	3.7163	-0.46778	2.9201	4.7628	-0.77444	#NAME?	2.5025	4.2988	0.48543	-3.215
MARK4	-0.11548	-0.67639	0.11555	0.84353	0.29349	-0.12257	0.64494	0	-0.5025	-0.53862	0.32361	0.39058	0.91105	-1.6704	0.077168	-0.65274	0.48022	-0.69893	1.5015	0.59765	0.42294	-0.24764	0.78412	-0.019718	-0.047399	-0.35924	-0.59949	-0.11043	-0.24211	-0.6959	1.4759	0.18938	-0.5715	1.155	0.074513	0.88705	0.88957	0.94293	0.72667	-0.53186	0.079817	-0.060955	1.1318	-0.35566	-0.19012	-1.0445	-0.60515	-0.33434	-0.76237
PROM1	#NAME?	6.9425	#NAME?	#NAME?	3	3.1699	#NAME?	#NAME?	0	7.712	3.5025	4.5443	#NAME?	1.737	#NAME?	#NAME?	#NAME?	#NAME?	0	-1.585	2.8074	#NAME?	5.7987	#NAME?	#NAME?	#NAME?	#NAME?	#NAME?	#NAME?	3.737	5.2605	3.0589	#NAME?	4.3458	7.7027	3.585	2.5025	4.5236	5.8244	#NAME?	#NAME?	2.1155	#NAME?	5.9386	1.8745	-0.58496	2.9386	#NAME?	-1.585
CCDC124	-0.37158	-1.5775	-0.1007	0.18647	0.84599	-0.36508	-0.51289	-0.21339	-0.394	0.44856	0.56162	0.3498	-0.026469	-0.026115	0.23376	-0.13462	0.70649	-0.68734	0.22443	0.45845	-0.37563	-2.4769	-0.50942	-0.25424	-0.46104	-0.65334	0.81186	-0.47353	-0.098655	-0.26422	0.54671	-0.25859	-0.53562	-0.094198	0.42132	0.071332	0.56807	0.54956	0.42171	0.018123	0.32019	-0.74265	1.0009	-0.84345	0.12089	-1.7744	0.11689	-0.5726	-1.7768
CEACAM21	Inf	NA	NA	NA	NA	NA	NA	NA	Inf	NA	Inf	Inf	NA	Inf	Inf	NA	Inf	NA	NA	Inf	Inf	NA	Inf	Inf	NA	NA	NA	Inf	NA	Inf	NA	NA	NA	NA	NA	NA	Inf	Inf	Inf	Inf	Inf	Inf	NA	NA	Inf	Inf	Inf	Inf	NA
PAFAH1B1	-0.96057	-1.0224	-0.42752	1.1246	1.3432	0.17774	0.72018	-0.42428	-1.2208	-1.3031	-0.17311	0.60088	0.9139	0.10302	0.049062	-0.49701	0	-1.2588	-0.15567	1.0811	1.6851	0.20104	0.55961	-0.016189	-0.49172	-0.89274	-0.12404	1.0643	1.4506	0.84073	0.85356	0.58398	-1.924	0.4576	-0.032013	1.1567	0.6542	0.30503	-0.08909	-0.093378	0.91305	-0.49021	-0.18374	0.18744	-0.055243	-1.2537	-0.083109	0.27519	-1.2939
NOS2	#NAME?	5.858	#NAME?	#NAME?	3.1699	#NAME?	6.2143	-0.41504	2.8074	1.3219	4.1497	0.80735	#NAME?	1.585	0	#NAME?	1	#NAME?	#NAME?	-1	-2	#NAME?	5.4429	2	#NAME?	5.8265	#NAME?	#NAME?	-2	#NAME?	4.5999	3.0444	#NAME?	#NAME?	5.1293	1.1699	1	6.3531	4.7944	4.4757	3.7004	1	#NAME?	-2	-2	-1	2.1699	0	#NAME?
DNAH9	0.848	#NAME?	#NAME?	1.585	#NAME?	3.433	2.433	0	0.67807	#NAME?	1.3785	2.3785	1.585	#NAME?	#NAME?	2.5361	0	1.3785	0	1.6781	1.848	#NAME?	3.433	0.848	-0.32193	#NAME?	#NAME?	-2.3219	3.2928	#NAME?	2.2016	-0.32193	1.3785	-1.3219	2.7225	#NAME?	-1.3219	-1.3219	#NAME?	2.7225	4.0704	-0.32193	0.26303	1.926	1.7655	-1.3219	#NAME?	-2.3219	0.26303
KIAA0100	-0.86589	-0.65479	-0.86013	-0.35381	1.4595	0.032999	-0.1019	-0.24905	-1.2697	-0.74908	0.031281	0.56206	0.50675	0.25358	-1.48	0.019197	0.57084	-1.1651	-0.29099	0.81905	0.13155	-0.41856	0.31276	-0.81061	-0.54819	-0.51116	-2.9161	-0.98184	0.48608	-0.25491	0.44847	0.21232	-1.151	0.76838	-0.051505	0.81566	0.78214	0.63197	0	-0.5192	0.52981	-0.53438	0.13155	0.35348	-0.047142	-2.1659	0.50477	-0.40966	-1.8704
SLC13A2	Inf	NA	Inf	NA	NA	Inf	Inf	Inf	NA	Inf	Inf	NA	Inf	Inf	NA	NA	NA	NA	NA	NA	Inf	NA	Inf	NA	NA	NA	NA	NA	Inf	Inf	NA	NA	Inf	NA	NA	Inf	NA	Inf	Inf	NA	Inf	NA	NA	Inf	Inf	NA	Inf	NA	Inf
GAS7	0.32322	-0.77853	0.081743	1.3258	-7.8009	0.98373	2.3412	-0.53411	1.3914	1.6148	2.7756	-0.87016	-2.631	3.0493	0.4375	2.641	0.012881	1.9968	-0.1144	-0.18619	3.318	-1.7348	2.6738	2.4983	-0.039349	-1.6512	#NAME?	1.5522	-2.4433	-3.553	0	-0.72408	1.0939	-5.479	-0.35796	-0.24631	1.1209	1.6809	1.2353	0.54783	0.66671	-3.7134	-0.46105	0.97718	-1.1862	-2.7565	-6.2159	1.7128	-0.8467
TRAPPC6A	-1.1939	-2.1939	0.0098478	0.063271	0.49093	-1.9112	0.76754	-1.2829	-1.7944	0	0.14435	-2.1454	0.35215	0.99595	-2.0054	-0.67055	-1.6691	-2.6493	0.46709	0.5602	-0.85159	-1.7605	-0.26771	-2.2742	-1.3116	-1.1695	1.1251	-1.9316	-0.19599	-2.2063	1.1529	0.72198	-2.7009	2.7543	0.40331	0.77228	0.89957	1.5708	1.5544	0.63209	-1.3161	0.51565	1.5097	-2.5303	-1.0382	-2.8811	0.38003	-0.17454	-0.56047
MATK	NA	Inf	NA	NA	Inf	NA	Inf	NA	Inf	NA	NA	NA	NA	NA	Inf	Inf	Inf	NA	NA	Inf	Inf	NA	Inf	NA	NA	NA	Inf	NA	NA	NA	Inf	Inf	NA	Inf	Inf	Inf	Inf	Inf	Inf	NA	NA	Inf	NA	Inf	Inf	Inf	NA	Inf	Inf
CEACAM7	0.12553	#NAME?	#NAME?	4.1553	-2.4594	#NAME?	5.867	3.8893	#NAME?	2.1255	6.6425	#NAME?	-1.4594	#NAME?	4.0719	5.6979	6.2165	3.7004	#NAME?	2.4475	5.6724	#NAME?	1.628	3.8893	-1.1375	2.213	#NAME?	0.7885	#NAME?	1.75	#NAME?	#NAME?	-1.8745	#NAME?	7.2514	3.7004	1.241	1.628	0.54057	5.2341	6.3415	#NAME?	2.3219	6.1699	#NAME?	1.826	5.5986	0.34792	#NAME?
CD79B	NA	NA	NA	NA	NA	NA	NA	NA	NA	NA	NA	NA	NA	Inf	NA	NA	Inf	Inf	Inf	Inf	NA	Inf	NA	NA	NA	Inf	NA	NA	NA	Inf	NA	NA	NA	NA	NA	NA	Inf	Inf	Inf	Inf	NA	NA	NA	NA	NA	Inf	NA	Inf	Inf
SCN4A	NA	Inf	NA	Inf	Inf	Inf	NA	Inf	NA	NA	NA	NA	NA	NA	NA	NA	NA	Inf	Inf	NA	Inf	NA	Inf	NA	NA	NA	NA	NA	NA	NA	Inf	Inf	NA	Inf	NA	NA	NA	Inf	Inf	NA	Inf	NA	Inf	NA	Inf	Inf	NA	Inf	NA
ST7L	-0.089611	0.043782	0.29336	-0.23899	-0.020349	-0.68536	0.52444	-0.176	0.20847	-1.1944	-0.16463	0.22758	0.3875	-0.92136	-1.213	0.16408	0.4241	0.047697	-0.17828	-0.032697	0.70137	-0.045152	0.89526	-0.53141	0.072889	0.026031	1.1052	-0.68212	1.4613	0.824	0.026031	1.2617	-1.4191	0.59837	0.04182	-0.26789	0.30649	-0.73495	-1.5971	-0.30485	1.2549	-0.19438	-0.072512	-0.18746	-1.0163	-1.3505	0.24303	-1.2801	-0.5285
TKTL1	NA	NA	NA	NA	Inf	Inf	Inf	NA	Inf	NA	NA	NA	NA	NA	NA	Inf	Inf	NA	NA	NA	Inf	NA	Inf	NA	NA	NA	NA	Inf	NA	NA	Inf	Inf	Inf	NA	NA	NA	NA	Inf	Inf	Inf	Inf	NA	NA	NA	Inf	Inf	NA	NA	Inf
PAX6	0.44119	0.69411	-1.1352	-3.2421	-6.9425	#NAME?	1.3383	3.1712	-0.2843	-3.3576	-1.585	-1.6946	#NAME?	-0.51625	0.49211	1.1236	5.8769	0	1.2522	3.3996	-3.9425	1.4106	0.50043	-1.7726	#NAME?	-5.9425	#NAME?	-1.8981	#NAME?	0.40621	#NAME?	2.2959	0.30541	2.4455	2.9838	1.799	-4.1352	1.3196	1.0964	-3.9425	2.9749	-0.13516	#NAME?	-4.3576	-1.585	-1.2146	#NAME?	-1.4507	-1.8551
RPUSD1	0.045277	-1.0154	-0.95919	0.082675	0.83362	-1.1484	-0.227	-0.62894	-0.34667	0.38874	-0.46231	-0.62775	-0.0076862	0.35557	-0.58918	0.22261	0.20277	-0.32346	-0.70313	0.54612	-0.40435	-1.0579	0.14015	-0.56744	-0.65284	-0.50954	-0.67838	-1.9268	-1.1215	0.40908	0.53505	0.7116	-0.39524	-0.62657	-0.31009	0.78239	0.38522	0.6213	0.47565	-1.1433	0.37047	-0.76171	1.2869	0.24865	-0.82413	-1.4518	0.69275	-0.20563	-1.0772
RHBDF1	0.6694	-0.34895	1.4429	0.35987	0.27002	1.127	0.49612	0.76856	1.0828	-0.10487	0.75915	0.5297	0.25968	-5.0426	0.38862	-0.04323	-0.43429	-0.77837	0.037945	-0.73835	0.2267	-1.0089	-0.50472	-1.066	0.54031	-0.18061	-2.0947	-0.59476	-0.54385	0	0.3571	0.48728	0.082199	-0.39487	0.78307	0.27931	0.052277	0.22214	-0.028676	-1.6671	0.80185	-0.18397	-0.16262	-0.70614	0.074355	0.37409	0.64047	-1.5691	0.50031
LUC7L	0.5667	0.29105	0.99119	-0.36802	0.41255	-0.32486	0.86288	0.8792	0.88934	0.017452	0.15311	0.48375	-0.25894	-0.15428	-0.033153	1.142	-0.29511	-0.61812	-0.023603	-0.36726	-0.8956	0.58711	0.43437	-0.25265	0.34181	-0.97505	0.25619	-1.1588	-0.75069	0.4741	1.018	1.794	-0.05366	-0.81204	0.61947	-0.17197	0.062424	-1.0326	-0.84636	-0.32339	-0.077547	0.24636	1.1874	-0.33073	-0.77152	-0.71182	-0.79875	-0.41562	0.32975
CACNA2D2	-0.26303	1.2224	-0.77761	0.9386	2.1964	1.0589	2.4374	0.73697	0.66297	-1.263	1.6245	-0.41504	-2.585	-1.585	0.11548	0.5025	#NAME?	-0.26303	#NAME?	-0.41504	-0.77761	-0.58496	3.1155	-3.585	-2	#NAME?	#NAME?	-0.77761	-1.585	0.9386	2.1964	2.2977	-0.58496	1.3219	-1.263	0.87447	-1.263	3.4703	4.0075	0.11548	0.58496	1.8745	#NAME?	0.73697	-1.263	-0.26303	2.8908	0.58496	0.87447
BAIAP3	1.2416	1.4945	1.7097	0.24793	2.4998	3.3242	0.67713	-1.1756	2.9129	1.3129	1.3779	1.7392	-1	-1.2996	0.85383	-0.87072	0.56986	-0.39514	-1.3951	-1.1926	0.69581	-2.6781	-2.8845	-1.8301	-0.20992	0.85383	#NAME?	1.2511	1.4485	-0.95561	0.72792	2.3517	0	1.4676	0.83289	-0.085117	-5.585	2.3458	2.2127	-0.17557	0.73245	0.25424	-2.9411	0.073249	0.044394	-0.39514	-0.89846	-1.3182	-1.4557
TSR3	-0.25526	-0.99594	-0.71094	-0.045804	0.67878	-0.92405	0.23384	-0.76582	-0.40049	0.15578	-0.22836	0.1166	0.42596	-0.11538	-0.29706	-0.067772	0.54849	-0.7603	0.65163	0.64516	-0.090945	-0.63454	-0.11494	-0.61016	-0.50037	-0.18847	0.70866	-1.3066	0.3988	0.4332	0.39139	0.50164	-1.0513	-0.17374	0.010925	0.64516	0.59172	0.12965	-0.19357	-0.12376	0.17605	-1.107	0.67166	-0.14292	-0.6314	-1.9118	0.58035	-0.67353	-1.3535
PIGQ	0.52999	0.11314	-0.70081	0.82781	0.79822	-0.23718	-0.17607	-0.35767	0.31741	-0.63841	-0.17054	0.22225	0.14098	-0.10052	-0.5568	-0.55391	0.054847	-0.8431	0	0.83772	-0.13134	-0.48503	0.54081	-1.212	-0.039774	-0.30341	0.59181	-1.3703	0.36235	0.51153	0.23731	1.2164	-0.26755	-0.97376	0.35624	0.70564	0.78234	1.4457	0.77204	-0.096317	0.23647	-0.39588	0.97627	-0.33029	-0.51836	-0.71362	1.394	-0.86437	0.21804
CRAMP1	0.4385	-0.62088	0.49273	0.183	1.2648	0.27872	0.19855	0.036969	0.14964	-0.7946	-0.2303	0.09163	0.086071	-1.2489	0.029265	0.85825	-0.11269	-1.1758	0.24751	0.70951	-0.20282	-0.98432	0.29648	-1.132	-0.26777	-1.371	-1.3761	-0.8118	0.84405	0.60583	0.28682	1.5011	-0.47678	-0.42294	0.0059006	0.77432	-1.1893	0.11183	0	-1.1893	1.002	-0.11056	1.4913	0.10452	-0.67965	-0.66708	0.78808	-1.1407	0.18127
TEAD3	0.41238	-0.39773	0.11748	0.63784	1.2886	-0.7697	-0.027183	0.19152	0.50269	-0.47275	0.41728	-0.82501	-0.089198	-6.0875	-0.29605	-0.097032	0.59093	-0.029679	0.42094	0.30287	0.54077	-1.7138	0.37889	-0.81062	-0.059132	-1.1351	-1.887	0.38265	0.61564	0.61298	0.8555	0.51073	-0.20388	0.13988	-0.0032677	0.36755	0.18364	1.1836	0.75754	-0.32234	0.89202	0.23447	0	-0.59931	-0.9566	-1.0181	0.81387	-1.5329	-0.65476
SELE	NA	Inf	NA	Inf	NA	Inf	NA	NA	Inf	NA	Inf	Inf	NA	NA	Inf	NA	NA	NA	NA	NA	NA	NA	NA	NA	NA	Inf	NA	NA	NA	Inf	NA	Inf	NA	NA	Inf	NA	Inf	Inf	Inf	NA	NA	Inf	Inf	NA	NA	NA	NA	NA	NA
DNAJC11	0.12524	1.1861	0.13468	0.85677	1.4055	-1.1872	0.23639	-0.55396	-0.58255	-1.0159	0.10554	-0.22136	0.038728	-0.22056	-0.46668	-0.70855	0.89874	-0.48488	0.40865	0.092679	0.26933	-0.46383	0.66597	-0.45531	-0.38258	0	-0.54993	-0.99519	-0.33056	0.73669	0.56112	-0.14399	-0.60228	0.092033	0.81354	1.1555	-0.082179	-0.57844	-0.81963	0.15338	0.83339	0.093325	0.64366	-0.32021	-0.88935	-0.81357	0.72799	-0.90474	-1.334
FMO3	1.585	#NAME?	#NAME?	#NAME?	#NAME?	2.6189	4.2695	2.5502	3.1926	7.95	9.8119	-1.8074	#NAME?	3	-0.48543	1.585	0.65208	#NAME?	4.3012	-1.2224	#NAME?	0.51457	#NAME?	#NAME?	-1.8074	#NAME?	3.1234	#NAME?	#NAME?	6.5168	2.4406	3.8365	#NAME?	3.974	1.7162	#NAME?	-0.22239	6.5325	6.1145	4.3219	2	#NAME?	#NAME?	1	#NAME?	#NAME?	13.431	-1.2224	#NAME?
MYLIP	-3.2248	-1.0575	0.96153	-2.9542	1.5768	-1.7345	2.4918	-3.6172	-2.4077	0	-2.2952	-1.4012	-2.2714	-0.2106	-1.7103	2.2335	0.28169	-4.2021	-1.1853	1.0387	0.11529	-3.1798	1.3047	-1.1147	-0.13603	-2.9927	0.86397	-2.8446	1.9304	1.1762	1.14	-0.63988	-1.12	2.3725	-3.3692	0.27766	-1.6943	1.2726	0.96153	2.6601	3.1068	0.62442	0.50524	-0.9121	-0.79273	-2.5156	1.5181	0.0097645	-0.91672
NOX1	NA	NA	NA	Inf	Inf	Inf	NA	NA	Inf	Inf	Inf	Inf	NA	NA	NA	Inf	Inf	NA	NA	Inf	Inf	Inf	NA	Inf	Inf	NA	NA	Inf	Inf	Inf	NA	NA	NA	NA	NA	Inf	Inf	Inf	NA	Inf	NA	NA	NA	Inf	Inf	NA	Inf	NA	NA
E2F2	-0.45268	-0.69408	-0.81774	0.034614	2.3308	0.13083	0	-0.0819	-0.55658	-1.7359	-1.2765	0.29037	-1.3235	1.0608	-1.0096	0.4574	-1.8347	-3.042	-0.52875	-0.91648	0.66045	-2.4658	1.1568	-1.3639	-0.71484	-0.89855	1.0805	-1.8234	-0.56598	1.2681	-0.19766	0.15391	-1.0486	-0.41398	0.75783	0.33902	0.089522	1.462	0.7784	1.0143	2.3264	-0.74655	-0.38042	0.2481	-1.457	-1.9905	1.7331	0.9415	-0.77897
PSMB1	-1.339	-0.11326	-1.0611	-0.45381	0.73314	0.2203	-0.24511	-0.66245	-0.76665	-0.66957	-0.77943	0.91297	0.053007	-0.24054	-0.24987	0.043263	0.96442	-1.0662	0.16718	0.62077	0.20652	-0.61141	0.091485	-0.63005	-0.47629	0.43619	-0.65054	-0.61033	0.52775	0.95422	0.90497	-0.19163	-0.75213	0.30161	0.23916	0.21651	0.13493	0.52431	0.20256	0.55517	0.38298	-0.18187	0.45348	-0.63591	-0.8719	-1.4726	-0.019413	0.23187	-1.6484
SYN1	#NAME?	#NAME?	1.2685	-2.8745	2.9835	-1	0.96683	0.82597	1.0324	-1.2895	-1.8745	2.5518	-3.4594	3.8074	#NAME?	2.8352	#NAME?	-2.4594	#NAME?	-1	1.628	0.71049	3.7549	0.12553	-2.4594	-2.8745	#NAME?	0.54057	#NAME?	-0.28951	3.0163	3.9794	-2.1375	1.1553	2.282	-0.65208	0.34792	2.213	2.241	-1.8745	-1.8745	-0.75899	#NAME?	-1.8745	#NAME?	0.12553	#NAME?	-0.65208	-2.8745
JARID2	-0.034577	0.75558	0.52686	0.65768	0.059379	-0.10277	0.25678	0.39562	-1.7543	-0.23013	-0.47161	0.1456	0.11539	-1.4839	-0.023333	0.042355	0.82628	-2.4117	0.025129	0.86915	0.54208	-1.0011	0.57427	0.0076944	-0.90717	-0.90717	-0.51978	-0.26546	0.24287	0.383	-0.0055212	-1.7693	-0.28279	0.67158	0.42875	0.37197	0.45552	0.94324	0.45471	-0.11704	-0.3784	0.30931	0.43447	-0.88664	-1.207	-2.1644	-0.67653	-1.0368	-0.83461
CDKL5	1.4413	-3.6724	0.59436	1.1478	2.4177	0.6495	0.10893	-0.29739	-0.54314	2.361	1.0891	0.069042	-2.3505	-0.21299	1.3555	0.21022	1.7113	-0.54314	0.27009	0	-0.014214	-2.2801	2.566	0.3388	-0.5025	-1.1806	-3.6724	-0.71823	0.32757	1.1856	1.9786	-0.043069	-0.31487	-3.213	-0.10257	0.92749	-0.40564	2.2991	2.2375	-0.057715	0.58496	-0.10257	0.14775	0.082462	-0.97199	0.17306	0.32757	-0.74169	-1.4245
CAMK1G	-1.2224	0	1.0995	#NAME?	-1.8074	0.19265	-1.8074	-0.22239	0.51457	0.51457	-1.8074	0.65208	-1.8074	-0.80735	#NAME?	#NAME?	0.36257	0	0.36257	2.1468	1.0995	1.2801	0.77761	-0.22239	1.0995	1.4406	#NAME?	#NAME?	0.19265	0.89308	-0.22239	-1.8074	-1.8074	#NAME?	2.3219	0.89308	#NAME?	-1.8074	#NAME?	#NAME?	#NAME?	-2.8074	#NAME?	0.36257	1.7162	0.89308	#NAME?	-0.48543	2.0995
CDK11A	1.542	0.15654	1.4643	0.44394	0.89832	0.24291	-0.6325	0.10559	1.0438	-0.12741	0.18273	0.090621	-0.80413	-0.40679	0.33346	-0.64699	-0.54471	-1.0786	-0.086236	-0.6789	0.10751	0.99171	-0.19324	-0.5891	-0.010892	0.15469	1.8475	-1.2585	-0.012976	-0.71407	0.6751	0.26673	0.16117	0.40623	-0.068247	0.074517	-0.1762	-0.0093312	-0.38706	-0.71153	-0.53345	0.43441	-0.58988	0	-0.42333	-0.21167	-0.16863	-0.5031	0.33264
NADK	0.91723	0.26275	0.28239	0.92304	1.8589	-0.13456	0.20367	0.022395	0.17832	-0.92502	-0.015125	0.16497	0.14731	-0.47551	-0.39416	0	-0.076653	-0.4595	-0.089526	-0.43896	0.0086545	-0.10065	0.36424	-0.6987	-0.78183	-0.76207	-0.12254	-0.46748	-0.47631	1.2819	0.52006	0.056739	-0.36704	0.5508	-0.28437	1.0244	0.48452	-0.28296	-0.95611	-0.39873	0.52006	-0.072996	-0.97419	-0.079096	0.0028906	-0.89135	0.71528	-0.26408	-0.80086
TFAP2B	NA	NA	NA	NA	NA	NA	NA	NA	NA	NA	NA	Inf	NA	Inf	Inf	NA	Inf	NA	NA	NA	Inf	NA	NA	NA	NA	NA	NA	NA	NA	NA	Inf	Inf	NA	NA	NA	NA	NA	Inf	Inf	NA	Inf	Inf	Inf	NA	NA	NA	NA	NA	Inf
TFAP2D	NA	NA	NA	NA	NA	NA	NA	NA	NA	NA	NA	NA	NA	NA	NA	Inf	NA	Inf	NA	NA	NA	NA	NA	NA	NA	NA	NA	NA	NA	NA	NA	NA	NA	NA	NA	NA	NA	NA	NA	NA	NA	NA	NA	NA	NA	NA	NA	NA	NA
DLEC1	0.79647	#NAME?	1.3067	0.96153	-0.54749	1.1783	2.1783	-1.4406	-1.078	#NAME?	0.96153	0	0.922	1.1096	-3.2479	0.65896	-1.078	1	#NAME?	-3.2479	-1.2479	0.14439	-1.926	0	-0.54749	#NAME?	2.0559	-3.2479	-0.926	0.96153	-0.44057	2.8916	-2.2479	2.932	0	-2.2479	1.659	2.0375	1.0375	0.79647	3.9712	-1.663	#NAME?	0.61005	-1.2479	0.33703	1.1444	0.2115	2.8074
CYTH3	0.43163	0.85359	-0.20432	0.65178	0.93164	0.53639	0.18038	0.70868	-0.006528	-0.15999	0.34198	1.4508	-0.34822	-1.6263	-0.21185	-0.75224	0.91964	0.17318	0.13957	1.0637	0.97205	-0.08899	0.70769	-0.55515	-0.17278	0.144	-1.5197	0.32388	-0.49425	-0.28734	0.81339	0.63405	-0.68264	0.20743	-1.2443	0.37249	0.79568	1.2883	1.0645	-1.1765	-0.47601	-0.66704	0.27627	-0.036275	1.0715	-1.8843	1.3605	0	0.52172
ADAM22	#NAME?	0.77761	-2.3923	-4.3923	2.7876	-0.39232	0.51457	0.30812	1.1312	1.9296	-1.0704	1.6301	-4.3923	2.9564	#NAME?	0.36257	-1.0704	-3.3923	#NAME?	0	1.2224	#NAME?	2.663	-1.585	-1.8074	-1.8074	0.89308	#NAME?	-2.8074	-1.8074	0	-1.585	#NAME?	3.2801	1.8171	1.8745	0.19265	0.89308	0.41504	1.4657	2.9827	-1.3923	3.8024	-0.69188	-4.3923	-0.93289	-2.3923	0	1.0995
SYPL1	-1.4472	-0.89562	0.096765	-0.72681	1.1352	-0.44766	1.3379	-0.3481	-0.81913	-0.07562	1.0541	0.61517	1.3127	-2.8697	-0.10372	1.0478	-0.34876	-0.88563	0.15909	0.72394	0.88437	-0.38756	1.0889	0.055393	-0.57337	0.14171	-0.43141	-0.96753	-0.16611	0.035865	1.4104	1.9162	-0.82374	2.0393	0.43655	0.25	1.1457	0.26382	0.43822	0.47331	0.95078	0	0.24106	-1.1333	0.29502	-2.0436	1.3881	-1.7357	-0.9503
CYB561	-0.041095	-0.18888	-0.67139	-0.32237	1.0851	-0.4634	0.76807	-0.2678	-0.9195	0.55919	0.2812	-0.10739	0.51118	-2.6976	-0.41856	0.39307	-0.61973	0.1256	0.42097	0.36975	0.17909	-0.88168	0.65208	0.33944	-0.4447	-0.1724	-1.1098	-0.42151	0.2171	0.15398	-0.033413	0.5568	-1.0097	-0.095578	0.39039	0.9505	1.5123	1.3716	0.87543	0.057413	-0.32568	-0.75662	0	-0.07224	-0.45674	-0.88006	1.1486	-1.0649	-0.27364
SPAG9	0.79214	-0.54684	0.53221	1.4174	0.69704	-0.032141	-0.16689	-0.13989	-0.35452	0.076515	-0.46352	0.1043	-0.015981	-0.74716	0.706	-0.63322	0.46983	-0.74716	0.14199	0.53739	0.48536	-1.2616	0.29267	-0.097708	-0.51432	-1.1043	-0.52762	0.3251	1.5563	0.052877	0.33738	0.27344	-0.5821	0	-0.56894	0.25284	0.28436	0.24616	-0.23696	-0.68338	0.45895	-0.41327	-0.80229	-0.10386	0.52241	-0.65113	0.54255	-0.6223	0.098535
CELSR3	-0.79201	0.067815	2.0952	-1.4594	2.3126	-0.0391	-2.0233	-0.61616	0.74312	-2.1206	1.8346	-0.81897	-0.43837	-2.0233	-3.8465	-0.35707	-0.84645	-2.299	-1.299	-1.377	-2.1893	-0.047049	1.5406	-1.903	-4.225	-1.5469	1.372	-3.0875	0.41311	1.0192	0.16046	1.3418	-0.96193	1.181	0.8625	1.6528	0.81943	-0.39715	-0.66425	1.6577	3.2844	0.54586	2.1674	0.7152	1.2828	-5.5469	3.1475	-0.73954	-0.26149
AASS	0.58496	1.3053	#NAME?	-1.0632	0.1836	0.848	1.9529	0.21057	0.23704	1.3825	1.4481	1.2327	-0.34792	#NAME?	0.31366	0.6909	-2.3744	-0.47107	1.0154	0.93141	-2.4854	-1.6057	0.1836	-0.29639	-0.68634	-0.75424	-1.6699	-2.6057	0.57808	0.7287	-0.19855	1.4215	-0.29639	-1.1985	0.15612	0.50734	-3.9594	1.7776	1.433	1.1234	1.8566	-0.63743	-0.73697	0.79553	-1.5443	-0.11806	2.7488	-1.3479	-2.6699
PLEKHG6	-3.7687	-1.3239	-0.12482	-2.5349	1.2246	-1.0079	3.2609	-2.1837	0.46796	1.7842	1.0764	-1.2198	-3.2756	-5	-1.6781	1.8607	0	-0.39686	1.2529	0.93074	0.9006	-1.7754	1.1158	-0.83007	-0.36874	-1.6781	-1.384	-0.32389	-0.86893	0.77908	1.5405	2.6102	-4.9386	1.596	1.5947	-0.099396	-2.7956	2.5392	2.1708	1.647	2.3321	0.33286	1.3796	0.40273	0.36822	-4.2016	1.6767	-0.42027	0.11125
SS18L2	-0.27061	-1.0306	-0.7736	-0.59499	-0.86505	-0.27387	0.022501	0.17902	-0.21754	-1.2201	-1.3908	0.035729	-0.16212	0.30935	0.020373	0.16993	-0.35373	0.01397	-0.94803	0.099104	-1.1465	0.62157	0.33097	0.1871	-0.33658	0.51376	0.059239	-0.99784	-0.41432	0.40011	0.021969	0.04256	-0.57474	0.1871	-0.52417	0	0.26465	-0.27518	-0.67118	0.49741	0.23789	0.31977	1.0341	0.80828	0.027807	-0.11926	0.53441	0.11564	0.21992
MPND	0.0065354	-1.4976	-0.56625	0.2352	1.3617	-1.0517	0.10727	0.16391	-0.88515	0.52988	0.80946	-0.25748	0.22543	-0.33179	0.074983	0.75519	0.84636	-2.6745	-0.7223	0.31108	-0.35883	-0.40579	0.87967	-0.32152	-1.7441	-0.073914	2.0939	-0.34213	1.6542	-0.37149	-0.44315	0.47792	-2.5446	-1.0148	-0.50687	-0.94695	0.49777	0.15217	-0.49068	0.76775	0.66718	-1.823	1.1632	-0.10176	-1.2169	-4.2284	1.3084	-0.97564	-0.72501
MGST1	-1.9386	3.4932	0	0.12029	#NAME?	#NAME?	6.7902	-3.2016	1.616	3.7385	#NAME?	#NAME?	#NAME?	-1.4361	#NAME?	-4.5236	0.40718	-2.0641	#NAME?	6.22	0.81629	#NAME?	0.23133	3.7734	-0.61667	2.9111	#NAME?	#NAME?	10.167	8.4912	7.1458	10.091	#NAME?	9.9796	-3.9386	#NAME?	-1.3536	8.9684	9.0455	7.6309	0.95217	7.0854	7.6193	9.1674	-4.5236	#NAME?	#NAME?	0.031027	#NAME?
CRY1	0	-1.0689	-2.3756	-0.16081	3.1037	0.20937	0.040398	-0.47377	-0.25894	-0.017666	-0.51499	0.50164	-0.68335	-0.36048	0.2119	-0.37559	-0.21073	-0.52338	-0.53605	0.26644	-0.27656	-0.88475	0.7688	-0.40629	-0.068927	-2.9231	#NAME?	-0.76057	0.14995	0.13671	0.67844	-0.062801	-0.95676	1.0404	0.028971	1.831	-0.026581	2.0942	1.5653	-0.17066	1.515	0.5444	0.53029	-0.46971	-0.39085	-0.6371	1.3977	0.0058409	0.18641
PGLYRP1	NA	NA	NA	Inf	Inf	NA	NA	Inf	Inf	NA	Inf	NA	NA	NA	NA	Inf	NA	NA	NA	Inf	NA	NA	NA	NA	Inf	NA	NA	NA	NA	NA	NA	Inf	NA	NA	NA	NA	NA	Inf	Inf	Inf	NA	NA	NA	NA	Inf	NA	NA	NA	Inf
NFIX	-0.31716	0.35253	0.44697	-0.0718	0.047423	-0.28245	-0.13932	0.074455	-0.45002	0.48061	-0.21967	0.31427	0.44964	-4.2736	-0.20911	0.43827	0.031491	-0.75927	0.29956	0.75145	0.047423	-2.7857	0.51539	-1.092	-0.10762	-1.0862	1.4153	-1.2649	-0.93769	0.18341	0.57645	0.50004	-0.13832	-0.37615	1.5937	-0.13532	0.10438	2.5132	1.6221	1.1596	0.72472	-0.39636	1.395	-0.57048	0	-1.9658	-0.2271	-1.4169	-2.2736
ST3GAL1	-6.5969	0.55687	-0.1212	#NAME?	1.3906	-0.054677	2.5644	-0.56131	2.5349	2.1903	1.4681	-0.46765	-1.2394	-0.57014	-0.16732	-0.28951	-1.4431	-2.349	-1.3875	0.83101	-0.15068	0.75356	1.1962	-1.5095	-0.55692	0.17917	-0.92451	-2.9416	0	2.0067	0.74469	3.0104	-1.0734	2.8989	0.36423	3.3024	2.4087	3.2793	2.5236	1.8981	-0.4926	1.3207	-0.26781	-1.2895	-0.30415	-2.349	1.7711	0.055551	-0.50101
MMP25	1.4575	1.5038	-1.2081	1.5412	-0.25873	0.59212	1.4731	0.29146	0.2007	-1.3656	-0.74416	0.3433	0.16273	1.0837	0.6888	0.40964	0.94514	1.1627	-0.60666	-1.6738	1.8705	-2.6067	-1.4222	-0.043721	2.2239	-1.0661	#NAME?	-1.0217	-0.85664	-0.021695	0.79189	1.8764	0.25584	1.5412	0.12374	0.93391	1.5921	1.1038	-0.043721	-0.81816	-3.0661	0.81655	-2.2587	-0.3112	-0.33817	2.3433	-0.67377	0.62041	-0.57424
IL32	-0.31097	-1.689	0.47152	-1.7886	-1.1485	-3.7498	-2.1889	-3.4036	-0.59244	-1.6331	-0.85571	-4.0599	-2.9542	1.1349	1.1607	-1.5951	2.449	-2.5982	0.6829	0.61368	-0.057798	-2.0812	-1.4063	-0.32104	2.1695	1.7606	0.97898	-1.3337	-5.5589	2.6438	0.81154	-4.1603	-3.3382	#NAME?	2.105	2.0919	1.8847	-0.43918	-1.676	0.72559	-4.547	1.0157	1.7646	0.28338	-0.54186	0.76288	1.0632	1.5247	-2.7704
PKD1	0.8675	0.90739	1.399	0.59059	0.27416	1.2347	-0.16477	-0.15494	1.2961	0.030811	-0.82609	0.068744	0	-1.1839	0.56839	0.80144	-0.20947	-0.44537	-0.56646	0.33554	-0.1251	-0.67037	-0.56246	-0.65324	-0.046088	-0.68663	-1.1355	-0.49603	0.66592	0.26518	0.83826	1.7535	0.2663	0.87379	-0.10749	-0.33195	-0.49126	0.63137	-0.020454	-1.4667	0.44651	0.39647	0.71541	0.2083	-0.45833	-0.91266	0.6248	-1.3158	0.52952
MAPK8IP2	-2.8074	-0.94062	1.5769	-1.0368	-1.3713	-0.25096	1.5605	-3.8948	0.21371	-1.8948	1.182	1.5523	-3.3099	-3.7249	-5.8948	1.4932	-0.85042	-0.30986	1.9093	-1.5025	1.749	-0.60942	2.0211	-2.9879	-0.91754	#NAME?	2.0151	0.27511	-4.8948	1.5769	0.30485	2.2111	-3.8948	-0.57289	-0.087463	0	0	1.7418	0.80562	0.35311	2.2267	-2.6469	0.48889	-0.37126	1.7705	-0.64689	4.6409	-0.74507	1.409
MED24	-0.304	0.0019182	-0.21353	0.033769	0.65636	0	0.21602	-0.2337	-0.22649	-0.56969	-0.42608	0.18967	0.43003	-0.026344	-0.59788	-0.12882	-0.044442	-0.733	0.20773	0.44223	-0.7241	-1.1427	0.070791	-0.95689	-0.25095	-1.3899	-0.10509	-1.7581	0.16042	0.34433	0.2474	0.47629	-1.0532	-0.65416	0.57263	0.77396	-0.018546	0.48153	0.49112	0.28475	-0.039699	5.1205	0.38546	-0.30874	-0.61131	-1.5788	0.45349	-0.15679	-0.49962
RHOBTB2	0.56107	-0.19205	-1.0296	0	0.053363	-0.59756	-0.97924	0.13179	-1.3644	-1.8606	-0.47045	-0.0083878	1.9435	1.0833	-0.21613	-2.1267	1.2313	-0.98751	0.64101	0.95325	0.2206	-0.35899	0.23843	-1.4081	-0.32716	-1.0995	-0.97102	-1.4081	-1.2505	0.92269	0.53533	-0.25553	-1.0729	-0.97102	-0.72309	2.5815	0.45829	1.5281	0.88696	-0.27058	0.48543	-1.3536	0.1989	-1.3752	-1.6231	-1.4647	-0.28071	1.1164	-1.0211
HEATR5B	0.057587	1.084	0.32584	0.51359	2.3075	-0.14766	1.2674	-0.22185	-1.06	-0.073657	0.20928	0.27819	0.70195	0.24	-0.10491	-0.14766	0.12798	-1.2801	-0.41722	0.13394	0.27279	-0.71109	0.24	-0.92372	-0.91139	-1.5591	-2.8106	-0.50713	0.79894	0.19509	1.0978	0.66742	-1.618	-0.37851	-0.04981	0.43368	0.38702	1.3258	0.74153	-0.63308	-0.029679	-0.78228	-1.2333	-0.12969	-0.30409	0.14579	0.77434	0	-0.5025
SEC62	-1.0443	-0.87677	-0.58245	-0.91078	-0.13711	0.14886	1.0659	-0.57442	-0.74464	-0.75581	-0.96683	1.0929	-0.2572	0.0080513	-0.33744	-0.45869	0.38302	-0.94318	0.99847	0.61649	0	0.32189	0.48345	-0.1822	-0.99982	-0.89068	1.1079	-0.45279	0.97219	-0.44324	0.65072	0.80605	-1.6068	0.55773	0.42665	0.34877	-0.192	1.5632	1.0926	1.2333	-0.38585	-0.64645	0.67598	-0.57468	-1.2732	-2.3929	0.91843	0.078729	-0.54349
RPS20	0.42464	1.7392	1.7426	0	-0.52303	1.0311	-0.57035	1.2923	0.75558	-0.12673	0.64738	0.37962	0.64314	-0.74195	0.65485	0.67985	-0.7229	1.1646	-0.049213	-0.13626	0.059261	1.5602	-1.1585	-0.072684	1.6844	0.89959	-0.11034	-0.38083	-0.62723	-0.069396	0.28701	-0.80747	0.79444	-0.91658	-0.56759	0.17719	-0.75192	-0.073072	0.48063	0.09019	-1.1339	0.70028	-0.63933	0.94286	0.76882	1.2066	-0.34985	-1.0162	1.0985
CSDE1	-0.57483	-1.8617	-0.084876	0.90671	1.6	-0.58535	-0.0033009	-0.25937	-0.51362	-0.2364	-0.042832	0.26574	1.4468	0.094743	-1.3502	-0.25241	1.0789	-0.98982	-0.41962	0.69574	1.1149	-1.0205	0.47314	-0.63108	-0.44783	-0.22338	-0.89133	0.29703	1.6556	1.0055	0.80004	0.89623	-1.8387	-0.085342	0.5696	0.25206	0.55052	0.082236	-0.3976	-0.85569	0.72123	-0.5981	-0.25766	0	-0.42906	-1.5727	0.74346	-0.96407	-1.1974
UBE3C	-0.3726	-0.41344	0.152	0.42621	1.2234	-1.7725	0.19077	-1.2332	-0.67568	-0.4055	0.62546	-1.0253	0.79982	-0.80243	0.045916	0.67837	0.55148	-0.16925	0.82502	1.0554	-0.53211	-0.4416	-0.15387	-0.30011	-1.2012	0.37824	-2.1042	-0.38037	0.22495	0.55759	0.010726	0.34801	-0.18277	0.33574	0.22444	1.2616	1.0652	-0.19572	-0.41584	-0.28255	0.95782	0.47952	-0.11189	-0.34956	-0.27601	-1.5047	1.3231	-0.52952	-2.546
REV3L	-1.1593	0.007715	-0.69128	-1.0592	1.4083	-1.9581	0.14697	-0.90641	-1.5096	-0.9357	-0.91368	0.023022	0.54708	-0.27625	-0.445	-0.37311	1.2962	-0.88482	0.36386	0.22846	-1.6361	-1.1593	1.2819	-1.4986	-0.95807	0.13293	-0.28564	-1.8848	-0.13364	0.35783	0.31495	2.1531	-1.3933	1.8958	0.4682	1.6773	-0.075426	0.62439	0.93675	0.29302	0	-0.82193	0.43425	-1.1767	-0.48234	-0.17234	1.5524	0.056881	-1.8288
TENM1	4.9069	5.5078	#NAME?	0	3.5236	8.5999	-1	2.9069	7.3399	0	2.9069	8.2312	#NAME?	#NAME?	6.2574	0	0.58496	1	7.3038	#NAME?	3.4594	0.58496	#NAME?	#NAME?	0.58496	5.5699	#NAME?	#NAME?	8.7004	#NAME?	5.1497	7.6582	0	#NAME?	0	#NAME?	#NAME?	1.585	1.585	#NAME?	-1	5.4429	#NAME?	#NAME?	5.7944	2.4594	#NAME?	1.3219	#NAME?
PAX7	Inf	NA	NA	NA	NA	Inf	Inf	NA	Inf	NA	Inf	Inf	NA	Inf	NA	Inf	NA	NA	NA	NA	Inf	NA	Inf	NA	NA	NA	NA	NA	NA	NA	Inf	Inf	Inf	Inf	NA	Inf	NA	Inf	Inf	NA	NA	Inf	NA	Inf	Inf	NA	NA	Inf	NA
MASP2	-0.2713	1.0406	0.848	1.5289	1.7655	0.80145	-0.95936	0.26303	0.22827	0.848	0.33015	-1.0418	0.97924	1.1926	-0.2713	0.26303	-1.2224	-1.2224	-1.9594	-1.5443	0.65208	-1.0418	#NAME?	-0.73697	-0.12928	-2.3219	0.54314	-1.2224	0.7287	0.97924	0.45568	0.77761	0	-0.17509	0.040642	-0.73697	0.59864	-1.2224	#NAME?	-0.12928	0.15612	0.54314	-1.0418	-0.48543	0.70361	-0.80735	1.3943	-0.084889	0.040642
IYD	5.7682	#NAME?	#NAME?	3.585	-1	#NAME?	#NAME?	4.0875	0.58496	4.0444	7.3966	#NAME?	-1	#NAME?	6.7549	1.3219	1	2.585	2.7004	3	3.4594	#NAME?	-1	4.3923	3.858	#NAME?	#NAME?	3.9069	#NAME?	-1	#NAME?	#NAME?	2.3219	3.5236	#NAME?	#NAME?	0	6.3576	6.1293	#NAME?	-1	#NAME?	1.3219	3.3219	-1	#NAME?	2.7004	#NAME?	#NAME?
FAM76A	0.83108	-0.20744	-0.6627	0.64386	0.88264	0.093512	-0.55943	0.18982	0.3373	-0.84735	-0.36027	-0.1314	0.37752	-0.48994	-0.49447	-0.69883	0.35755	-0.92471	-0.64748	0.53916	0.36257	-0.2413	0.53694	0.06301	-0.17436	0.11746	-0.39796	-0.68841	0.65412	1.2748	0.48497	0.066089	-0.47644	-0.53589	0	0.44767	0.34493	0.49185	0.016012	0.34493	0.85086	0.30117	-0.34792	-1.2224	-0.38529	-2.2996	1.1685	-0.51734	-0.86484
TRAF3IP3	-0.81155	1.0656	-0.10434	1.0249	0.12832	2.1958	-4.4263	-0.42626	-1.6189	0.43172	0	1.3219	-3.1043	5.1012	0.69268	0	2.1129	-0.051225	#NAME?	1.3419	0.21759	-1.4263	-2.5194	0.76356	0.016679	0.35509	-0.96683	-1.5194	-4.1043	-0.44898	-1.2168	-1.6714	-1.1783	-1.5194	0.70302	-1.7824	2.8193	-0.14086	-1.5683	-0.31774	-0.69834	0.50447	#NAME?	-0.42626	0.74366	1.3353	1.1436	5.0068	-1.0339
POMT2	0.011045	-0.5259	-0.70408	0.93407	1.1017	1.7601	-0.065202	0.4691	1.7666	-1.435	-0.7086	1.5715	0.042335	-0.62501	0.69478	-0.30266	0.74195	-0.546	0.25933	0.075593	-0.45011	-0.54397	0.37819	-0.31812	0.076908	-1.0522	-1.435	-1.1972	0.17223	-0.36733	0.802	1.0637	-0.29413	0.28572	-0.7782	0.28345	0.44894	0.6706	0.45805	0	-0.69957	0.49195	0.80279	-0.52192	0.52603	-0.16422	0.68619	-1.2293	0.030172
VTA1	-1.1205	-0.83696	-0.61238	-0.12636	1.0306	0.047601	0.1505	-0.10712	-0.88382	-0.36173	-0.21845	1.0075	0.32805	-1.4398	0.092168	0.17737	0.99812	-0.9028	0	0.73125	0.28544	-0.29621	0.95633	-0.43035	-0.30682	0.082552	-1.8779	-0.20786	1.2262	0.80297	1.0572	0.48497	-0.70313	0.37731	-0.53087	0.22139	0.23379	0.81096	0.62369	0.94464	0.60012	-0.18996	0.65647	-0.33978	-1.2629	-1.4545	0.94464	-0.29028	-1.4052
MLXIPL	3.663	4.5183	#NAME?	#NAME?	4.0589	1.6245	4.5999	-1.263	4.7857	-3.585	3.6342	3.1293	#NAME?	2.4594	0.80735	5.3837	#NAME?	2.3458	0	#NAME?	4.5236	#NAME?	4.3339	-2.585	-1.585	#NAME?	#NAME?	#NAME?	#NAME?	#NAME?	5.1497	7.2352	2.0589	3.4919	#NAME?	3.2095	0.66297	6.7604	5.7392	-0.12553	-2.585	#NAME?	0.41504	-1.585	3.4485	2.6439	#NAME?	#NAME?	4.7593
BAZ1B	-1.0846	-1.5868	-0.4675	-1.0385	1.2453	-1.2528	0.73954	-0.88226	-1.3859	-0.802	-0.43729	-0.41095	0.1098	-0.24039	-0.98414	0.16829	-0.20886	-1.1498	-0.22813	0.67569	-0.51668	0.40534	1.1562	-1.1296	-0.60722	-0.5088	1.0423	-1.4837	-0.95531	0.3867	0.76539	0.74174	-1.3779	0.55229	0.40256	1.328	0.7106	0.58128	-0.19054	0.34963	0.78189	-0.22311	1.5635	-0.7209	-0.058843	-1.9329	0.78332	-0.83883	-1.0474
RANBP9	-0.67519	-1.5501	-0.76642	-0.19287	1.7272	-1.8207	0.13619	0.33757	-2.801	0.43219	-0.34865	-1.2141	-0.83061	-0.34254	-0.83776	0.11189	0.54592	-1.6298	0.66001	-0.34865	1.0175	-2.0979	1.3668	0.55797	-0.9714	-0.95731	-1.5571	0.69115	0.92041	0.761	-0.54305	-0.92953	0.0095967	0.48187	0	0.31646	-0.13534	0.2786	0.21849	0.78028	1.6051	-0.43605	0.29373	0.098465	-2.5642	-1.2691	1.6109	0.30287	-1.5571
ETV7	-0.09163	0.23313	-4.5369	-3.3901	#NAME?	-1.5241	1.5028	-1.6301	-1.0405	-0.99557	-0.89308	-2.7004	-2.5369	3.3819	-3.952	-0.72959	2.4542	0.31748	0.99109	1.4272	-0.26748	-1.4495	1.1496	0.069332	1.6157	-0.81291	0.58052	-2.5114	-0.95198	3.5846	-0.60959	-0.41948	-3.1348	-1.8365	2.1842	-0.077509	1.9675	1.2007	0.073557	1.0351	1.4743	-0.68608	0.31034	-0.5434	-1.1348	0.906	2.7636	3.3255	-1.3109
SPRTN	-0.80392	-0.35106	-0.32926	0.17946	0.85715	-0.67463	0.054065	-0.026058	-0.38663	-0.71363	-0.47479	0.13625	-0.68567	-0.86218	-0.2432	0.21103	1.0917	-0.30566	0.374	0.50836	0.69964	-1.7221	0	-0.76536	-1.9626	0.47159	0.64784	-1.5867	0.54068	0.32124	0.35259	0.35663	-1.43	0.8562	-0.11275	0.40163	-0.35987	0.58726	0.27504	-0.26372	2.5017	-0.22901	1.0432	-0.5841	-1.219	-2.1109	1.0812	-0.57895	-0.36208
EEF1AKNMT	-1.3259	-1.0115	-0.37534	-0.47471	1.4716	-1.0151	-0.45646	-0.43724	-1.6027	-0.7402	-0.082514	0.19276	0.28678	-0.10603	-0.12705	-0.35041	0.52283	-2.0402	0.2368	0.073868	-0.1146	-0.66701	0.29973	-0.8487	-1.3281	-1.008	-0.86787	-1.5605	-0.67121	0.31397	0.3696	0.14094	-1.5296	1.1473	0.027065	0.8987	0.13614	1.5065	0.8628	0.12729	1.0984	-0.76096	0.98583	-0.47349	-0.95232	-2.1572	0.85308	-0.33699	-1.2256
DYRK4	-0.098874	-1.879	-4.1621	0.084481	-6.59	0.22717	1.6775	-0.036837	0.64616	-0.39357	0.3272	0.54813	0.29093	0.61111	-0.050066	-0.51569	-0.015775	-1.1976	0.073002	0.060063	-2.6291	-1.2923	0.73796	0.18388	-0.050066	-0.94336	-0.098874	-1.2544	-3.5065	-3.1494	0.28568	1.3283	0	0.064843	-0.24757	-0.50452	-0.72607	1.0804	1.0902	-1.3657	-0.35201	0.29326	0.68128	0.21494	0.37472	-1.5228	-0.95714	0.8683	-1.9243
ZNF207	-0.85076	-0.31983	-0.38096	-0.58803	0.56582	-0.52238	0.17493	-0.27696	-0.26102	-0.27972	-0.35853	0.296	0.36866	-0.35398	-0.33555	0.0035529	0.2805	-0.81477	-0.0055601	0.655	0.050886	-0.78897	0.81026	-0.58995	-0.24103	-0.21967	-1.0815	-0.8223	0.21139	0.27475	0.75011	0.082004	-1.1153	0.035697	0.3815	0.53914	0.075401	0.38008	0.25402	0.23806	0.31408	-0.48009	0.41465	-0.37855	-0.31168	-1.4946	0.048962	-0.17818	-1.1566
UQCRC1	-0.93966	-0.79713	-1.3469	-0.65885	0.25331	-0.85147	0.50352	-0.74336	-0.70774	-1.1511	0.018415	0.31701	1.0075	0.16902	-1.6383	-0.37985	0.86029	-0.81227	0	0.83878	-0.093848	-0.010872	0.95762	-0.81629	-1.0265	-0.94059	1.7959	-1.0544	0.15827	1.023	0.20809	0.014131	-2.048	0.10935	-0.25483	0.9155	1.1116	0.38051	-0.15658	1.1258	1.2088	-0.90387	1.0343	-0.67701	-0.23883	-2.1378	0.9526	-0.50918	-2.1819
STARD3NL	-0.83659	0.44252	-0.59394	-0.81333	#NAME?	0.27512	-1.4004	-0.51338	0.71895	-2.1735	-0.29269	1.3392	-0.55836	1.3515	0.33026	-3.7802	0.50608	-0.20755	0.68966	1.5323	-0.32074	1.3852	0.72185	-0.64714	0.68521	-5.2854	-4.1521	-0.34933	-1.2538	0.44778	1.7897	0.85316	-0.81124	-6.2396	0.43636	1.326	0.56856	0.27314	-0.15878	-0.55485	-0.54786	0.97168	-0.033805	-0.098769	0.77721	-1.0975	0.27512	0.67104	0.36681
CD9	-0.643	-1.5784	-0.33954	-0.44484	1.7745	-0.84796	2.6665	-1.2473	0.23906	-0.24176	0.26856	-0.17032	-0.18752	-4.5705	-0.028502	2.3256	1.3419	-0.47508	0.088031	0.71707	-0.25029	-0.034291	0.76276	-0.19908	-0.62092	-0.35681	-0.83126	-1.0621	-0.058426	0.37866	1.1719	2.3878	-1.2571	1.833	0.81053	-1.0444	0.39227	0.98009	0.99027	0.58638	2.2976	-0.39622	1.0731	0.11315	-0.022184	-3.4191	0.33498	-0.37262	-0.49731
HHATL	Inf	NA	NA	NA	Inf	NA	NA	NA	NA	NA	NA	Inf	NA	NA	NA	NA	NA	Inf	NA	NA	NA	NA	NA	NA	NA	NA	NA	NA	NA	Inf	NA	NA	NA	Inf	NA	NA	NA	NA	NA	Inf	Inf	NA	NA	Inf	Inf	Inf	NA	NA	NA
NCAPD2	-1.4338	0.045724	-1.2241	-1.7942	2.0247	-1.3315	1.1119	-1.1877	0.1032	-1.4326	-1.0919	0.079594	0.036196	-0.23359	-0.81805	0.79273	1.2505	-1.7235	-0.26653	1.2254	-0.37014	-1.2301	-0.0046959	-1.3008	-0.90796	-0.8324	-1.7012	-1.9953	-0.13015	0.64956	0	2.3068	-1.0534	1.2473	0.59106	1.067	-0.018876	1.9669	1.1506	0.53627	1.5341	-0.5657	1.8501	0.021574	-0.56255	-2.3434	-0.39458	-0.40979	-1.6322
IFFO1	0.4021	-0.63743	-0.90046	0.050626	-0.1635	-1.4854	0	0.47805	0.80735	-1	-3.2224	0.32193	-4.8074	5.1145	-0.71989	0	3.1813	1.1926	0.23704	1.0753	-0.10692	1.974	#NAME?	-0.55943	0.44057	1.0506	#NAME?	-1.6374	#NAME?	3.2801	-0.10692	0	-0.1635	#NAME?	-1.6374	-1.1069	3.7123	1.7776	0.050626	-2.4854	-0.1635	0.14684	1.5677	1.1468	-2.4854	0.36257	#NAME?	4.3601	-0.55943
GIPR	1.0065	-2.0265	0.96683	3.1345	-2.1375	3.3193	1.0452	1.826	1.7422	2.0982	3.6302	1.8186	-1.389	3.8213	-0.92338	-4.7814	-3.3219	0.20732	-0.053439	-1.9234	2.3376	-2.2578	-0.40632	0.27392	0.73434	-0.152	1.7809	1.167	0.34792	-0.63161	-0.55254	1.8223	0.17284	-0.30563	-0.16665	-3.0809	0.025995	0.20732	0.69437	-0.6939	0.40846	-1.2268	#NAME?	-0.87447	3.9286	1.9934	-0.37197	1.2465	2.7245
PHF7	0.3365	#NAME?	-0.73697	0.81166	1.1138	0.3433	0.30547	-0.030465	-0.84886	-1.1026	0.62879	-0.066089	1.612	-0.29526	-0.61983	-0.5936	0.38017	-0.36011	0.68612	0.49463	-0.42223	-0.88817	0.19695	-0.34362	-0.23827	-0.36565	1.2138	-1.2181	-0.81059	0.18941	-0.54881	0.91348	-1.3656	1.2044	-0.49927	0.39006	1.0171	0.848	0.75409	1.2648	1.626	-0.9957	-1.7442	-1.2281	0.7668	0	2.5705	0.10784	-0.66692
SEMA3G	2.4594	7.7892	-0.152	0	0.58496	-0.51457	0.26303	-1.737	2.0356	-2.3219	1	0.926	0.37851	-2.3219	2.6554	2.7004	#NAME?	#NAME?	3.4463	0	-0.152	-2.3219	1.3219	-1.3219	-1.737	#NAME?	#NAME?	#NAME?	-3.3219	1.848	4.2172	4.5729	#NAME?	0.76553	2.4854	-0.32193	0	4.6496	3.4725	-1.3219	4.0444	-0.152	1	0	0.26303	-2.3219	3.278	-2.3219	-0.73697
NISCH	1.0654	0.72008	1.0018	0.34882	0.25393	0.79403	0.51234	0.92816	0.87609	-0.50973	0.4775	-0.0035755	0.8256	-0.29627	0.014214	0.52976	0.45618	-0.65118	-0.21216	0.22214	-0.59482	-0.95951	0.33402	-0.99643	0.46526	-0.36244	-0.57873	-0.73488	-0.36704	0.33473	0.44245	0.96978	-0.76795	0	-0.60022	-0.72157	0.80071	-0.2393	-1.0714	0.58318	0.13132	0.6507	0.52914	-0.11421	0.86339	-0.33741	0.21215	-0.74832	-0.13563
STAB1	0.54749	3.2184	0.29956	-0.89308	1.8694	-0.24101	1.1325	0.58496	2.3219	1	0.72583	1.6571	-3.1155	0.15754	-2.1155	2.3976	1.7258	1.3219	#NAME?	-0.056584	-3.1155	-1.5305	0.34395	-0.24101	-3.7004	-0.89308	#NAME?	#NAME?	#NAME?	0.10692	1.6571	1.5284	-2.1155	2.972	-0.24101	1.4894	-4.7004	2.3108	1.5663	0.25376	-1.241	1.4894	#NAME?	0.29956	-1.3785	-1.7004	-0.89308	-4.7004	-1.5305
FUZ	#NAME?	#NAME?	0.43048	-2.3804	3.6901	-5.6534	0.48269	-0.18312	-1.609	-0.81214	-3.4835	#NAME?	1.1366	0.83037	#NAME?	1.3238	0.66246	-1.8809	0.93652	0.9037	-0.083587	-1.7955	1.9403	-0.86337	-1.2611	#NAME?	0.59765	-0.953	-2.029	0.81416	1.8596	2.2363	-1.8461	1.1752	1.8424	0.65641	-1.3558	1.2231	0.57858	-4.0685	2.0154	-0.19401	1.4018	-0.82055	-0.62369	-2.3558	1.2434	-0.30767	-0.67616
SLC6A13	#NAME?	6.0112	#NAME?	2.585	#NAME?	1.3219	5.3038	#NAME?	5.4919	#NAME?	6.4094	#NAME?	0	4.2479	2.1699	2	#NAME?	#NAME?	2.8074	0.58496	0	2.1699	#NAME?	#NAME?	0	2.8074	#NAME?	#NAME?	2	1.3219	4.7279	4.7814	#NAME?	#NAME?	#NAME?	#NAME?	1.8074	5.0444	5.8329	#NAME?	#NAME?	#NAME?	#NAME?	2.7004	1.3219	0.58496	#NAME?	#NAME?	0
IDS	0	-2.1047	1.0362	0.94859	0.72154	0.61887	1.0104	0.028308	-0.94668	0.41277	0.062016	0.77236	-0.99619	0.80926	1.1007	0.2323	0.88061	-0.21155	-0.43037	0.25643	0.40596	-0.79266	0.49283	-0.62237	-0.22876	-0.19074	-1.5239	0.094062	1.3257	0.85818	0.072475	0.62629	-1.478	0.83566	0.079707	-0.30499	1.4828	-0.00047653	-0.070794	-0.40302	-0.092474	0.25323	-0.39987	-0.38113	1.0255	-1.2221	0.77598	0.50999	-0.086897
PRSS3	-5.1835	-1.7241	1.08	-5.0175	-2.7337	3.9462	1.8337	3.1464	2.3707	1.2787	2.4381	4.285	0	-5.0175	0.40215	3.1292	0.48196	2.7456	2.1706	-0.023427	4.1336	2.1144	-0.96367	2.6537	-2.4326	0.84261	#NAME?	-7.7337	-1.1813	-0.59858	-3.0097	-3.0413	-4.2192	2.4863	-0.81829	#NAME?	#NAME?	0.19107	0.49714	-2.1704	3.2327	-2.4967	-0.3015	2.6192	2.0415	1.1238	#NAME?	0.51079	#NAME?
ZNF200	1.2382	-0.19143	-0.08196	1.1853	0.84705	0.43201	0.96253	0.54359	0.69364	-0.59352	-0.12786	0.70765	0.49596	-0.29584	0	-0.15612	0.67415	-0.39713	-0.24775	0.53183	0.25495	-1.1279	-0.45836	-0.25113	-0.19794	0.18158	-0.6239	-0.99716	-0.11856	0.55719	0.79059	0.95667	-0.38593	-0.41599	-0.35649	0.15882	0.41076	0.76067	0.42143	0.34955	0.064007	0.11482	0.80857	-0.075949	-0.072953	-0.58924	0.20645	-0.36746	-0.043327
CD4	2.6439	#NAME?	#NAME?	1.6439	#NAME?	#NAME?	#NAME?	1.2479	#NAME?	#NAME?	2.0875	#NAME?	#NAME?	1	2.2854	2.9307	5.2808	#NAME?	5.6546	3.9425	#NAME?	-1.415	1	-0.19265	2.4594	1.7549	#NAME?	#NAME?	#NAME?	1.1699	2.3219	3.9773	0	#NAME?	#NAME?	0	3.6865	5.7977	5.8549	#NAME?	#NAME?	2.585	0	1.585	-1.415	0.80735	-0.41504	3	0
LRRC23	0.33944	-1.2993	-1.5167	-0.86942	-0.58344	-0.75223	1.3668	0.047796	0.51973	0.70441	0.28564	0.041907	-0.60638	0.12224	-0.18098	0.13612	0.85473	-1.1236	-0.24073	0.62194	-0.67746	0.033029	-0.588	-1.1707	-1.0974	-0.81497	0.18503	-1.7522	1.3298	-0.98489	1.7266	2.7784	-0.85286	1.696	0.75207	-0.85836	0	1.793	1.9002	0.67617	0.61204	1.0404	0.91235	-0.45299	-0.73191	-2.8257	0.096901	-0.46972	0.4324
BTK	2.926	#NAME?	1.5361	1.6781	#NAME?	0.26303	#NAME?	2.5607	-2.3219	1	1.263	1.585	#NAME?	8.6819	#NAME?	2.848	2.4854	0.76553	#NAME?	-2.3219	-1	#NAME?	#NAME?	3.0356	#NAME?	-0.73697	#NAME?	2.8278	#NAME?	-2.3219	-0.51457	2.1043	-3.3219	1.263	#NAME?	#NAME?	6.0466	-1	#NAME?	-2.3219	4.121	0.1375	0.76553	2.2016	#NAME?	2.9449	#NAME?	7.3425	0
HFE	0.40201	-2.6479	0	0.77599	1.2738	-0.94591	0.82439	-0.24691	-0.7102	0.50612	0.92001	0.17675	0.49466	-1.4848	-0.80898	-2.6684	0.73372	-2.5123	1.7121	1.7741	-0.22023	-1.9903	-0.013027	-0.2052	0.15071	-0.76976	-1.2127	0.057207	1.3885	0.92001	0.34189	1.191	-1.063	1.244	0.49696	0.65561	0.5968	0.081922	-0.33414	0.063425	-0.99676	0.75884	0.028887	-0.52154	-0.50764	-1.5309	0.91658	-0.3756	-0.7102
SCMH1	-0.4338	1.2988	-0.055577	-0.66693	0	-0.20871	0.080208	-0.99442	-0.4076	0.13852	0.46956	0.15368	0.41923	-0.25467	-0.45472	-0.79934	-0.22823	-2.4798	0.2707	0.18353	-0.25134	-0.77044	1.0441	-0.98886	-0.33703	-1.6669	-1.5154	-1.7728	-0.95324	0.9596	2.4169	2.4124	-1.6758	-0.65808	0.62902	0.87065	0.66473	0.57091	-0.11489	-0.12401	-0.044001	0.45536	1.3034	-1.9559	0.8374	-1.5034	1.2146	-1.2563	-0.68255
FYN	#NAME?	0.59897	-0.97782	-4.2755	-6.0125	0.92351	0.42494	-1.5029	-0.31821	-0.26951	-0.40761	1.4696	-1.5751	3.4235	1.8365	-1.1824	0.084392	-0.61634	-1.234	0.47582	0.48826	0.046424	0.11452	-1.5825	-2.0635	1.0344	#NAME?	-1.9632	-0.62781	-2.6278	1.8783	1.599	-1.9827	1.4378	-1.2166	-0.67857	0.95331	2.2386	1.6615	-1.2051	1.7594	-0.4613	0.72149	-3.0326	0	0.49356	-2.1712	2.7342	0.14852
HIVEP2	-0.62857	-0.59686	-0.36936	0.36224	2.096	0.1275	0.34369	-0.42793	-0.50571	0.08903	0.17288	0.10289	0.35531	-0.13336	0.029324	0.046637	1.3058	-0.46425	-0.005937	1.0206	0.34602	-0.85632	0.85194	-1.1204	-0.11079	-0.1076	-0.97941	-0.73795	0.90985	0.56808	0.42977	0.77439	-0.63776	1.2156	-0.61944	-0.0089147	0.68509	1.137	0.39189	-0.076029	0.64776	-0.12688	0.62873	-0.72321	-0.266	-0.96778	1.1886	0	-1.8403
FMO1	Inf	NA	NA	NA	NA	Inf	NA	Inf	NA	Inf	Inf	Inf	Inf	Inf	NA	NA	Inf	Inf	NA	NA	NA	NA	NA	NA	NA	NA	NA	NA	NA	Inf	Inf	Inf	NA	NA	Inf	NA	NA	Inf	Inf	Inf	NA	NA	Inf	Inf	Inf	NA	Inf	NA	NA
ELOA	-0.8072	0.20708	-0.37788	-0.35915	1.1368	-1.03	-0.23146	-1.1777	-0.65343	-1.0824	-0.13203	0.20817	0.40109	0.11397	-0.7842	-1.0338	0.38137	-1.4745	0.98223	0.12269	1.0732	-0.16277	0.55929	-0.88895	-0.59986	0.077372	0.64771	-0.63764	0.64449	0.59188	0.64287	-0.038355	-0.99308	0.18838	-0.042897	0.36628	-0.24112	0.63639	0.16831	0.0031507	0.31447	0.21145	-0.73088	-0.15995	-0.41273	-1.6978	0.99019	-0.7605	-1.1992
LYPLA2	-0.31513	-0.30975	-0.34314	0.12398	0.87958	-0.59678	-0.4474	-0.80341	-0.33609	-0.27373	0.24182	0.22098	0.4086	-0.24078	-0.30553	-0.92164	0.46016	-0.69014	0.37364	0.30084	0.4678	-0.049786	0.33954	-0.61801	-0.42894	-0.027201	-0.24849	-0.9053	0	0.72365	0.44409	-0.90705	-1.3291	-0.54887	0.62508	0.62146	0.93588	0.79322	0.41929	0.32873	0.50973	0.090048	-0.1922	-0.74878	-0.90879	-1.1869	0.29226	-0.69364	-0.61706
CLCN6	0.20114	0.31205	0.61123	0.022543	1.3302	1.0575	-0.17704	-0.2205	0.098778	-1.3838	-0.71567	0.01881	-0.30218	0.59126	0.42917	-1.0423	0.66237	-1.6079	-1.1899	-0.66676	0.38925	0.24013	0.18124	-0.78574	-0.47562	-0.18563	-0.8594	-0.9516	0.82936	0.9262	0.83786	-0.40874	-1.1899	0.44594	-0.16002	0.40363	0.46527	-0.57365	-1.4138	-0.10604	-0.25172	0.43758	-2.2699	-0.26531	0.25608	0.084564	0.48164	-0.74076	0.1779
MRC2	-1.2495	2.9188	0.14045	-1.1896	-0.25212	2.8917	0.63511	-0.33005	1.1282	0.67345	-0.49507	2.3179	0.49148	-2.7644	-2.4154	-0.55291	0.40044	-0.57106	-0.075707	1.6853	-0.63037	-0.65832	0.84812	-0.63383	-0.86057	0.063401	0.71353	-2.0489	1.1691	0.46501	0.63151	1.1809	-2.2899	-3.4516	2.7555	-0.032777	-0.024797	0.89575	0.41894	1.8391	0.32305	0.3945	1.0597	-0.68143	0.78596	-1.5761	0.28136	-1.7122	0.33373
SLC6A7	Inf	NA	NA	NA	NA	Inf	NA	Inf	Inf	Inf	Inf	Inf	Inf	Inf	Inf	NA	NA	Inf	NA	Inf	NA	Inf	Inf	NA	Inf	Inf	NA	NA	Inf	Inf	NA	NA	Inf	NA	NA	NA	Inf	Inf	Inf	Inf	NA	Inf	NA	NA	NA	Inf	NA	NA	NA
TSPAN9	0.07722	0.97752	-0.26601	0.24641	1.4463	-0.10592	-0.0059616	-0.12743	0.69103	-0.054562	-0.83261	-0.096352	-0.85396	-4.9218	0.48259	0.79469	1.778	-0.40352	-1.233	1.7393	0.43131	-0.94838	-0.064897	-0.34567	-0.25651	-1.1102	-1.7823	-0.86837	0.28028	0.15853	1.8433	1.9076	-0.21794	-0.38139	0.3324	-1.3545	0.062103	1.7494	1.4027	0.5613	-1.1383	0.38118	1.5733	0.46546	0.21941	-3.541	-3.1759	-0.88658	-1.3344
BTBD7	-0.2391	-0.72608	0.40846	0.6968	1.2449	-0.70668	-0.51083	-0.41154	1.0604	-0.49226	0.26849	0.055322	0.57971	-1.1844	0.77706	0.51418	0.94042	-1.0699	-0.71743	0.8081	0.0078479	-0.39593	0.8946	-0.75677	-0.78814	-0.96118	0.28473	-0.50337	1.5518	-0.72825	0.67725	0.59281	-0.41679	0.6649	-0.17107	0.60148	0.46086	-0.4344	-0.82949	0.62803	0.174	-0.97658	0.90654	-0.66866	-0.64796	-1.3384	0.027283	-0.57777	-0.78136
APBA3	0.16717	-0.2713	-0.33227	0.43041	1.2058	0.666	-0.46063	-0.12029	0.89604	-0.043235	0.42018	0.60136	-0.04182	1.071	0.25385	0.71621	0.51457	-1.1627	-0.65247	0.34212	-0.66113	-0.34095	0.025873	-0.88897	-0.0055065	-0.49701	-1.2353	-1.0138	1.8249	0.15858	-0.0013746	0.42837	-0.68745	0.43449	0.40054	-0.5087	0.15118	-0.76238	-1.3392	0.33233	0.019109	0.15242	1.1974	-0.37618	-0.47012	-1.3254	1.5596	-0.26139	0.46865
MKS1	0.88583	-0.10323	0.047187	0.72325	1.6075	-0.40157	0.396	-0.054519	0.38898	-0.14546	0.003685	-0.33956	0.69161	0.18988	0	-0.10323	0.19955	-1.5025	-1.1557	0.57509	-0.22301	-0.77497	0.34898	-0.78766	0.15219	-0.085504	0.53491	-0.90022	0.1015	-0.0036945	1.1015	1.031	-0.45874	-0.1475	0.34753	1.0552	0.15385	0.83606	0.4002	0.2187	-0.073806	-0.71318	0.64989	-0.28684	-0.0073985	-0.035486	-0.59422	-0.56118	-0.26895
ABHD5	0.19447	-3.4053	-0.4662	0.85759	2.1601	-0.009031	0.14343	0.73042	-0.76003	0.2256	0.95078	-0.051551	0.058443	-2.1593	0.21401	0.50871	0.21498	0.45472	-1.0621	0.1846	0.74862	-2.0068	1.2091	-0.18335	-1.2288	-0.26754	-2.4173	0.66734	0.87426	1.0323	-0.59796	0.22849	-0.53955	0.08521	-0.051551	0.0011249	0.58871	-1.0786	-1.0388	0.21304	1.2381	-1.7206	0.043234	-0.0022525	0.14343	-1.9579	1.3649	-1.0644	-1.0739
ANOS1	-3.1043	2.4255	2.7056	#NAME?	-2.2563	2.3051	1.3219	0.62902	2.2914	0.77341	0.4926	3.6154	-2.0339	#NAME?	3.4503	-0.61891	4.1643	-0.29698	-3.8413	1.3419	-0.87168	-0.61891	4.5582	1.2948	-2.9668	0.53952	1.8169	-1.4263	#NAME?	-1.0339	4.7574	4.0104	-1.2168	#NAME?	2.5989	3.0167	-0.38187	4.0104	4.1235	1.3811	-0.47207	2.4224	4.2785	-2.8413	-0.3388	-4.1043	#NAME?	-1.0687	-2.0339
AKAP8L	-0.13595	-0.37934	-0.63198	0.25839	1.1143	0.42512	-0.43591	0.15345	0.57287	-0.6967	0.58809	0.15247	0.42915	0.16832	-0.68735	0.21016	0.30652	-0.97919	-0.96925	0.3426	-0.04366	-0.46854	0.12324	-0.77864	-0.60479	-0.67749	0.046233	-0.36857	-0.92055	0.054608	0.84526	0.87453	-0.010519	0.24717	0	-0.29224	0.13481	1.0944	0.67554	-0.8446	-0.31589	-0.013069	-0.052628	-0.69787	-0.025522	-1.3565	-0.26116	-0.40975	-1.1324
MBTD1	0.26465	0.19022	0.084612	0.62318	2.0858	-0.52568	0.71157	0.46383	-0.15847	-0.11588	-0.53267	-0.60446	0.58819	-0.96178	0.028759	0.94574	-0.52568	-1.5753	-0.70347	0.29653	-0.27665	-1.0796	0.14715	-0.32435	-0.72732	-0.69561	-0.91539	-0.41181	0.72041	0.038219	0.29258	1.2767	-0.87044	0	0.51892	0.27268	0.2029	0.88149	0.67262	-0.14235	-0.24762	-0.97124	0.49851	0.31611	-0.10543	-1.0195	0.93058	-0.58254	0.26867
UTP18	-0.58462	-0.056253	-2.2009	0.053477	0.6741	-1.3164	0.60732	-0.4077	-1.7923	-0.90784	-0.76037	0.14363	0.17452	-0.30701	-0.94055	0.28618	-0.1133	-1.6687	0.44152	0	-0.12679	-0.90267	-0.15338	-0.055536	-0.75804	-0.1797	-1.4703	-1.075	-0.12378	0.10183	0.74618	0.14051	-1.0208	0.4262	0.27881	0.92716	0.40344	0.15421	0.19514	0.23084	0.34546	-1.2943	0.37128	0.00068946	-0.37872	-1.7923	0.41951	-0.44383	-0.27745
RNF216	0	0.23008	-0.17999	0.41868	0.72789	0.95481	0.57472	-0.30237	-0.025014	-0.93024	-0.014662	0.68135	-0.17834	-0.11852	-0.7774	-0.24074	-0.039934	-0.87569	0.6276	0.63043	0.26813	-0.37429	0.59224	-1.0672	-0.65751	-0.38758	-0.85707	-0.34435	-0.80517	-0.2934	1.2375	1.4806	-1.3611	0.89409	0.4154	0.69132	0.26934	1.2069	0.79669	-0.98982	-0.13926	0.12699	0.47119	0.1041	0.36079	-0.89726	0.18332	0.0058232	-0.40873
TTC19	0.18543	0.35951	-0.68611	0.34282	0.89818	-0.39679	0.82301	-0.71871	-1.57	-2.005	-0.12827	0.39041	0.22882	-0.25704	-0.59061	0	-0.55522	-0.35294	-1.3788	0.20185	-0.61726	0.94447	1.5576	-0.70028	-0.65029	-0.36903	-1.0025	-1.5261	0.15987	0.38274	1.0928	1.4936	-1.5333	1.4051	0.14296	0.34479	0.9386	0.2062	-0.23182	-0.52427	0.37697	-0.29956	0.061296	-0.075847	-0.91726	-1.3402	0.43277	-0.50993	-1.6039
PTBP1	-0.38452	-0.22081	-0.35248	-0.25769	1.0459	-0.60834	0.20965	-0.34901	-0.59874	-0.44577	0.15517	0.298	0.72081	-0.47406	-0.65163	0.26858	0.69314	-1.6569	0.078381	0.90978	-0.00043546	-0.48774	0.33074	-0.75181	-0.53901	-0.42005	-0.95078	-1.4274	-0.53537	0.21772	0.60242	0.55334	-1.0616	0.75984	1.0997	0.94084	0.47242	0.27291	-0.10531	0.46557	1.0018	-0.15438	1.4414	-0.47709	-0.66451	-1.912	-0.15002	-0.32509	-0.69502
DPF1	-0.43686	-2.2398	0.86022	0.79804	-1.0665	0.29834	0.91983	1.5893	0.70144	-0.97424	-2.8402	0.39541	-6.7944	-2.4369	-0.16506	-0.11494	1.1481	0.4392	2.3297	1.5207	2.1481	1.0759	-1.772	0.075949	-0.3106	-0.31868	-0.22456	-0.80573	0.4956	-0.67547	0.6568	-1.3187	0.79804	-0.22456	-1.9871	-0.26303	0.19994	-0.24752	-0.91177	0.082101	4.1696	-0.20196	3.0605	0.56314	1.4248	0.92668	-0.42809	-0.98706	0.26087
SYT7	1.2029	0.33389	1.3595	1.2477	-4.2241	1.1735	1.4114	0	2.097	1.34	-1.6022	0.91066	-0.85488	-7.131	0.078454	-1.5561	0.33389	-0.21612	2.4708	2.3068	1.4133	1.135	-0.16907	-0.75886	0.82417	-2.2003	-0.36945	-0.32364	2.2346	-0.98464	2.8826	-0.62056	-0.038242	-0.095742	1.3071	1.7383	1.6715	1.4255	0.80269	0.77589	-6.0155	1.0464	0.92247	-1.2897	-0.57897	-0.77932	-2.2402	-0.63915	1.0719
LARS2	-0.088287	-0.41724	-0.40846	-0.19359	0.5381	-1.1024	0.466	-0.59488	-0.48938	-1.1095	-0.17487	0.022874	1.1707	-0.029953	0	-0.1786	0.7798	-0.77479	0.0863	1.1924	-0.8679	-1.0743	0.63672	-0.47101	-0.53161	0.52442	-0.55562	-1.7975	-0.28695	1.0785	0.89232	0.95483	-1.2434	0.78936	0.492	1.249	0.94117	0.10786	-0.59488	0.90117	0.78555	-0.78043	1.0406	-0.27096	-0.57022	-1.2749	1.0454	0.026113	-2.7304
PIK3C2A	0.41197	-0.8366	0.45434	-0.12071	-0.2886	-0.90383	1.2065	-0.71533	-0.28527	-0.82449	0.50034	-0.81487	0.79465	-1.3867	0.10633	0.82726	0.066557	-0.98509	-1.175	0.53648	-0.38493	0.4323	0.64238	-0.16584	0.29359	-0.43931	-0.59934	0.13515	0.012209	0	0.069156	0.42725	-1.348	0.52137	-0.030287	0.16097	0.25643	-0.03726	0.17431	0.10253	-0.37253	0.21596	0.39446	0.11893	-0.44301	-2.1001	-0.92695	-0.73787	-1.8886
PLAUR	-0.17235	-1.2549	-0.28692	0.64062	-0.050719	0.29725	-0.076421	-0.21379	-2.3441	0.04461	0.22156	0.8873	-1.3656	-1.798	1.1762	-2.6587	1.5746	-1.3197	1.8183	0.95497	-0.68651	0.65013	2.1092	0.67508	-0.38324	1.6653	0.37517	-1.7935	-1.8276	2.126	0.85974	-0.1335	-2.5676	-1.0321	0.83528	2.62	2.3987	-0.086694	0.12456	0.82765	-0.13492	1.7928	1.5757	-1.0998	1.4585	0.6956	0.58432	-0.69696	-1.0998
ANLN	-1.0008	-0.4254	0.010285	-0.94776	1.6635	-0.82453	0.45111	-0.17719	-0.81332	-1.4116	0.10118	1.2143	0.28118	-2.1234	-0.60214	-0.7149	1.1442	-0.74919	0.82057	1.365	1.18	-0.74121	1.6241	-0.20163	0	-0.17719	-0.96161	-0.33249	-0.69292	1.2508	1.4994	1.1947	-0.47089	0.6052	1.2618	2.1152	0.73012	-0.045164	-0.96471	0.31986	2.2239	0.36495	1.7294	-0.08925	0.39364	-0.63259	0.86222	-0.58298	-0.59732
WIZ	-0.085697	-0.75539	-0.60284	0.26828	1.0931	-0.13985	-0.050972	-0.15686	0	-0.82954	0.52335	0.44363	0.57957	-0.21943	-0.60162	0.73616	0.55118	-0.54513	0.29156	0.96649	-0.014614	-1.2498	0.16543	-0.93833	-0.21006	-0.88664	-0.80816	-0.78989	-0.89563	0.13191	0.48231	0.6564	-0.17863	0.7028	0.15821	-0.22037	0.45487	2.3802	2.0071	-0.09171	0.88835	-0.48172	1.1858	-0.43619	0.37553	-1.4649	0.69534	-1.197	-2.051
RABGAP1	0.19517	-0.92428	0.37486	0.88061	1.5893	0.46758	0.4886	0.31525	-0.22105	-0.64632	-0.21635	0.34178	1.0442	-1.1977	-0.73092	0.0010092	0.025021	-0.32597	-0.50494	1.1499	0.10135	-0.50494	-0.25558	-0.33486	-0.33231	-0.65583	0.33058	-0.54858	-0.49495	0.41327	0.1801	0.045709	-0.66541	0.62904	-0.32344	1.1685	0.2127	0.83039	0.27326	0.40262	0.8707	-1.1499	0	-0.74947	0.099468	-0.72423	0.39112	-1.0255	-1.6638
DCN	#NAME?	#NAME?	#NAME?	-3.3219	#NAME?	-0.73697	4.8629	-1.3219	-0.074001	5.9761	0.53605	-1.3219	#NAME?	1.7442	6.3802	1.6554	3.0444	#NAME?	7.8398	#NAME?	5.4195	1.8679	1.8875	0.53605	-0.32193	#NAME?	5.6554	-1.5146	0.53605	#NAME?	#NAME?	10.193	3.3147	#NAME?	#NAME?	3	0.53605	7.5542	0.848	4.717	#NAME?	3.278	7.66	2.0179	-1	0.070389	#NAME?	3.0179	#NAME?
QPCTL	-0.72206	-0.15974	1.0102	0.3851	1.0142	-1.0885	-0.15519	-0.2156	-0.24921	-0.8269	0.30135	-0.78404	-0.088485	1.298	0.66318	-1.6306	-0.34458	-0.72881	0.65801	0.66833	-0.85619	0.10253	-0.4523	-0.48053	-0.44672	-0.2936	-0.90128	-1.6055	0.08337	0.19111	0.88077	-0.23952	-1.6306	-0.33424	0.22647	1.7856	0.81493	0.81027	1.06	0.15853	0.35665	-0.49774	1.06	-1.1326	0.22996	-0.75617	-0.024733	0.72135	-0.8861
PPP5C	-1.1532	0.38126	-0.025803	-0.091757	0.95359	-1.5485	0.93906	-0.60355	-0.33733	-0.9919	-0.037005	-0.81866	0	-0.13211	-0.47048	-0.11663	0.34688	-1.0512	1.1951	0.38001	-0.11751	-0.23251	0.62868	-0.95839	-0.53255	-0.85565	0.4023	-1.0665	-0.26677	0.16006	1.1203	-0.23442	-1.657	0.23302	0.55544	1.6905	0.29885	0.91407	0.55599	0.58117	1.4	-0.19346	1.3118	-1.1009	-0.53431	-0.90496	-0.57364	-0.60849	-0.93104
CEP68	-0.45659	-0.52698	0.55275	0.26152	1.0623	-0.46285	0.85908	0.19549	-0.14343	-0.52044	-0.60098	-0.11851	0.39556	-0.95079	0.33552	0.59554	0.057983	-0.3368	-0.66448	0.1795	0.3463	-0.84073	1.2747	-1.6501	-0.80054	-1.4504	-0.41352	-2.501	0.013589	0.088266	1.1137	3.5609	-1.6501	1.5277	0.37816	0.28412	0.33912	1.5925	0.9561	0.91083	0.25772	-0.16879	1.3064	-1.0989	0.71957	-2.1998	1.047	-1.0892	-1.3083
MAP4K3	0.35667	-0.22079	0.23097	0.76653	1.9928	-0.88212	0.89512	-0.23489	-0.69503	0.24526	-0.35297	0.35855	-0.046503	-1.7507	-0.46486	-0.21518	-0.17113	-1.3316	0.086471	0.24119	0.30886	-0.64145	1.3763	-0.71862	-1.1337	-0.32253	-1.2377	0.40294	0.25337	-0.051487	1.3108	1.2714	-1.1023	1.0842	-0.14426	1.3651	-0.48158	1.1935	1.1112	0.789	-0.058994	-0.2236	0.67747	-0.32555	0.18086	-1.4191	1.4219	-0.35913	-0.36843
ZBTB32	1.1864	#NAME?	#NAME?	1.8425	-0.61005	0.04891	-3.858	1.0247	-2.858	1.3318	-2.273	#NAME?	-3.858	7.7789	0.18641	1.8425	0.096215	-2.5361	#NAME?	3.0308	-0.33442	1.0247	#NAME?	-0.85798	0.35147	2.9102	#NAME?	-1.3985	-0.27302	2.1644	#NAME?	1.6812	#NAME?	1.2081	0.14202	1.0489	4.3515	1.6015	-1.1575	-0.77052	0	0.096215	0.38995	0.14202	2.6812	-0.77052	-1.6881	5.8285	#NAME?
TYROBP	NA	NA	NA	NA	NA	NA	NA	NA	NA	NA	NA	NA	NA	NA	NA	Inf	Inf	NA	NA	Inf	NA	NA	NA	NA	Inf	NA	NA	NA	NA	NA	NA	NA	NA	NA	NA	NA	Inf	Inf	NA	NA	NA	Inf	NA	Inf	NA	Inf	NA	Inf	Inf
TMEM159	0.079938	-2.1372	1.0018	1.428	0.79939	1.8934	0.57402	0.44148	0.2601	1.0661	0.55661	1.8698	0.45048	-2.5155	0.78522	0.16154	-0.029747	-0.2243	-1.0635	0.45794	0.74211	-1.8261	0.7022	-0.22669	-0.27833	-0.42214	-2.6122	-0.13358	1.6813	0.35556	0.34013	0.43937	-0.14529	-0.24839	0.17283	-0.1978	0.58333	1.2433	0.7909	-0.20815	-0.16121	-0.60535	0	0.21783	0.63031	-1.232	1.1236	-2.1104	-0.36257
GABRA3	-0.78701	-0.67807	2.22	-0.45943	-2.759	0.48308	2.5264	-1.8745	-0.23061	0.56294	1.9918	0.95842	-0.96758	#NAME?	-0.19265	1.3607	-0.016488	#NAME?	-0.48215	2.8782	0.76939	1.0484	0.8625	#NAME?	1.2955	0.75974	-1.174	0.18442	0.65951	-2.8745	2.8398	2.2271	-1.7045	0.8625	-0.11958	1.3985	-0.26961	2.3639	2.3735	-6.4594	-0.033167	0.34792	-0.81558	-0.65208	0	-0.084392	1.867	1.6801	-0.43706
BRCA1	-1.1996	-1.1337	-1.5077	-1.2727	1.0699	-1.1337	-0.0034556	-0.42427	-1.1682	-0.59362	-0.73008	0.28558	-0.56525	0.47628	-1.0635	0	-0.44762	-1.5275	-0.32365	0.32744	-0.87447	-1.2035	1.8323	-0.55761	-0.60407	0.24538	1.499	-1.7707	-0.29585	0.51302	0.55708	0.82305	-1.1877	0.39199	1.1875	1.1413	0.12553	0.67742	0.15528	0.84627	0.34928	-1.5175	0.88603	-0.20552	-0.99311	-0.92928	1.4322	-0.68499	-2.7532
ERCC1	0	-0.18419	0.28011	-0.063376	-0.070084	-0.55986	0.50476	-0.19248	-0.83461	-0.4334	1.0284	0.14105	0.50496	-0.23193	0.30812	-0.71176	-0.42438	-1.6392	1.3409	0.25496	0.020522	-0.50802	-0.74944	0.23951	-0.53898	0.47951	0.22089	0.16409	-1.342	-1.2429	0.44314	-0.43458	-2.0294	0.58651	-0.42947	0.078186	1.5286	0.49859	0.48034	0.63924	-0.18849	0.10739	1.2554	-1.0318	-0.81144	-0.83046	-0.87515	-0.016394	-0.23707
CD22	1	0.66297	#NAME?	3.0589	0.32193	2	#NAME?	1.737	-0.41504	2.2224	2.4594	0.9386	-0.12553	9.0366	#NAME?	4.7593	2.2224	3.5025	#NAME?	#NAME?	2.585	#NAME?	1.7004	#NAME?	2.0589	0	#NAME?	1.5443	-1	-1.263	#NAME?	1.8413	1.1699	#NAME?	#NAME?	#NAME?	5.0075	-0.12553	1	-2.585	#NAME?	1.1155	#NAME?	-0.26303	#NAME?	3.2854	#NAME?	7.9758	2.6049
SEMA3B	0.35781	-0.66742	-0.15795	0.41904	-1.433	0.22697	1.9594	-0.39032	0.036927	0.51564	0.026472	0.73376	-0.36946	-1.3353	1.0931	-0.81003	2.8089	-0.24393	1.1326	-0.73697	-1.7018	-0.52992	1.431	0	0.39079	-2.4919	-1.4919	-1.3086	-2.1699	0.82405	1.3703	3.6976	-1.7549	-2.585	1.8539	2.2429	1.1568	-0.34211	-0.73697	1.3989	2.4633	-0.099536	1.4409	-0.51457	-0.46949	1.6697	3.0126	-2.0544	-1.4621
MBTPS2	-0.81338	-1.0849	0.14374	-0.71989	0.77961	-0.39232	1.6586	-1.1751	-1.6919	-0.152	-0.61621	0.49277	0.1745	0	-0.88136	-0.33054	0.92781	-0.69744	0.71621	-0.35669	-0.15966	-1.9863	2.0238	0.096326	-0.49993	-0.73125	-2.8074	-2.585	-1.3923	0.88753	1.2327	0.65644	-1.6057	0.26303	-0.1635	0.87259	0.51698	0.59864	0.52893	-0.21042	0.45568	-0.91983	1.1791	-1.6268	0.52416	-1.288	1.2253	0.083416	-2.5645
PRICKLE3	0.3869	-0.55915	0.94695	0.64714	0.043099	0.61214	0.92353	-0.72142	-0.7387	-0.24338	0.12562	0.22343	0.08003	-0.78283	-0.53028	0.65775	0.67937	-0.22378	0.060185	0.054178	0.33829	-1.2021	1.0279	-0.71628	0.16517	-1.3429	0.71661	-1.1783	-0.78283	0.66433	0.90474	-0.16304	-0.78103	-0.58705	-0.20805	0.57136	0.21897	1.294	0.89357	-0.10924	1.1098	-0.25825	1.1712	-1.2558	-0.11262	-0.76501	0.32005	-1.0737	-0.75092
LTF	#NAME?	6.0224	3.8074	3.5236	1	2.585	0	2.585	0	7.9337	3.4594	5.8704	#NAME?	#NAME?	#NAME?	#NAME?	5.9658	#NAME?	#NAME?	#NAME?	#NAME?	0	9.7091	#NAME?	#NAME?	5.1497	#NAME?	#NAME?	#NAME?	0	5.4263	#NAME?	#NAME?	#NAME?	4.4594	#NAME?	0.58496	5.2854	4.4263	#NAME?	0	2.3219	#NAME?	5.1293	#NAME?	#NAME?	2.7004	1.8074	#NAME?
EXTL3	-0.42398	0.60459	-0.11868	-0.084995	0.85393	0.44637	0	-0.25353	-0.32892	0.49997	0.45233	1.3231	1.3512	-1.3674	0.25896	-1.4224	1.6168	-1.1049	0.32355	0.43093	-0.66258	-1.5494	0.76642	1.9898	-1.0105	-0.45551	-0.15964	-0.52742	0.59693	1.6986	0.8358	0.88006	-1.6848	0.20552	-0.90878	0.60993	0.51062	0.12466	-0.010501	0.62207	-0.66996	-1.1174	1.0418	-0.14286	-0.71695	-1.6589	1.5915	-0.48125	-1.1454
NR1H4	NA	NA	NA	NA	NA	NA	NA	NA	NA	NA	NA	NA	NA	NA	NA	NA	NA	NA	NA	NA	Inf	Inf	NA	NA	NA	NA	NA	NA	NA	Inf	NA	NA	NA	NA	NA	NA	NA	NA	Inf	Inf	NA	NA	NA	NA	NA	NA	NA	NA	NA
ELOVL5	0.63085	-0.3954	-0.91774	0.32166	0.09715	-0.98873	-1.3972	0.13433	0.7256	-1.6198	-0.11002	0.56077	-1.1421	0.6197	0.66665	-1.37	0.875	-1.0251	0.22349	0.50444	-1.3082	-0.63306	0.88827	-0.054901	-0.76454	-8.053	-3.1144	-2.0178	0.16413	-0.093985	1.4628	2.3031	-0.88728	0.55708	-0.025115	0.85161	-0.10904	0.89145	0.84205	-0.51516	0.30563	-0.2532	0.22582	-0.78702	0.17419	-1.6955	0.71819	0.53944	-0.4377
ALOX5	#NAME?	0.926	#NAME?	#NAME?	3.4594	-2.3219	1.3785	#NAME?	#NAME?	3.2172	4.848	2.6781	#NAME?	5.0045	#NAME?	2.848	2.5607	#NAME?	#NAME?	#NAME?	-0.51457	-0.152	7.4578	#NAME?	#NAME?	1.926	#NAME?	#NAME?	#NAME?	0.48543	2.1043	0	#NAME?	#NAME?	#NAME?	3.585	-1.737	6.0917	6.0896	5.2172	#NAME?	1.0704	#NAME?	1	0	#NAME?	#NAME?	2.7655	-2.3219
KDM5D	7.538	6.0677	7.5993	8.6708	#NAME?	0	4.8034	#NAME?	#NAME?	4.538	-0.70044	#NAME?	6.7508	2.6215	#NAME?	0.69188	0.46949	5.5546	-0.70044	3.759	7.3323	#NAME?	6.0743	#NAME?	7.0478	3.972	5.6789	#NAME?	#NAME?	6.6394	7.41	-3.7004	#NAME?	#NAME?	#NAME?	#NAME?	3.7994	#NAME?	#NAME?	#NAME?	#NAME?	2.6746	5.6327	4.9434	#NAME?	1.6919	6.7058	#NAME?	-3.7004
CALCOCO1	1.5716	0.44489	0.61796	1.2701	0.67586	0.62276	0.40578	1.2353	1.0518	0.19828	0.94586	-0.41176	0.80524	-0.30044	0.69854	-0.27292	0.60937	0.5814	-1.6673	0.97203	0.87738	-0.40577	0.40516	-0.7463	0.38927	-0.49374	-1.0655	0.36653	0.75531	0.67278	0.4221	-0.13181	-0.5485	0.14324	1.1275	-1.0793	0.4539	0.52663	0.35342	0.36812	0.13392	-0.77199	-0.88718	-0.96594	-1.2929	-0.14536	0.39863	-0.72647	-0.67447
UBR7	-0.66192	-1.5488	-1.8045	-0.17365	1.9784	-0.99429	0.27613	-0.89521	0.62	-0.84092	-0.78072	0.43943	-0.13922	0.041722	-0.82462	0.37296	0.89625	-1.5895	-0.54881	0.52062	-0.26143	-1.2076	1.3194	-1.5157	-1.1056	-1.2155	0.92485	-1.6139	0.84239	0.23005	0.92907	0.81599	-1.3815	0.020448	-0.59818	0.86769	0.15497	-0.26143	-0.23831	1.6407	1.9705	-0.66918	1.5479	-1.4025	-1.6967	-1.6209	-0.0057318	0.099459	-2.2129
MAP4K5	0.46383	-0.54073	0.34439	0.83305	0.70444	-0.70381	0.36964	-0.11204	-0.50843	0.096418	0.20327	0.20015	-0.78043	-1.3072	-0.71409	1.2087	0.18126	-0.79595	0.13865	-0.098509	-0.0090112	-1.4061	0.77963	0	-1.6864	-0.3813	-2.4447	-0.36039	0.23491	-0.025375	1.146	0.91775	-0.016261	1.1641	0.46188	0.49157	0.06842	0.12306	0.32013	-0.27205	0.052917	-0.17049	0.4768	-0.61583	-0.67484	-1.2786	0.94926	-1.0947	-0.29942
EHD3	-2.7472	-0.25081	-0.30035	-2.7133	0.44916	-1.1623	1.9252	-0.55459	-0.97968	-0.31937	0.4825	-0.19118	-2.7133	0.3722	1.0404	-0.57731	0.28671	-1	0.7028	1.6352	-0.010268	-0.39808	3.2592	0.11311	-0.73016	0.49707	-2.2569	-2.8541	-2.1854	-0.18536	1.7354	0.72773	-1.3582	0.16423	0.26133	-0.01543	0.98715	1.5644	0.69965	1.1459	0.67743	-0.10613	1.7231	-1.2327	0.3523	0.33618	-0.40484	1.0178	-0.58496
PSMC4	-1.0015	-1.3197	-0.6304	0.27583	0.67401	-1.0455	0.11723	-0.60109	-1.5113	-1.0093	-0.5761	-0.2135	-0.17133	0.040771	-0.5632	-0.75858	0.43423	-1.1121	0.89502	0.50607	0.072725	-0.7031	0.24404	-0.53101	-0.88063	-0.23836	-0.35932	-0.79365	-0.78597	0.3684	0.82617	-1.0754	-1.6707	1.0648	0.11634	1.2927	0.19812	0.59088	0.087531	-0.034021	0.13035	-0.57409	0.6694	-1.0031	-0.83787	-1.8238	-0.2498	-0.22633	-1.3455
MAN2B2	-0.52986	-0.91207	-0.18927	0.56112	0.89475	-1.0238	0.056053	-0.48503	-1.4713	-0.019845	0.2673	0	-0.021844	0.16202	0.66669	-1.4229	1.8191	-0.99214	1.9931	1.5205	-0.097847	-0.88999	1.2207	-0.8257	-0.66083	-0.59684	-1.5442	-1.1848	0.43121	0.60583	1.4061	0.43704	-1.7409	0.76507	-0.074831	0.4414	0.75693	0.37	-0.28208	0.7239	0.35158	0.67165	-0.58201	-1.4933	-1.5384	-0.89365	0.050354	0.35466	-0.8827
SLC7A14	NA	NA	NA	NA	NA	NA	NA	NA	NA	NA	NA	NA	NA	NA	NA	NA	NA	NA	NA	NA	NA	NA	NA	NA	NA	NA	NA	NA	NA	NA	NA	NA	NA	Inf	NA	NA	NA	Inf	Inf	NA	NA	NA	NA	NA	NA	NA	NA	NA	NA
CLDN11	#NAME?	#NAME?	2.2955	1.3985	-0.28951	-0.28951	#NAME?	#NAME?	-0.28951	0	0.62803	-1.4594	#NAME?	1.0641	2.8074	0.62803	1.3985	#NAME?	2.1553	-0.65208	0.62803	1.3479	1.8981	0	-0.65208	#NAME?	#NAME?	#NAME?	1.3985	-0.87447	4.6013	2.3479	-1.8745	#NAME?	2.2685	2.3219	-0.65208	10.841	10.402	#NAME?	2.5178	0.8625	#NAME?	-2.4594	-0.1375	-2.4594	#NAME?	-0.87447	-0.1375
SLC25A39	0.31096	0.15432	-0.099033	0.47836	0.87676	-0.66525	0.27627	-0.50172	0.43176	-0.036657	0	0.12533	0.12143	-0.3733	0.24043	-0.14503	0.081348	-0.88294	0.83632	0.50129	-0.48327	-0.84885	0.1577	-0.57528	-0.14516	0.25282	-0.24945	-0.39805	0.015464	-0.45319	0.62686	0.0094429	-0.63551	-0.3105	-0.43945	0.20704	0.65975	0.42933	0.21753	-0.29536	-0.39549	-0.17831	0.10481	0.14061	0.58545	-1.2701	0.35872	-1.3366	-1.8222
MVP	0.20793	-0.78005	-0.10137	0.54427	-1.1494	0.33567	0.54925	-0.97301	-0.67112	0.0078983	0.63233	1.1341	0.72686	0.81791	0.087873	-0.56374	1.0748	-0.47564	0.40837	1.3989	-0.61182	-0.68888	0.34543	-1.5802	0.48461	-1.1958	-0.54005	-1.7921	0.24181	0.72168	0.46913	0.59297	-2.5812	-1.4014	0.16449	1.0099	1.7901	0.5173	0	-0.15609	-3.4947	-0.98112	-0.55719	-0.99873	-0.2404	-0.94286	1.011	0.53073	-1.5345
NUB1	-0.22577	-1.2272	-0.32446	-0.16777	0.81677	-2.2768	0.1067	-0.99703	-0.41048	-0.39239	0.68409	-1.2957	0.44523	1.1548	-0.2862	-0.56134	0.84057	-0.39317	0.19881	1.1652	-1.0664	-0.20503	-0.24469	-0.40574	-0.54648	-0.1873	-1.0368	-1.8017	0.14544	1.5085	0.034127	0.46995	-1.6918	0.19309	0.42498	0.89409	1.3888	0.91666	0.92672	0.070871	-0.20572	0	0.24777	-2.0018	-1.0042	-1.0246	1.1612	-0.089027	-2.8632
PGM3	-1.0977	-1.9045	-0.40736	0.66528	1.6557	0.91568	-0.86002	-0.56619	-1.6626	-1.4157	-0.69115	1.4756	0.16455	0	1.0979	-0.13645	1.2183	-0.60718	0.10331	0.71794	1.1189	-0.55689	0.19422	-0.62813	-0.61359	-1	-4.6428	-1.0084	1.4793	1.0052	0.77612	-0.42135	-0.79481	0.3992	-0.71336	0.5716	0.45542	0.98363	0.35473	-0.46127	0.39122	-0.65929	-0.47288	0.066685	0.43692	-1.5631	0.044458	-0.095491	-2.0491
RWDD2A	0.61534	-0.32577	-0.26919	0.83773	1.4112	0.11784	-0.6477	0	-0.6477	-0.2878	-0.77323	0.015267	-0.42531	1.2463	0.90484	-0.67195	0.37615	-0.51019	-1.6966	0.76734	1.0379	0.42269	0.61534	0.2136	-0.96963	-0.046794	#NAME?	-0.32577	0.074768	0.92114	1.0453	-0.095157	-0.36476	-2.7472	-0.62385	-1.4253	1.0675	1.1528	1.0153	0	-0.031027	-0.46713	-0.96963	-0.38466	-0.078855	-1.5102	1.5592	1.5007	-1.8541
CLK1	0.74629	0.95457	0.92193	0.32706	0.26906	0.11781	0.3224	0.40109	1.0252	-0.66643	-0.13342	-0.49269	0.19695	-0.030722	0.251	0.39221	-0.4166	-1.0023	-0.83658	0.38953	-0.64616	0.99649	-0.69643	-0.21113	0.56929	-1.5635	-0.50012	-0.51926	1.6185	-0.15799	0.8803	1.363	-0.024763	0.55504	0.06291	-0.30479	0	0.17796	-0.15538	0.34512	0.46474	0.38058	-0.21249	-0.45134	-0.28115	0.28402	-0.29185	0.2603	0.38953
POLR3B	-0.66482	-1.1479	-1.0527	-0.44242	1.3898	-0.82597	0.28445	-0.36893	-1.2498	0.15754	-0.037475	0.11718	0.35557	-0.54663	-0.29445	-0.060436	0.58496	-0.80643	-0.78078	0.85619	0.58743	-0.75558	0.30855	-0.11949	-0.76184	-0.51987	0.47748	-0.13566	-0.34054	0.36134	0.9963	0.061555	-0.73081	0.07215	0.91623	1.1968	-0.18107	1.2522	1.0862	0.37851	0.33518	-0.46778	0.59479	-0.20219	-0.32656	-1.4576	-0.20219	-0.61298	-1.1644
ANGEL1	0.16468	0.49056	0.085996	0.99861	1.6718	-0.42895	0.14479	0.17698	0.58034	-1.0536	-0.1364	0.7709	0.88025	0.11952	0.18187	1.3225	-0.076772	-1.2114	-0.19859	-0.045	-0.42895	-0.67199	0.60422	-0.1033	-0.91662	-0.54941	-1.8353	-1.3669	-0.076772	-0.25035	1.5033	0.85597	-0.13032	-0.33514	-1.3598	0.93051	0.29904	1.0873	0.78543	0.36503	0	0	1.5294	-0.29043	-0.38851	-0.41781	0.2393	-0.57393	-1.1123
RNF14	-0.65341	-2.7227	-1.2745	0.61298	-0.28293	0.23447	0.8436	-0.68296	-0.64793	0	-0.3436	0.96589	0.81084	0.096665	-0.59254	-1.0365	0.25019	0.20754	0.21356	0.91006	-0.54089	0.33466	0.56585	-0.55961	-0.082531	-0.76949	-1.6811	0.22852	1.3053	1.5224	0.2315	0.020775	-1.2439	0.50817	-0.222	0.92177	1.6442	1.1231	0.64232	0.58225	-0.31295	-0.5025	-0.94413	-0.79146	0.080265	-1.2112	0.75889	-0.46351	-1.67
DNASE1L1	0.15792	-1.8928	0.50228	0.3879	-0.72404	0.7725	0.82106	-0.46407	-1.7394	0	0.4469	0.98415	0.20212	-1.3869	-0.44376	-0.80921	0.12939	-1.0587	1.0198	0.30926	0.58001	-1.0112	0.37865	-1.2593	-0.35926	-1.1795	0.32637	-0.4312	0.87363	0.038425	0.36648	0.4097	-1.5322	1.4742	-0.60504	0.59359	0.59727	0.29573	-0.12891	0.059932	0.15543	0.69329	0.31673	-0.74409	0.22213	-1.6465	0	-0.73172	-0.50296
DDX11	-0.0091833	0.46143	0.32972	-0.43552	1.6326	0.57065	0.1053	-0.54435	0.37513	-1.0573	-0.29562	0.63337	-0.2889	-0.39323	-1.1196	0.063281	-0.067463	-1.4962	-1.4159	0.44538	-1.2326	-0.96622	0.066781	-1.5293	-0.035838	-0.58039	0.45476	-2.0321	-0.61643	1.3401	1.0197	0.88211	-0.63242	0.10417	1.0284	0.18798	-0.21054	1.0379	0.61675	-0.11558	0.76345	0.45699	1.7888	0.42507	0.048014	-0.85497	-0.44131	-0.76926	-0.18603
HEBP1	-0.84686	-1.4081	-0.86752	0.01638	0.67839	-0.89435	0.95528	-0.70377	0	0.52127	-0.11537	-0.11743	0.20408	-5.0655	0.47553	-0.18138	0.82472	-1.3569	0.027612	0.061401	0.01136	-0.43524	0.89863	-1.0146	-0.48138	-1.3232	-0.42245	-1.0882	-0.018492	-0.084812	0.89863	0.58517	-2.2703	0.88188	-0.35121	0.57117	0.67601	0.94676	0.76557	0.33843	1.1145	-1.0575	1.1529	-0.50097	-0.032681	-3.3391	0.19526	-1.0366	-2.4983
GPRC5A	0	-1.5198	-0.77143	1.3253	1.3146	0.74096	0.015465	-3.9169	1.2404	3.4255	0.99276	1.5876	-2.7733	-3.6017	1.2324	-1.1608	1.3771	-1.8715	-1.575	-0.87558	-0.23597	-0.58163	2.6513	-1.2879	1.0694	1.4484	-0.87151	0.49365	-3.5618	2.3164	0.38898	0.97649	-1.4514	-0.34037	-0.31943	2.9744	1.9107	2.7015	1.9033	0.83236	1.3429	-0.92533	-0.083442	1.0199	1.4025	-3.2988	2.0673	-0.4288	-2.9509
MAMLD1	1.0242	0.59309	0.2671	1.1397	0.16175	-0.52509	0.071553	0.50967	-0.59724	0	-2.5607	1.6565	1.5436	-2.0753	1.4924	0.59309	2.2154	-0.88264	-0.12776	1.6409	-1.2388	1.6487	-0.32805	-1.1822	-1.4903	0.40276	-0.56071	-2.1822	-0.45638	1.7321	1.0946	0.96285	-2.8826	1.8588	2.9053	1.5267	1.3935	-1.4232	-0.59724	-1.6347	-0.67319	0.20482	2.0362	0	2.2154	-2.0753	-2.8826	-0.56071	-0.75336
CD6	#NAME?	2.0668	-1.3985	-4.273	-2.5361	-3.5361	0.072756	-2.5361	0.77138	-0.050626	-0.61005	-1.4657	-3.858	2.2918	-3.858	-3.858	2.4729	-2.1575	1.8969	1.9494	1.3804	-0.30339	1.7641	-0.10309	-0.46566	0.84246	#NAME?	-1.6101	-4.858	-0.10309	1.4458	1.5257	-0.18556	1.0728	0.85626	1.3417	1.9938	3.5127	2.7604	0.58496	-0.57258	0.35147	1.6339	-0.30339	-1.5361	0.1193	-1.4657	5.1651	0.22948
TACC3	-0.5771	0.5629	-0.80145	-1.1974	1.9652	-2.0153	0.25865	-0.54838	-0.67021	-0.92075	-0.11938	0.02759	-0.21192	0.14204	-2.0346	-0.61202	0.50111	-1.2728	0.69991	0.79537	0.22891	-1.6627	0.48129	-1.075	-0.24704	-0.33579	0.95381	-1.4874	-0.70749	0.51882	1.5367	0.94973	-0.90001	0.37507	-0.029736	1.4663	0.17872	0.49999	0.034277	0.7567	1.727	-0.056815	0.93716	-0.62169	-1.8584	-0.60002	-0.067239	-0.095599	-0.34044
UFL1	-0.20282	-0.45024	-0.10083	-0.29539	1.1961	-0.45024	0.033009	-0.36894	-1.7421	-0.042352	0.16419	-0.22216	0.47666	0.087708	0.039792	0.56206	0.082462	-0.61519	-0.20282	-0.31776	0	-1.3352	0.68743	-0.18848	-0.84828	-0.30395	-1.0816	-0.90446	0.35249	0.028924	0.46964	0.47765	-0.29539	-0.14015	0.15047	0.11879	-0.12035	0.53062	0.66479	0.11623	0.26836	-0.37615	-0.50843	-0.93605	-1.0757	-1.3707	0.7182	0.92285	-1.7846
POLA2	-1.1693	-0.13149	-0.41941	-1.2986	1.1591	-1.6424	0	-0.75276	-1.202	-0.8675	-1.0506	-0.35102	-0.27144	0.6958	-0.46747	-0.22633	0.79194	-1.5097	0.18641	1.5442	-0.29694	0.19673	1.3874	-0.8182	-0.64443	-0.70077	-0.27619	-1.3344	-0.941	1.4279	0.87922	0.9116	-1.5942	0.64981	-0.068362	0.81965	0.11205	-0.17222	-1.7093	1.523	0.9378	0.088848	1.0266	-0.027758	-0.97663	-0.51345	0.99935	0	-1.8113
ZC3H3	0.046543	-1.192	0.065877	-0.026253	0.34632	-0.70577	0.37304	-0.33679	-0.074001	-0.39468	0.18613	-0.071513	0.84273	-0.84965	-0.84115	0.025784	0.54743	-0.77896	0.1715	0.55871	-0.14807	-0.56967	-0.32341	-0.69808	-0.39313	-0.13113	0.71384	-1.2927	1.0397	0.64139	0	0.38124	-0.96726	0.80803	-0.022645	1.0454	0.53768	0.99289	0.29712	0.038505	0.13965	-0.066551	0.10708	-0.89731	-0.2303	-1.4746	-0.18389	-0.79323	-0.8285
CAPN1	-0.058051	-1.7864	0.36018	-0.52843	0.81252	-1.4126	0.73775	-0.68369	-1.0108	0.26503	0.95279	-0.82579	0.34779	-1.1359	-0.74802	0.12024	1.4644	-0.52635	0.93574	1.4484	0.45569	-0.027382	0.29442	-0.6068	-0.052462	-0.76106	-0.31019	-1.1734	-0.88067	0.59583	0.72685	0.73211	-1.2707	0.485	0.55382	0.67118	0.93788	-0.42777	-0.71481	0.16593	1.0209	0	0.61025	-0.46295	-0.93092	-0.87427	1.1043	-0.65203	-1.3818
ACPP	-0.88613	-3.3012	0.89772	-0.24228	1.3833	0.72577	3.1779	0.070279	2.7997	1.6515	1.3149	0.92978	0.19119	-0.13379	-0.79463	1.8547	-0.1389	0.25488	-1.1287	0.27806	2.2114	-2.2561	-0.60956	-0.57109	-0.64909	0.39398	-1.5505	1.6743	0.51597	-0.035275	1.7923	0.6974	-0.22317	2.1567	3.3591	-0.26164	-0.69725	1.7286	0.82484	2.9456	1.6337	-0.50037	1.0299	0.51759	-2.578	-4.819	-0.19364	-1.3958	-0.6382
MDH1	-1.383	-0.064696	-1.8174	-0.24551	1.9673	-0.27139	0.76868	-0.81978	-1.2029	-0.60964	-0.45081	0.87009	0.29419	0.95329	-0.41756	-0.12681	-0.66902	-1.1461	0	0.65068	0.1627	0.42541	1.1738	-0.68675	-0.90885	-0.37241	-1.5143	-0.12888	0.44481	0.89138	0.37647	0.58153	-1.9355	-0.30573	0.7612	1.1034	0.35697	1.1049	0.24759	0.87142	0.61969	-0.36056	0.63387	-0.089509	-0.74492	-1.4	0.99078	-0.31983	-1.0546
SLC30A9	0	0.30854	-0.1664	0.19671	1.0151	-1.1754	0.99928	-0.15184	0.013695	0.53935	-0.32792	-0.73359	-0.037418	-0.43546	0.051225	-0.60245	0.66388	0.40741	0.80694	0.13209	-0.19762	-1.4802	0.88431	0.29562	-0.79761	0.21866	-1.2964	0.20679	0.02584	-0.11373	1.2221	0.2634	-0.36941	-0.0079888	-0.041139	0.3854	-0.14462	-0.40158	-0.025574	0.36923	0.60081	0.58255	0.27422	-0.61017	-0.78632	-1.4843	-0.028526	-0.39871	-1.1869
MTMR11	0.053242	-0.44352	0.33875	0.68213	0.067804	1.0054	0.3558	1.013	1.0605	-1.158	1.3959	1.1276	3.6514	-2.8226	0.74303	-0.69071	-0.59585	-1.4763	0.91856	0.58713	-0.75516	-0.3744	0.049054	1.2162	-0.021859	-1.3604	-2.3111	-0.71543	0.43336	0.71025	0.53418	1.1005	-1.0689	-0.62232	0	0.50084	0.77634	1.3388	0.75336	0.41721	2.4249	1.0595	0.27743	-1.1825	-0.11512	0.48852	-1.3999	-0.68721	-0.68721
COX15	-0.90349	0.42858	-1.2549	-0.25625	1.3662	-0.69083	0.6694	-0.22542	-0.98421	0.1373	-0.11321	-0.13546	0.44534	0.13523	-0.84528	-0.4627	0.16589	-1.1231	-0.44252	0.40308	0.013547	-0.50875	0.050157	-0.57479	-0.59349	0.03916	-2.1231	-1.2175	0.45861	-0.12553	0.76527	1.0746	-1.5348	0.68218	0	1.1785	0.10497	0.78053	0.13006	0.54354	0.4553	-0.41504	0.2702	-0.66363	-0.19914	-1.1657	0.73424	-0.48952	-1.6511
CCDC88C	-0.015139	0.98105	-0.78235	0.064785	1.5875	-1.4201	0.29579	-0.2947	0.24713	-0.11435	-0.32645	-0.66309	-1.7746	1.7382	-0.92089	1.644	0.33452	-0.32834	-0.68714	0	-0.56626	-1.8217	0.69882	-0.59554	-1.2492	-0.54194	-1.408	-0.55074	-0.71901	0.43151	0.56372	2.5044	-0.044347	0.33452	-0.66309	0.26354	-0.09331	-0.32834	-0.53975	0.047403	0.60391	0.16086	1.0224	0.22282	-0.0060364	-0.77202	1.1233	0.9879	-1.4818
YAF2	-0.62149	-0.73697	-0.27753	-0.1472	-0.21591	-0.45997	0.50487	0.062122	-0.19926	0.26424	-1.1297	-0.46594	-0.051399	0.27858	-0.75633	-0.038006	-0.36401	0.0043216	0.32998	0.59168	-0.19429	0.81803	0.2558	0.12961	-0.30401	-0.51046	1.3173	0.51602	1.2023	0.89297	-0.038006	0	-0.61043	0.34937	0.18523	-0.042457	-0.093879	0.51904	-0.17788	-0.026205	0.27858	0.29396	0.74071	-0.093879	-0.56277	-1.077	-0.39403	-0.56918	-0.59946
ZMYND11	-0.41242	-0.62179	0	0.017582	1.6907	-0.11876	0.8759	-0.50701	-0.657	-0.37881	0.091389	0.42068	0.97871	-1.0198	0.35611	1.0826	-0.54522	-1.6555	0.11336	0.099667	-0.19546	-2.0561	1.6029	-0.36103	-0.53664	-0.5553	-0.61425	-1.419	0.7887	-0.086051	0.97522	0.97071	-1.7681	0.97921	-0.66945	0.9495	1.0445	2.2199	1.7419	-0.25168	0.48739	0.17385	0.43674	-0.85075	-1.6097	-1.7951	0.92071	-0.57419	-2.4111
WAS	#NAME?	#NAME?	#NAME?	-1.2895	1.9835	1.5406	-2.1375	#NAME?	-0.1375	#NAME?	-0.28951	#NAME?	-1.6521	8.0702	#NAME?	-0.87447	3.6647	#NAME?	#NAME?	1.6699	-3.4594	#NAME?	3.1479	0.24101	0.62803	0	#NAME?	-1	#NAME?	0.24101	1.0952	1	#NAME?	#NAME?	1.4475	0.49476	5.188	0.66985	1.7885	1.213	0.34792	-0.75899	-1.1375	-2.4594	-0.65208	0.7885	-0.2115	7.0518	0.66985
DPEP1	NA	NA	NA	NA	Inf	Inf	NA	Inf	Inf	Inf	Inf	NA	NA	NA	NA	NA	NA	NA	Inf	NA	Inf	NA	NA	NA	Inf	NA	NA	Inf	NA	NA	Inf	NA	NA	NA	Inf	Inf	NA	Inf	Inf	NA	Inf	NA	Inf	NA	NA	Inf	NA	Inf	NA
BID	-0.28083	0.65097	-0.7336	-1.6291	0.33891	-2.2505	0.61579	-0.73192	-0.87102	0.22636	1.0884	-0.41655	-0.52435	-0.028579	-1.2457	0.32486	1.2548	-1.4078	0.93726	1.5288	-0.19156	-0.018307	0.80294	-1.1283	-1.2686	2.0671	-0.85814	-1.6275	-0.86457	-0.36749	0	0.72896	-1.8354	0.85695	1.6174	-0.55743	0.11785	0.88267	0.47892	0.63056	-1.3526	1.2924	1.2611	0.48	-1.4694	-2.5845	-1.1766	-0.94692	-1.3812
MATR3	-1.3329	-1.0936	-0.76421	-0.8201	0.22314	-1.1676	0.56487	-1.0417	-1.3816	-0.73705	-0.65442	-0.0059998	0.36005	-0.32506	-1.3802	-0.21823	0.36975	-1.5203	-0.47655	0.74651	-0.61761	-0.4582	0.27311	-1.2322	-0.96757	-1.4355	-0.16269	-2.2243	0.5675	0.13272	0.4091	0.55285	-1.6989	0.15813	0.1799	0.45654	0.14642	1.0759	0.67885	0.92219	0.70384	-1.2896	0.25533	-1.3607	-1.4021	-2.1519	0.51017	-0.41695	-2.1008
NPC1L1	2.7004	#NAME?	#NAME?	1.585	5.0224	3.2479	1.3219	0.58496	5.6294	1.585	4.3923	3	#NAME?	#NAME?	#NAME?	#NAME?	#NAME?	#NAME?	3.1699	2.8074	2.585	-1	1.585	-1	#NAME?	#NAME?	#NAME?	0	2.8074	-1	#NAME?	4.4594	#NAME?	3.4594	2.1699	1.3219	#NAME?	#NAME?	#NAME?	1.3219	0	2	2	1.585	0	-1	1.585	#NAME?	3.0875
XYLT2	0.04887	0.61657	0.10936	-0.30312	-0.8721	-0.16005	0.35954	0.63878	-0.53209	-0.36731	-0.65903	0.97312	0.2283	-0.49326	-0.3119	-1.565	0.64636	-0.82103	1.2513	1.2379	-1.0567	-0.26564	0.20692	-0.89393	-0.32667	-0.11065	-0.21394	-1.9477	-0.10174	0.022313	0.83929	1	-1.2181	-0.54412	1.3155	0.16109	0.52906	0.63802	0.014133	0.085024	-0.039594	-0.18674	0.46791	-1.3119	0.50674	-1.5168	0.55989	-0.42018	-0.074063
RGPD5	1.2095	-4.585	1	0.53051	1.6881	-0.040642	1.8413	-2.0825	1.5305	0.42253	0.058894	-0.848	-0.922	0.48113	-0.4975	0.058894	-2.263	-0.74366	-0.83007	-0.27511	0.30581	-0.33703	1.2854	0.45213	-1.7105	#NAME?	#NAME?	-1.1476	0	1.3219	1.7755	1.5883	-2.1255	1.3961	-0.71049	1.2854	-1.0825	0.58496	-0.25106	-2.4695	1.7309	1.1201	-0.37551	-2.415	0.27302	-2	0.13386	0.0199	-0.61534
STMN4	NA	NA	NA	NA	Inf	NA	Inf	NA	NA	NA	NA	Inf	NA	Inf	NA	NA	NA	NA	NA	NA	NA	NA	Inf	NA	NA	NA	NA	NA	Inf	NA	Inf	Inf	NA	NA	NA	NA	Inf	Inf	NA	NA	NA	NA	NA	NA	NA	NA	NA	NA	Inf
NUDCD3	-0.41688	-1.0736	-0.27152	0.29593	1.15	0.27137	0.60052	-0.55199	-0.30694	-0.060601	0.51425	1.1002	0.83237	-0.25771	-0.28997	-0.51273	-1.2074	-1.4237	0.76467	1.006	0.5242	-0.92733	1.1398	-1.4932	-0.68397	-0.44666	-0.45736	0.049293	-0.43356	0.39931	0.91228	0.8804	-1.7898	-0.97176	1.07	1.4312	1.0864	-0.25936	-1.1299	-0.12838	0.08703	0.3761	1.2051	-0.013403	0.44227	-1.6161	0.13138	-0.83745	-0.7653
ISL1	#NAME?	#NAME?	0.73697	#NAME?	#NAME?	#NAME?	#NAME?	0	4.0444	3.3692	-0.58496	#NAME?	#NAME?	#NAME?	4.2977	4.4703	2.585	1.1155	2.663	4.8745	2.8745	1.8745	#NAME?	#NAME?	2.5443	#NAME?	#NAME?	1.2224	#NAME?	0	#NAME?	#NAME?	0.58496	#NAME?	5.746	#NAME?	#NAME?	4.5236	3.8745	4.3099	2.663	#NAME?	#NAME?	3.5443	2.5025	4.0875	#NAME?	1.2224	3.6818
CHDH	-4.3219	4.3327	#NAME?	#NAME?	5.0639	-1.152	0	-4.3219	0.67807	1	1.2016	-0.32193	-1	-2	-2	-2.3219	-2	-4.3219	-0.62149	-0.62149	-0.074001	#NAME?	3.1127	-1.737	-0.074001	#NAME?	1	-4.3219	-0.51457	3.5546	2.4983	2.1859	-2.737	3.6439	4.2016	3.0531	-2.737	3.4128	2.7115	4.2095	3.5607	-4.3219	1.7004	0.76553	#NAME?	-2	4.2403	0.58496	-1.5146
IL20RA	-5.5321	-1.4217	-0.55273	-4.8216	1.4771	-5.0846	1.0267	-2.7436	1.1734	1.1026	2.0671	-4.9915	2.7713	#NAME?	0.21549	1.8835	-0.30853	-1.4758	-2.2366	-1.8726	1.2729	-2.0967	1.473	0.36383	-0.73886	#NAME?	0.29388	0.63966	-0.30502	1.3111	0.42633	1.2892	-0.99152	2.4232	-2.4524	0.77501	0.19087	1.3088	1.3715	2.8684	0.92137	0	-0.35128	1.0719	-5.2911	-3.5321	2.9847	-1.2366	-1.6969
CLCA1	NA	NA	NA	NA	NA	NA	NA	NA	NA	NA	Inf	NA	NA	NA	NA	NA	NA	NA	NA	NA	NA	NA	NA	NA	NA	NA	NA	NA	NA	NA	NA	NA	NA	NA	NA	NA	NA	Inf	NA	NA	NA	NA	NA	NA	NA	NA	NA	NA	Inf
CLCA4	-1.4537	#NAME?	0.21254	-0.023084	5.0794	1.4573	5.6416	2.2942	-2.9773	5.7404	5.3781	1.0888	2.1725	#NAME?	1.8106	-1.585	-0.97728	-0.1193	3.4021	1.9175	3.9038	-0.36257	3.2754	-2.5178	1.4657	0.51457	1.078	-2.9773	-2.3923	3.5384	0.65208	-0.19592	-4.3923	#NAME?	4.5305	0.68093	0.21254	-1.3334	-0.97728	3.1826	0.72316	-0.51785	0.045088	4.3603	-2.0704	0	6.0423	-1.7294	-0.58496
GLT8D1	-1.3615	-0.63593	-0.63294	-0.4949	-0.3789	-0.85012	0.44695	-0.33086	-0.21567	-1.3965	0	0.54261	0.66185	1.2545	-0.76419	-0.94891	1.1346	-1.8693	-0.49761	1.0244	-0.7002	0.55643	0.66246	-1.0135	-1.0914	-0.48678	-0.67077	-1.8658	0.34675	0.88581	0.60219	1.0296	-1.9158	0.018183	-0.070052	0.57012	1.2496	0.23008	0.025772	0.82567	0.60156	-0.59608	0.33229	-1.2542	0.16371	-1.2224	0.91215	0.32154	-1.6754
ATP2C1	-0.50099	-0.6539	0.28456	-0.12374	0.93365	-0.84849	1.2667	-0.075648	-0.090038	-0.37604	-0.66757	0.069134	0.20285	-0.641	-0.80972	-0.13093	0.71456	-1.161	0.085524	0.93085	-0.1983	-0.55865	0.96584	-1.2202	-0.41011	-0.54657	-1.6225	0	0.83647	1.173	0.82814	0.84635	-1.7776	0.3067	0.88922	1.1246	0.078912	1.6947	0.73919	0.56228	0.29802	0.21709	1.2153	-0.37818	-0.37284	-1.3922	0.67565	-1.1255	-0.47615
IGF1	NA	Inf	NA	NA	NA	NA	Inf	NA	Inf	NA	Inf	NA	NA	Inf	NA	Inf	NA	NA	Inf	NA	Inf	NA	NA	NA	NA	NA	NA	NA	Inf	NA	Inf	Inf	NA	NA	NA	NA	Inf	Inf	Inf	NA	NA	Inf	NA	Inf	Inf	NA	Inf	Inf	NA
SLC38A5	0.16822	-1.2652	1.5313	1.1022	-1.0248	-3.3977	-1.9368	0.40268	0.094503	0.31762	-2.1609	-3.7339	0.7325	0.72925	0.39714	0.36436	2.0674	1.1392	1.0396	0	1.6732	-0.28473	-4.2661	1.0693	-3.4811	0.67898	0.65867	-0.22644	-4.5071	-1.0295	2.2664	-6.1455	-0.5566	#NAME?	0.64619	0.88019	-1.9486	-0.18432	-0.41094	-5.7442	-4.6255	0.29617	0.48108	-0.53415	-2.5049	-0.13747	-0.10774	0.6028	-4.1253
RALBP1	1.2426	-0.47717	-0.35922	1.303	0.68603	-0.12695	-0.65506	0.18476	-1.7793	-0.037964	-0.15497	0.36684	0.18906	-0.7615	0.47135	-1.7883	0.040479	-0.19283	0.68299	0.17816	-1.0606	-0.24593	0.12984	-0.038298	-0.42288	-0.2851	0.62713	-0.24207	0	-0.77036	-0.7804	-0.094587	-1.5502	-0.78376	0.029029	0.32505	0.033174	0.052153	-0.21838	-0.46994	0.15083	-0.72227	1.544	-1.1913	-1.6674	-2.1181	0.70894	-1.1012	-1.2685
RUFY3	0.28211	-1.1498	-0.032101	0.51798	0.95946	0.25773	0.67645	0.34178	-0.12778	0.68891	0.3964	-0.14328	0.20465	-0.21243	-0.964	0.22893	-1.345	-0.76107	0.11086	-0.72176	0.23494	-1.1239	-0.36156	-0.53811	-0.18946	-0.69106	1.1185	0.14635	0.84433	0.24092	-0.88805	0.65496	-0.40449	1.4053	0.5877	-0.13809	-0.36005	0.35655	-0.25389	-0.18544	0.32404	-0.44074	-0.13809	-0.88588	0.0093758	-0.3737	0.26558	-2.5467	-1.0012
CNTN1	-0.3505	-1.0755	-7.4094	1.9133	2.2524	2.2405	2.575	0.87293	-0.6545	0.98149	1.7165	2.3709	0.079788	-4.0875	-3.709	0.093109	0.71989	2.3202	3.3329	1.1478	1.2968	-0.28011	-0.63241	0.87138	-3.2664	0.77218	#NAME?	#NAME?	-4.8244	-5.6724	-0.47472	2.2272	0.63682	#NAME?	#NAME?	-2.365	3.5204	2.763	2.4309	-0.62367	0	2.0562	0.42139	0.91704	-2.2262	-7.9944	#NAME?	0.36978	-0.01136
SLC11A1	0.19794	3.7952	-2.7655	1.0825	1.6405	-0.13327	2.4517	1.5272	0.81943	2.1887	-2.5025	0.81943	-1.5025	0.77052	1.4203	2.4517	0.12199	1.9569	1.0418	0	-2.2801	-1.1806	-0.91754	-0.76553	-0.5025	-1.387	#NAME?	-3.0875	-0.5025	-2.5025	1.9012	3.0825	-0.5025	3.4243	-2.5025	-1.1806	-1.387	1.7199	1.5707	1.6268	2.9182	1.8783	-0.69515	-0.13327	2.4203	-1.387	0.66742	1.0623	0.4975
WWTR1	0.22239	1.1632	0.32303	-0.33581	-1.3942	1.2055	0.72397	0	-0.46949	-0.38117	0.16784	2.2317	1.0085	-2.9532	-0.15385	-1.5783	0.18008	-0.71321	0.089477	0.88319	0.348	-1.3068	-0.54087	-0.079539	-0.67035	-0.47178	-2.4221	0.16241	1.8916	0.71052	0.46274	1.1552	-1.6668	1.5423	0.19754	1.143	0.74391	1.0236	0.79578	1.3303	0.03495	0.4348	1.2021	-0.25312	-0.67035	-1.5734	1.3545	-2.5201	-0.92567
AGPS	-0.092819	-1.3039	-0.51976	0.24724	0.60845	-0.71538	0.91181	-0.55554	0	-1.5073	0.61793	0.72005	0.27387	-0.32556	-0.49503	-0.5407	0.43376	-0.49912	0.8269	1.1256	0.29529	-1.3586	1.0988	-0.37547	-0.83443	-0.28613	-0.22384	-2.3003	0.070735	0.82935	0.70856	1.332	-0.79365	2.4001	-0.51354	1.3123	0.73406	0.77531	0.14474	-0.068288	1.0756	-1.5619	1.1975	-0.56409	-0.41359	-1.9986	1.1558	-0.66853	-0.75643
CXorf56	-1	-1.9307	-0.5666	-0.0014789	1.0154	-0.57539	0.31125	0.39006	0.71312	-0.43888	-0.59312	0.36733	0.27872	-0.16587	-0.51288	0	0.64575	-0.1026	0.32665	0.7086	0.10818	0.013243	0.35928	-0.4611	-0.61785	-0.4982	-1.5427	-0.93922	0.582	1.2203	-0.36088	0.61036	-0.9056	1.5184	0.44322	0.87742	-0.077428	0.82332	0.39682	0.043677	-0.03138	-0.64302	0.65704	-0.23725	-0.33828	-1.38	0.37304	-0.32897	-0.26363
ATP1A2	NA	NA	Inf	Inf	NA	NA	NA	NA	Inf	NA	NA	NA	NA	NA	Inf	NA	NA	NA	NA	NA	Inf	NA	NA	NA	NA	NA	NA	NA	Inf	Inf	NA	NA	Inf	NA	NA	NA	NA	Inf	NA	NA	NA	NA	NA	NA	NA	NA	NA	NA	NA
TTC27	-1.5557	-0.075869	-1.3685	-0.12984	2.1123	-1.0119	-0.051154	-0.085247	-1.3994	-1.316	-0.28688	0.73992	0.83248	0.5018	-0.19603	-0.63153	0.78007	-1.156	0.183	1.0103	0	0.59478	0.48289	-0.24424	-0.50867	0.057947	-1.1234	-1.2797	0.45513	0.89104	1.3267	0.72031	-1.7508	-0.4429	-0.16587	1.3466	0.61808	1.8572	1.4605	-0.051154	-0.61332	0.31005	1.1673	0.31482	-0.17585	-0.76583	1.2354	-0.32711	-0.67807
ZNF582	NA	NA	NA	NA	NA	NA	NA	Inf	NA	NA	NA	NA	NA	NA	NA	NA	Inf	NA	NA	NA	NA	NA	NA	NA	NA	NA	NA	NA	NA	NA	Inf	NA	NA	NA	NA	NA	Inf	Inf	Inf	NA	NA	Inf	NA	NA	Inf	Inf	NA	Inf	NA
VSIG2	3.0395	#NAME?	#NAME?	1.8745	5.6943	#NAME?	#NAME?	3	3.0395	5.8497	8.2029	0	#NAME?	1.152	4.737	5.3497	1.2895	-0.16993	#NAME?	#NAME?	0.41504	-1.1699	-0.848	0.28951	2.3219	3.663	#NAME?	#NAME?	#NAME?	#NAME?	3.1876	#NAME?	-0.848	#NAME?	0.41504	-0.58496	-0.58496	3.43	4.8908	-1.1699	2.7127	2.737	3.2224	5.2605	#NAME?	0	#NAME?	#NAME?	#NAME?
PHLDB1	1.1087	1.4396	0.98032	1.2638	-5.9119	-0.70249	-0.0075865	1.6358	0.4631	-1.054	-1.4286	0.078533	0.24101	-5.253	0.36663	-1.8745	1.962	0.39088	0.24633	1.9022	1.0367	1.3827	-0.84699	-0.67606	0.36858	-0.48568	0.14619	-1.456	-0.4184	-0.90721	1.5714	-0.23506	0.031188	-0.99496	0.058086	1.0587	1.6837	0.016302	-1.1514	-0.14306	-0.86985	0.81884	1.1496	-0.64812	-0.60912	0.67539	-1.8699	-1.256	-0.55624
MARCO	-0.6477	#NAME?	-0.85415	1.5434	#NAME?	-2.0952	2.5487	-1.2327	0.2783	1.5539	2.0153	0.37615	#NAME?	1.9768	0.3523	-3.5546	1.2528	-1.2327	-3.9696	0.2003	3.6718	-1.1623	0.76734	#NAME?	0.88835	1.8205	2.0601	1.5747	-0.16227	-0.91073	1.5952	#NAME?	-5.5546	-1.0952	3.2495	-1.3847	0.44541	1.5007	0.57469	1.9768	1.3879	-2.9696	#NAME?	1.2656	-3.2327	#NAME?	0.8548	-0.85415	1.1597
CYP24A1	-1.861	#NAME?	1.6144	-2.0163	#NAME?	-4.6684	0.66892	-0.63024	1.0201	3.2471	-0.95217	-0.36721	0.12418	#NAME?	1.2624	1.1753	1.4069	0.68917	0.0080823	2.7769	-2.4757	2.585	3.1008	-1.3465	-0.92114	-0.29582	1.9484	-1.4534	2.5369	1.4929	1.8774	-2.6178	-6.4757	-1.6428	2.2402	5.7342	0	1.4461	0.51862	3.6051	-1.2663	2.5271	1.7981	3.3203	-1.326	-1.6944	1.1753	-2.2278	-0.95217
PRDM11	0.35409	0.033703	1.0131	-1.7024	0.71529	-0.32193	1.304	-0.63976	0.20277	-0.27357	0.65327	0.31034	-0.8459	-2.2329	0.50404	0.04137	2.7045	-1.0644	0.55135	1.9225	-0.49596	0.10128	1.4426	-0.74574	-0.20847	-1.6854	-0.63976	-1.5641	-0.2237	-1.4594	0.2321	0.62633	-1.6687	0.46657	-1.3089	1.5333	0.1375	1.017	0.67643	0.3438	0.93426	-0.95863	1.3156	-0.53723	-0.51083	-1.541	-0.25466	-1.1089	-0.46666
SYT13	0	2.8875	-0.32193	0.848	#NAME?	-0.32193	7.1859	#NAME?	4	0.26303	-1.3219	-0.73697	#NAME?	-0.32193	2.2016	#NAME?	4.6206	-0.32193	6.2055	1.926	0.67807	-2.3219	5.1859	4.3646	#NAME?	#NAME?	#NAME?	#NAME?	2.585	1.263	6.6921	5.3074	-2.3219	2.6781	-0.73697	2.3219	0.67807	6.5078	5.7388	#NAME?	#NAME?	3.6088	-1.3219	-1.3219	1.848	-2.3219	#NAME?	0.67807	0.67807
SNAI2	-0.17032	-0.42586	-0.47046	0.1987	-1.9207	-0.12017	-0.16125	0.88136	1.816	-1.0603	-0.1585	0.92995	0.92774	#NAME?	0.98196	-0.026251	1.2891	0.25044	0.93805	0.45892	0.226	0.45585	-1.2239	0.49678	0.10702	0.26777	-1.2388	-0.83665	0.67138	0.20603	1.7313	-0.19466	-0.59767	0.13897	0.46911	0.64936	0.95538	-1.1581	-1.1779	0.17211	-0.66408	0	1.3088	-0.39087	0.12968	-0.95637	-1.1464	-0.8013	0.13578
CD74	-0.48779	-0.94498	-3.2357	-8.0155	#NAME?	-1.7042	-0.74102	-1.8362	-3.3216	2.4241	-0.54072	-5.9532	1.6835	6.219	-4.8456	-3.2575	4.8331	0.66977	1.0511	4.2966	-8.6435	-3.1257	5.9782	2.1114	4.5901	3.2562	-4.0973	-5.7454	-6.855	1.0898	-1.3191	-7.518	-4.5484	-3.9634	2.7316	3.7789	5.4138	3.4418	-0.39646	1.8275	-4.4736	0.14051	-1.7021	-1.135	-6.1722	3.0704	2.2155	5.9329	-6.0155
HGF	NA	NA	NA	Inf	Inf	NA	Inf	NA	Inf	Inf	Inf	Inf	NA	Inf	Inf	NA	NA	NA	NA	NA	Inf	Inf	Inf	NA	NA	NA	NA	NA	Inf	NA	NA	Inf	NA	NA	Inf	Inf	Inf	Inf	Inf	Inf	NA	NA	NA	Inf	NA	NA	NA	Inf	NA
ZRANB1	-0.22827	-0.61801	-0.16209	0.74198	1.6782	0.0075206	0.44242	0.40115	-0.72196	-0.027916	-0.19336	-0.27616	0.21013	-0.37049	-0.39012	0.38391	0.32293	-0.06951	-0.22827	0.47714	1.4331	-1.4302	0	0.50929	-0.65711	-0.8795	-1.7137	0.87675	1.2582	0.38199	-0.0228	1.0771	0.36452	0.59332	-0.6973	0.57656	-0.34154	0.93313	0.38776	0.33494	0.19704	-1.1819	0.62626	-0.5502	-0.48543	-1.3967	1.459	-0.50313	-2.2701
NCDN	0.29013	0.87658	-0.15124	0.81806	0.57352	0.075914	-0.1197	0.35465	-0.058609	-0.70764	-0.52733	0.3968	0.33852	0	-0.56325	0.67122	0.66088	-0.080131	-0.083025	1.092	0.73751	-0.090286	-0.42832	-0.21172	-0.65716	-0.14367	-0.67889	-0.15124	1.0163	-0.16344	0.41435	0.95838	0.25504	-1.1882	-0.14367	0.087543	0.14556	0.42254	-0.39377	0.017669	-0.64002	-0.27816	0.36742	-0.32193	1.1755	-1.421	-0.64428	-0.31001	-0.84827
ADGRA2	-1.3219	2	-1.9069	-2.3219	1.6477	-3.9069	1.5525	-1.9069	0.73697	0.90046	1.4854	-1.585	-3.9069	#NAME?	2.1806	1	3.6856	-0.099536	3.6856	-1.9069	0	#NAME?	2.5361	-1.3219	-2.9069	#NAME?	1.0473	#NAME?	#NAME?	0.848	2.693	1.1806	-1.585	2.2016	-1.3219	0	0.093109	3.3123	0.34104	1.7655	0.67807	1.0931	1.3026	-0.73697	-1.585	-1.9069	2.5025	#NAME?	-1.9069
ZFP64	-0.59252	-0.71701	-0.77815	-0.021505	1.2363	-0.90407	1.5312	-0.50974	-0.7441	-0.75465	0	0.13762	-0.32539	-0.86696	-1.6154	1.2208	0.25695	-0.93254	0.081764	0.19359	0.078201	-1.1466	0.59289	-0.55514	-0.55883	-0.15633	-1.4247	-2.3783	-0.79548	0.30856	1.1405	2.306	-1.3082	0.96312	0.24429	0.48668	0.29736	1.6053	1.2283	0.072242	0.62337	-0.025333	1.3237	-0.76315	-0.11224	-1.6743	0.36522	-0.53135	-1.5332
MNAT1	-0.39232	0.090815	-1.1303	0.2194	-0.15084	-0.95303	0.25252	-0.64469	-1.4757	-1.4077	-0.84451	-0.10003	0.0040697	-0.21629	0.14605	0.10928	0.73312	-0.18154	-0.7271	0.36754	-0.37409	0.8456	0.04922	0.10712	-0.79821	-0.66394	-0.68718	-0.83513	0.65059	0.88523	0.87161	0.68721	-0.38318	0.43671	-0.6043	0.79885	0.11843	0.3886	-0.0064185	0.75295	0	0.17882	0.62175	-0.52091	-0.81348	-0.74455	0.64055	-0.50347	-0.30126
SAMD4A	0.22817	-1.0834	0.68666	-0.33618	0.67655	-0.86102	-0.19033	0.024112	0.27915	-0.22781	0.16451	0.082687	-2.4313	0	1.139	-3.4757	1.7091	-0.17653	0.60642	0.52989	0.17172	0.46678	-4.2278	-0.8983	0.54663	-1.545	-0.024522	-1.4096	-1.5688	0.75549	1.4682	1.5809	-2.0328	0.38535	-0.92114	1.0241	0.81659	1.5577	1.4387	-0.47011	0.80039	0.81429	1.3635	-1.4645	-0.77529	-0.83188	0.77219	-0.041105	-2.1538
RUNX3	0.16059	-0.039939	-5.3874	0	-2.5948	0.65855	0.14954	-1.687	-0.55813	-0.79815	-2.6712	1.7529	-0.52233	3.4376	-3.4134	-2.928	0.72262	-2.4266	1.1147	-0.9853	1.5635	-1.687	1.6663	-0.7643	-0.9853	-3.6402	0.50221	-1.6556	-0.55451	-0.32748	1.9493	1.6963	-3.58	2.0226	1.8297	1.6389	0.42546	1.7196	1.0496	0.16059	1.3463	0.12266	0.88473	-1.3746	-0.66338	-3.2406	3.5319	2.7338	-1.4466
MRE11	0.28305	0.70236	0.49611	-0.16083	0.47226	-0.61445	1.2545	0.12952	-1.6144	-1.3105	0.23248	-0.023117	0.54551	-0.39845	-1.8199	0.15033	0.17455	-0.46308	0.25537	1.3269	0.1428	-0.65655	1.0502	-1.8877	0.51082	-0.17724	-0.60808	-3.552	-0.89935	-0.4262	1.1006	0.55121	-0.99584	0.85077	-0.10371	0.68561	0.016583	-0.16317	0.47826	-0.43463	0	0.090893	0.5919	-0.15618	-0.59542	-2.1492	-0.077076	-0.57354	-1
PLEKHB1	#NAME?	-1.1278	-0.59724	#NAME?	4.13	1.1508	3.4325	-3.5607	-0.71272	2.9375	1.9053	0.76121	-2.0753	2.5097	-1.7952	-2.7127	-1.6347	1.8108	2.4924	-0.15472	0.071553	-1.9758	1.1726	-4.8826	-0.29768	0.024248	#NAME?	#NAME?	#NAME?	0.16175	0.45721	0.65652	-1.9758	1.106	2.4348	0.71727	0.094637	3.3195	2.2259	-1.1822	0.2671	-1.1822	#NAME?	-0.71272	0.024248	#NAME?	-0.23879	1.8039	-3.0753
SERPINB1	0.70375	-1.9155	-0.72895	-0.060459	2.0638	0.50173	-0.28227	-1.3659	-2.7452	2.2359	0.0057872	1.6981	0.47475	0.18936	0.68298	0.0079135	0.97491	-0.40783	2.8071	0.4787	0.52355	-0.015033	0.51546	0.030202	0.023912	1.4485	-2.0646	0.84874	-0.40217	1.8226	-0.023074	-1.5405	-9.2067	-0.71837	0.98851	2.0941	0	-1.0557	-1.8758	1.2387	1.2575	0.63858	-1.3495	2.0151	-0.47369	-1.1712	1.9388	-0.14062	-1.9791
CYP3A43	NA	NA	NA	Inf	NA	NA	NA	NA	NA	NA	NA	NA	NA	NA	NA	NA	NA	NA	NA	NA	Inf	NA	Inf	NA	NA	NA	NA	NA	Inf	NA	NA	Inf	NA	Inf	NA	NA	NA	Inf	NA	NA	NA	NA	NA	Inf	NA	NA	NA	NA	NA
SLC7A9	3.5236	#NAME?	#NAME?	3.7004	2.3219	#NAME?	3.6439	#NAME?	3	#NAME?	1.3219	#NAME?	1.3219	#NAME?	1.585	3.0875	3.3923	#NAME?	#NAME?	3.3923	0	3.4594	#NAME?	#NAME?	3.3219	0	#NAME?	#NAME?	1.585	#NAME?	4.3576	6.7682	#NAME?	#NAME?	3.0875	2.8074	#NAME?	4.7814	4.3219	#NAME?	#NAME?	#NAME?	#NAME?	#NAME?	2.585	#NAME?	5.0661	1.3219	2.7004
SPAST	-1.0639	-0.59991	-0.59092	-0.26363	2.5463	-0.49139	1.3647	-0.50821	-0.68344	-0.66918	-0.060754	0.44229	0.47262	-0.5167	-0.40614	0.60564	0.28273	-1.7721	-0.21448	0.29733	0.27538	-1.0764	0.61149	0.16297	-0.88842	-0.68344	-0.96184	-1.003	1.0782	0.52731	0.94235	1.3022	-1.6551	1.2266	0.18668	0.81794	0.37048	2.1362	1.6337	-0.27438	2.0838	-0.22835	0.21259	-0.23885	-0.63182	-1.352	2.2152	-0.61806	-1.015
NRXN3	NA	NA	NA	NA	NA	NA	Inf	NA	Inf	NA	Inf	NA	NA	Inf	Inf	Inf	NA	NA	NA	Inf	Inf	NA	NA	NA	NA	NA	NA	NA	NA	NA	Inf	Inf	Inf	NA	NA	NA	Inf	Inf	Inf	NA	Inf	NA	Inf	Inf	Inf	Inf	NA	Inf	NA
OSBPL5	1.183	1.6943	2.0014	0.08017	-2.6963	1.0245	0.4047	0.22121	0.26074	-0.12928	0.70529	1.1745	2.5213	-4.7882	-0.99725	0.32358	0.77761	0.4736	-0.72783	1.6104	-0.0082676	-0.30485	0.31477	-0.8513	-0.061759	-0.23204	-0.29134	-0.25481	-1.4288	-0.60991	0.14622	0	-0.55639	0.2925	2.1369	1.2376	1.3508	0.33233	0.31255	-0.14439	1.1287	0.10848	-1.0937	-0.60572	0.83573	-1.2288	#NAME?	-2.1658	-0.11136
AQR	-0.66146	-0.70351	-0.99836	-0.12836	1.5116	-1.8701	-0.079095	-1.1391	-0.038164	-1.0315	-0.19428	-1.5981	0.70484	-0.24967	-2.0756	0.99918	0.68664	-1.1831	-0.18495	0	0.41913	-0.45432	1.0428	-0.90955	-0.73587	-1.4611	-0.59812	-0.73043	-0.19241	0.45062	1.4019	-0.61057	-0.91881	0.21559	0.40929	0.91397	-0.15912	0.91484	0.5242	1.6147	0.81784	-0.46333	0.85996	-0.084294	-1.1757	-1.3779	0.47675	0.11787	-0.64345
CPS1	0.9542	#NAME?	-1.6781	2.9887	-3	#NAME?	-2.415	3.9009	-0.83007	0.39232	0.45943	-4	3.4094	#NAME?	#NAME?	0.85798	0.9542	-2	-0.093109	0	2.3219	#NAME?	#NAME?	4.0498	-2.415	#NAME?	#NAME?	3.0553	0.52356	-3	4.3083	-1	2.9887	1.1293	1.4263	2.1293	2.8329	1.3576	#NAME?	3.3038	-4	#NAME?	2.1699	3.7879	#NAME?	4.7846	#NAME?	#NAME?	#NAME?
C8B	NA	NA	NA	NA	NA	NA	Inf	NA	NA	NA	NA	NA	NA	NA	NA	NA	NA	NA	NA	NA	Inf	NA	NA	NA	NA	NA	NA	NA	NA	NA	NA	NA	NA	NA	NA	NA	NA	NA	NA	NA	NA	NA	NA	NA	NA	NA	NA	NA	NA
FHL1	0.44225	0.66347	-3.8234	-0.0819	-3.2235	-3.8692	-1.0618	0.40905	-0.33955	-1.609	#NAME?	-2.1369	-2.7253	-5.2384	-4.3315	0.89259	1.5413	0.70411	1.8513	1.829	-1.6585	2.1475	0.0047692	1.4929	0.48611	-0.54028	0.38243	-1.8461	#NAME?	0	-1.4483	2.4781	-0.86917	2.0249	-8.2384	0.81416	3.2752	0.48383	0.59975	1.3422	3.2591	-1.2272	0.085025	-1.7844	-1.4702	1.2793	-6.8234	-0.64595	-3.9905
RTF2	-0.69505	-1.3279	-0.9577	0.020834	0.80878	-0.86575	0.50807	-0.75416	-0.31717	-0.15492	-1.0289	-0.10714	-0.27299	0.0536	-0.056908	-0.61289	0.73606	-1.2129	0	0.90055	0.13381	0.34286	0.63004	-0.18931	-0.81118	-0.91257	-0.53102	-0.94525	0.5921	0.38911	0.63034	-0.0086103	-1.6357	-0.43698	-0.17524	0.73706	0.96696	1.0342	0.58972	0.82758	-0.11228	-0.22538	0.08721	-1.0299	-1.4016	-1.5897	-0.080668	-0.37166	-1.0729
GABRA1	NA	NA	NA	NA	NA	Inf	NA	NA	Inf	NA	NA	NA	NA	Inf	Inf	NA	NA	NA	NA	NA	NA	NA	NA	NA	NA	NA	NA	NA	NA	NA	NA	Inf	NA	NA	NA	NA	NA	Inf	NA	NA	NA	NA	NA	NA	NA	NA	NA	NA	NA
NLRP2	2.9378	3.0506	-1.9449	5.2089	#NAME?	0.5014	3.7721	3.993	3.9044	#NAME?	-2.4594	2.8625	#NAME?	#NAME?	4.7076	#NAME?	6.1053	#NAME?	-0.74322	5.4526	-3.0969	4.1803	#NAME?	3.8417	3.3405	4.9548	#NAME?	3.8779	2.2049	3.843	6.2582	5.6409	#NAME?	2.9353	#NAME?	#NAME?	-2.5663	7.0334	6.3596	#NAME?	#NAME?	4.3707	#NAME?	-3.6818	4.4611	#NAME?	#NAME?	-1.3599	#NAME?
SLC45A4	-0.14381	0.82312	-2.3785	0.10692	2.8603	-0.66482	1.0931	-2.0995	-1.826	-0.71251	1.2615	0.63107	-0.44242	-0.80643	-3.0838	0.90837	0.87649	-2.0682	1.5051	0.9701	-0.36893	-0.20645	0.54749	-0.42742	-0.23664	-0.21501	-0.63579	-2.2675	0.68038	1.6203	-0.16025	3.0748	-0.94199	2.9074	0.91427	1.7247	0.7146	2.2032	1.0562	1.6606	0.60212	1.6965	-0.30812	0.065095	-0.82597	-0.49359	-0.35466	-0.44242	-0.26303
RNF10	-0.34647	-1.4746	-0.29387	0.23651	0.83627	-0.35071	0.287	-0.6218	-1.3949	0.36259	-0.51908	-0.17871	0.2057	0.52597	0	1.4338	0.28428	-1.1067	-0.86302	0.6368	1.1775	-0.37984	0.35862	-0.1974	-0.80028	-1.326	-1.0469	-0.24155	0.91541	-0.018074	0.15023	0.044542	-1.1381	1.3975	-0.48144	0.74753	-0.03093	2.4491	1.8058	-0.40018	0.12503	-1.0977	-0.43394	-0.30424	-0.55805	-1.2817	0.027456	-0.30643	-1.4363
ZNF839	0.43628	-0.066726	0.33975	1.6012	0.76841	0.2363	0.03224	0.3203	0.49529	-0.12776	0.43628	0.16175	1.0402	0.97741	0.36844	-0.88264	0.36844	-1.0413	0.51824	0.38102	0.23975	-1.0753	-0.38546	-2.0753	-0.1684	-0.037153	-1.1457	-0.11888	-0.27285	-0.68625	0.53521	1.7036	0.028249	0.0081279	-0.38546	-0.049753	0.90526	-0.97575	-2.2008	-1.0582	-0.045541	-0.87515	-0.39079	-0.23879	0.071553	0.25007	-0.037153	-0.81655	-1.1189
ZDHHC6	0.033605	0.51571	-0.70299	-0.64336	1.319	-0.61879	0.58836	0.072924	-0.30559	-0.3396	-0.32817	0.16273	-0.13411	-0.45915	0.131	0.29977	0.0079114	-0.18087	-0.036729	0.30253	-0.56582	-0.38476	0.81784	-0.063718	0.29331	0.10489	-2.1592	-0.55913	-0.19637	0.35309	0.21931	0.62041	-0.25197	-0.2068	-0.56582	0.51015	-0.04606	0.39162	0.40023	0.47225	1.0512	0	0.79255	-0.56582	0.020257	-0.014809	1.0751	-0.40113	-0.55247
GRAMD1B	#NAME?	2.8651	#NAME?	1.3626	#NAME?	1.9296	0.51457	#NAME?	1.8745	#NAME?	#NAME?	2.3491	0.69515	2.5735	0	-2.3923	1.7162	-0.22239	1.6951	0.96523	-0.48543	-4.3923	2.237	1.8171	0.46566	-0.80735	#NAME?	#NAME?	-3.3923	-2.3923	2.5964	0.96523	-1.585	0	#NAME?	4.9586	2.1312	2.3081	2.7975	3.916	#NAME?	0.51457	#NAME?	-2.3923	-1.2224	-0.58496	1.389	2.5502	-1.8074
RNH1	0.024537	0.14216	0.75645	0.18064	0.12516	-0.25442	0.46312	-0.49087	0.067995	-0.13686	0.69206	0.061285	1.9101	0.30573	-0.651	-0.20249	0.82508	-0.46489	0.27416	0.92641	0.43785	-0.44313	0.45344	-0.24257	-0.39596	-0.26614	-0.1103	-0.14296	1.2831	0.056853	-0.039503	-0.42195	-0.58441	-0.096215	0.93474	0.6456	0.69651	-0.37401	-0.57723	0.37786	1.0053	-0.88265	0.11104	-0.17055	-0.3223	-2.6449	-0.30349	-0.55399	-1.1249
NDUFS1	-1.1538	-0.14882	-0.28731	-0.39626	0.86418	-1.0605	1.2362	-0.9444	-1.7211	-0.49335	-0.016012	0	1.1628	0.36151	-0.47199	0.15677	0.1168	-1.7003	0.2172	0.97656	0.2641	-0.25124	-0.050558	-0.023762	-1.1467	-1.8599	-2.2116	-1.3092	0.95274	-0.37298	0.93319	1.8151	-1.2889	1.1424	0.31618	0.95438	0.7404	1.0174	0.62578	0.98044	0.84481	-0.44486	-0.1257	0.073873	-0.9225	-1.6474	1.2054	-0.14318	-0.90212
RB1CC1	-0.33748	-0.7777	0.2483	0.1775	0.56551	-1.1401	0.060586	0.42897	-0.9245	-0.252	0.1775	-0.62928	1.0055	-2.2152	0.95131	0.46481	0.50621	-0.07898	-0.58953	0.26195	0.44867	0.003253	-0.024965	0.078585	-0.41005	0.003253	0.056834	-0.47919	1.1091	0.66293	1.0255	0.22397	-0.85335	-0.33748	0	0.91827	-0.12867	0.8624	0.74372	0.2963	0.5804	-0.72077	-0.076917	-1.0673	-0.36071	-1.5281	0.081666	-0.87708	-1.1473
ERP44	-0.17473	-1.311	-0.48126	-0.0077003	0.22599	-0.39218	0.55279	-0.047964	-0.27604	-0.050234	-0.42421	-0.075445	0.61213	0.15189	-0.2458	-0.089384	0.55054	-0.082398	-0.26018	0.68081	0	0.51644	-0.24841	0.10574	-0.19217	-0.17969	-1.448	-0.73331	0.5279	0.70052	0.02717	0.16271	-1.1563	0.72197	0.40651	0.8097	0.28661	0.30981	0.38062	0.93779	0.956	-0.34822	0.34479	-1.0502	-0.19972	-0.62783	0.37047	-0.098752	-1.0525
ALAS1	-0.02629	-1.4538	-2.1552	0.34415	0.15538	-0.55259	0.59269	0.14395	-1.2933	-0.80718	0.040955	0.34526	-0.5331	1.3378	-0.73509	0.86735	0.45975	-1.0494	1.1137	-0.13574	-0.5331	-1.3768	0.9593	-0.4148	-2.0349	0.049144	0.06673	-1.7599	-0.97834	0.78883	-0.035642	0	-0.99088	-0.39245	-0.073667	0.052543	0.53894	0.11953	0.048464	0.38192	0.79371	-0.97972	0.15285	-0.36771	-0.53106	-1.8383	0.47452	-0.015574	-2.1242
BIRC3	-0.56314	0.077076	-2.3576	-1.4749	0.0087702	-3.2701	1.1581	-3.3576	-2	0.53727	0.48165	-1.6571	-2.4996	5.2881	-0.38027	-2.3576	0.782	-1.1876	1.6704	0.73521	-1.4034	-0.56314	-0.36887	-0.69934	4.0169	0.19704	0.034765	-2.3132	-2.2283	0.32193	0.46263	-1.7137	-2.2283	-2.2701	4.2886	0.99118	2.3096	-0.035624	-0.83399	-0.044669	0.085391	1.394	0.64807	-0.64331	-0.84976	-2.7726	2.6909	3.8543	-3.1876
AKAP11	-0.45508	-0.89259	-0.33154	0.5184	0.08459	-0.38515	1.3564	0.39398	-1.0569	-0.14274	0.65081	-0.22588	0.35364	0.17688	-0.82312	0.21641	0.054706	-1.3626	-1.3448	0.79837	1.0879	-0.81697	0.46386	-0.44556	-0.16601	-0.69349	-2.3184	0.17379	1.2578	-0.52858	0.19221	0.50373	-1.2505	1.1058	0.80037	1.4332	0.73487	1.3659	1.2966	-0.031709	0	-0.11606	-0.29261	-0.49873	-1.5037	-0.73349	0.64859	0.28379	-0.097297
GLRX2	-0.029773	-1.8191	-0.32346	-0.29005	0.053037	-0.56545	0.78384	0.097324	-1.6324	0.86562	-0.2126	-0.40728	-0.42861	-0.64002	0.34459	-0.26475	0.14252	-0.35139	0.95003	-0.19985	-0.89924	0	1.107	0.54807	0.28335	-0.75758	0.13135	-0.34358	0.0024536	1.1492	-0.32654	-0.72271	-0.63049	0.1547	0.48806	0.64155	-0.19985	-0.59482	-1.4536	0.63365	1.9305	0.70544	0.85887	-0.45529	-2.3467	-1.526	1.378	0.2035	-0.28705
SNAPC1	-0.9366	0	-0.85618	-0.27702	-0.15708	-0.66517	0.63142	-1.0968	0.17817	-0.038928	-2.1651	0.27657	0.4054	-1.0414	0.16324	1.0367	0.72588	-0.90929	0	-0.34858	-0.44332	0.47441	0.18029	0.48988	-1.6766	0.67417	-0.036464	-1.1705	2.4483	0.14816	1.9147	2.5587	-0.71947	1.5111	-0.4015	0.60483	-0.65002	0.6127	0.34998	0.21379	0.58896	1.1086	1.4822	-0.71552	-0.24538	-3.0414	0.33483	-0.77179	-1.0414
DERA	-0.60905	-1.9302	-0.099245	-0.012252	0.62386	-0.12046	1.0819	-0.7507	-0.051401	0.062022	-1.014	0.08137	0.19586	-1.8244	0.29753	0.21643	0.30933	-0.60854	-0.017731	0.82128	0.25613	-0.28496	0.035153	-1.0119	-0.24706	-0.86765	-1.7947	-0.39964	1.7273	-0.3779	0.70219	0.067207	-0.2259	1.0348	0	0.21643	-0.45246	0.4102	0.0685	0.65497	0.73961	0.20265	0.60838	0.13975	0.049632	-2.6505	-1.0755	-0.44737	-0.6893
STRAP	-0.9195	-1.1241	-1.3487	-0.16211	0.57309	-0.9837	1.0548	-0.51371	-1.2238	-0.76907	-1.3503	-0.040186	0.17193	-0.6549	-0.54244	0.61474	1.064	-0.74279	0.1476	0.54591	-0.11934	0.91848	0	-0.13954	-0.86067	-0.78471	-1.496	-0.69632	0.32404	0.15246	0.70546	0.046348	-0.37891	1.2637	-0.12725	0.15693	0.19658	0.94986	1.0515	0.11406	-0.087022	-0.59788	0.46555	-0.080864	-0.64156	-2.5798	-0.55458	0.16953	-1.3071
ABCC2	3.0589	1.2479	-0.4975	3.0444	0	0.32193	0.36923	-0.19265	1.1699	-0.061401	0.36923	0.36923	-1.415	-0.88452	-0.4975	0.16993	1.9228	-0.88452	-0.19265	1.143	0.80735	-1.263	-2.263	0.41504	-0.88452	-0.41504	1.9069	0	2.9773	-0.33703	0.27302	1.3219	1.0589	5.8074	-1.585	-1	0.22239	0.8413	-0.26303	#NAME?	-1.415	2.6439	#NAME?	0.45943	1.8244	0.058894	-1.263	1.0875	-0.26303
DEF6	0.40648	-0.129	-0.25264	0.13129	0.49884	-0.5695	-0.66171	0.079058	-0.23364	-0.63187	-0.82807	-0.44682	0.57759	0.84219	-0.95652	0	-0.31243	-0.46056	-0.24192	0.41479	-0.69381	-0.95069	-0.31867	-0.5695	-0.86597	-1.6103	0.20364	-0.90301	0.32714	0.14587	0.63557	1.42	-0.3905	-0.31243	0.95827	0.53806	0.066658	0.17549	-0.43321	0.2474	0.23807	0.92906	-0.27431	0.38897	-0.6381	-0.28283	0.54976	0.78278	-1.4786
PLEKHO1	-0.53051	0.73867	-0.29584	-0.87732	1.759	-0.87732	0.45917	0.24778	1.0667	-1.2785	-1.7004	0.047581	-1.5264	2.9864	0	-1.6912	0.82954	-4.079	-0.32763	-0.80097	-2.6821	-2.478	0.55525	-0.16247	-1.9414	-3.079	-0.08196	-3.0316	0.87058	1.563	1.7024	2.0565	-3.153	2.1966	0.055817	-0.11548	0.89527	1.516	1.6553	-0.64155	1.0843	0.76403	2.2333	-1.2647	-0.47805	-2.067	2.9345	2.4267	-1.5596
GCLM	-0.43865	-0.30753	-0.6301	-0.72598	-1.0377	-0.67559	1.4755	-0.51339	0.3667	0.13412	-0.5312	0.28424	-0.83237	-0.89634	-0.35962	1.2359	1.5676	-0.72257	1.502	2.5395	-1.3024	-1.4247	-0.35433	0.77933	-0.82137	0.59046	-0.052621	-2.6142	2.3244	1.3898	1.8737	3.0413	-1.7889	4.8261	2.6267	0.47773	0.054754	0.95593	0.77571	0.97603	-0.078577	-0.22308	0	-0.4813	-1.3649	-1.0939	2.3558	-1.0208	-2.0462
UBR2	1.0799	-0.55394	0.098141	1.3415	0.708	0	-0.42002	-0.11822	-1.1477	-0.92153	-0.31969	0.9011	0.88664	-0.66795	-0.31597	-0.45236	1.0911	0.06426	-1.0211	0.75301	-0.021062	-0.90465	0.30329	-0.70156	-0.48543	-1.3385	-0.79694	-0.69671	1.2801	1.2427	0.65777	0.78283	-1.2016	0.10926	0.014858	0.8018	0.19526	0.69883	0	-0.015013	0.21855	0.061401	0.092549	-0.64442	-0.0957	-0.92719	0.93743	0.098141	-0.89907
EHD2	-0.91745	-0.99847	0.46089	0.47995	-1.969	-0.65937	0.32239	0.032166	-0.71985	0.0061099	0.38409	0.45672	1.0299	-7.2954	0.28958	-1.0554	1.8103	0	1.8824	1.9184	-0.18643	1.0361	0.097289	-0.46619	0.044093	-1.2257	-0.53494	-0.91601	0.82981	-0.53827	1.5292	0.0038217	-1.1397	-2.2804	0.77786	1.7599	1.4924	0.0713	-0.23064	-0.077832	-0.24418	0.31164	0.95511	-0.86563	0.50524	-1.7255	-0.51457	-0.25464	-0.30198
DEPDC1	-1.1106	-0.05422	-1.2725	-1.6733	1.9124	-1.781	0.14608	0.17779	-0.03592	-1.6179	-0.34202	0.36388	-1.4309	-1.1758	0.60842	-0.14938	0.42681	-0.85927	0	0.023459	-0.93638	-0.56879	1.2714	-0.0059248	0.69862	1.3101	-1.4795	-1.7608	-0.17919	1.1434	1.1739	1.2945	-0.47131	1.1474	0.68213	0.9656	-1.3533	1.0944	0.99852	1.4913	1.8726	0.40688	1.5246	-0.30869	-1.0359	-0.79631	1.2603	-0.43488	-0.25831
CCDC28A	-1.3557	0.087371	-0.46722	-0.48885	1.3675	-0.57876	-0.39193	-0.71488	-0.59979	-0.40832	0	0.099018	0.58858	0.19031	-0.45227	-0.96169	0.66108	-1.5695	-0.53986	0.50021	-0.0046664	0.24768	0.92264	-0.89953	-0.30687	-1.135	-0.16779	-1.0394	1.3022	1.5599	0.81112	0.51442	-1.9407	1.3463	-1.1046	-0.13332	0.24375	0.96701	0.2503	1.5035	0.25681	-0.53761	0.44653	-1.8539	-1.4001	-1.3597	0.31164	0.25811	-2.0016
RRAGD	-4.6439	-0.65896	-3.4215	-7.2288	3.3344	1.2429	3.3664	-6.2288	-0.17354	1.3822	1.1806	1.6871	-7.2288	2.9386	#NAME?	-0.152	-1.0791	-3.6439	-2.0995	-4.0589	1.7768	-7.2288	3.5427	-0.85378	-1.8026	#NAME?	-2.1414	0	-0.67423	0.84264	0.77681	2.9082	-5.2288	2.516	-2.3708	2.3618	-0.94342	2.8142	3.1495	3.6214	3.4204	0.34861	#NAME?	-2.0995	0.50589	-4.0589	4.4901	1.5525	-2.2746
HSF2	-1.6413	-0.22758	-0.1149	-0.34981	1.6425	-0.17598	-0.54749	-0.25203	-1.298	-1.5678	-1.1605	0.18138	0.69138	-0.35863	-0.21952	-0.30648	-0.1838	-1.6093	-0.34981	0.76432	0.45251	-0.7885	0.76635	-0.73008	-0.98626	-1.4979	-0.86816	-1.4785	0.90735	0.90367	0.88697	0.72518	-0.42196	0.73558	-0.31934	1.7825	0.017155	1.8289	1.2278	0.10962	0.37745	-0.57808	1.2483	-0.67394	-0.1375	-0.38543	0.46006	0.57341	-1.3323
PHF20	-0.40711	-0.27501	0.091805	0.11566	1.2998	-1.2851	-0.035609	-0.49932	-0.21773	-1.3369	-0.95886	-0.52569	0.21248	0.010099	-0.12315	-0.39373	-0.10188	-0.89096	-0.66904	-0.15798	-0.36044	0.16754	0.14453	-0.32566	-0.58705	-1.1467	0.1096	-0.98458	-0.034387	0.65327	0.17337	0.76483	-1.5386	0.61952	-0.24079	0.52367	0.4867	1.1043	0.72463	0.0047614	0.31811	0.4241	-0.46189	1.9368	-1.0621	-1.3673	0.22018	-0.6087	0.041139
HSD17B6	0.24298	-2.153	0.26446	0.60475	0.95667	0.4193	2.497	-0.3456	-1.568	-1.1341	-0.92515	0.71286	-0.50606	-1.1914	0.99144	0.50601	-1.8463	0.38048	0.88914	-1.7862	0.31337	-1.5935	1.5591	-0.078951	-1.5429	-1.2716	-0.74267	-0.68663	0.99573	-0.14349	1.344	1.7815	0.12268	0.87524	0.44461	-0.72845	0.44461	0	-0.18171	-0.48202	-0.75702	1.8682	0.85179	-1.231	-0.48202	-1.4009	0.5649	-1.1914	2.5224
NR1H3	0.20806	0.86662	-0.14095	0	-1.745	-3.5409	-0.43934	-0.39792	-3.067	0.34176	-1.3358	-1.8039	-0.23103	0.67936	0.77301	-0.45342	0.50108	-0.63399	0.77099	2.2412	-1.7108	1.6043	0.010293	-0.32279	-0.22297	-1.521	0.58152	-0.72212	0.70705	-1.9294	0.84953	0.63127	-0.85906	0.97744	0.50594	0.93305	-0.25137	0.19308	-0.55094	0.65114	-1.4254	-0.39339	1.1173	-0.16777	0.62682	-1.6996	-1.3014	-0.46763	-2.0243
TYMP	0.80249	-0.76837	-0.53642	0.81547	-4.5123	0.85435	-0.45919	-0.46941	0.63753	0.26916	0.79357	1.2498	0.95307	-0.26999	-0.62522	-2.7443	1.7421	-1.9568	1.6415	1.1004	0.15427	0.15771	-0.20992	0.16609	0	0.67622	1.3508	-0.89685	-0.71607	0.97434	-0.74834	-2.3571	-1.9571	-1.3201	0.2755	-1.3374	0.88092	-1.5504	-2.4218	0.83122	-1.1691	-0.028828	-1.7819	-0.54236	0.43633	-1.0276	1.0301	-0.48841	-0.77798
NCAPH2	-0.33835	-0.46365	-0.52108	-0.73035	-0.024706	-0.12076	0.30437	-0.98831	0.36189	-0.54918	-0.43853	0.89002	-0.17734	0.015229	-0.68698	-0.046676	0.13393	-1.6009	0.33463	0.0040769	0.4895	-0.50723	0.45455	-0.88574	-0.91143	-0.84117	0.84499	-1.2207	0.13718	0.43732	1.3231	0.61476	-1.3869	0.93582	0.61209	-0.036696	0.13346	0.90672	0.45157	1.874	1.9946	-0.73714	0.82035	0.20294	-0.12132	-0.99847	0.82583	-0.51888	-0.056196
TOMM34	-0.82832	-0.60045	-0.89952	-0.35391	0.47096	-0.63106	0.69216	-0.53747	-1.2935	-0.93728	-1.0813	0.81033	0.17537	-0.97279	-1.9876	-0.25921	0.64022	-0.63235	0.17168	1.2928	-0.25622	0.74427	0.36829	-0.020119	-0.29553	-0.43375	-1.4899	-1.0604	0.72476	0.43693	1.301	-0.38076	-1.4015	0.28943	1.1838	1.1263	1.5168	0.97608	0.57745	0.29215	0.10899	-0.1152	0.56118	-0.5643	-0.83722	-0.8298	0.51474	-0.87947	-1.1573
SEC63	-0.78062	-0.21569	-0.25142	-0.21785	0.80114	-0.38354	-0.35947	-0.56617	-1.664	-0.76368	-0.53079	0.43842	-0.064046	0.28448	0	-0.38031	0.81248	-0.65225	0.37143	0.43704	0.31322	0.28142	0.51984	-0.27449	-0.84601	-0.28958	-0.19851	-0.88557	0.5862	0.47011	1.1783	0.70473	-0.95843	0.37287	-0.18857	0.93271	0.25099	1.3328	0.99752	-0.026288	0.011121	-0.44977	0.18869	-0.56617	-0.047285	-1.4006	0.66068	0.53746	-1.6898
KPNA6	-0.40068	-0.058599	-0.48225	0.57936	0.99291	-0.40068	-0.14779	-0.60453	-1.0205	-0.61803	-0.54017	0.20321	0.44238	-0.49091	-0.67472	-0.84835	0.44563	-1.2408	0.38333	1.0232	0.24481	-0.017778	0.25891	-0.42657	-0.87565	-0.85633	0	-0.98856	0.42801	0.50162	0.41548	1.9053	-1.4206	-0.31137	0.4739	0.56271	0.068158	0.68644	0.15085	-0.082722	0.2268	-0.82782	0.25891	-0.76342	-0.78001	-1.7664	0.5829	-0.72787	-1.4934
VIM	-0.19578	2.3098	-0.82371	0	#NAME?	1.3997	-4.7556	0.81088	0.57967	-0.88312	-0.0079513	3.5746	2.1703	2.8184	2.3121	-4.9295	3.3572	-0.81754	2.0278	2.2384	-0.52668	1.1142	-5.5287	1.4819	0.65906	0.021298	-2.5878	-3.179	-1.0436	1.3441	1.3951	1.6063	-2.6969	-2.4087	1.063	2.1704	4.0473	0.8746	-0.59268	-0.4093	-1.4902	1.7913	-0.16512	-3.4324	2.7429	-4.328	-8.5073	2.4673	-0.35191
FAS	-1.0361	0.055943	0.61553	-1.4001	1.0537	-0.13442	0.24229	0.30134	-1.4511	-0.37211	-0.35073	0.83793	0.95043	2.3983	0.70427	-3.3629	0.98327	0.82457	1.1065	0.99046	-0.21489	-0.85754	#NAME?	-0.44142	0.29361	0.060509	-0.56256	-0.043429	-0.12921	2.0089	-0.19298	-1.6987	-0.42537	0.094297	2.0971	1.6202	1.9976	-0.56607	-1.5313	1.6918	-1.3327	1.2077	0.70281	-2.1581	-0.35986	-0.60531	2.4198	1.7754	-0.96943
RNASET2	-0.86917	0.0038523	-1.4594	-0.3411	1.9105	-0.69671	0.51177	-1.5385	-1.8499	0.53592	0.036188	-1.0175	0.64971	1.5678	-0.90846	0.58368	0.77897	-2.0039	0.9074	1.4066	0.43467	0.18273	0.23856	-1.2801	-1.146	-0.22159	-1.6735	-1.0936	0.16993	0.33956	1.4443	1.0106	-2.7787	0.82434	-0.64151	-0.30134	0.91867	2.0331	1.3142	-0.71876	-0.77211	-0.16427	-0.12378	-0.65208	-3.0155	-1.5497	1.5518	1.5252	-1.4176
CD44	-0.12244	0.18648	0.90173	0	-1.2553	0.25258	0.086206	1.346	0.019269	-0.9788	-0.40612	1.1464	1.0693	1.5334	0.32704	-1.0292	3.1997	-0.82879	0.22972	2.1395	0.43964	0.98748	0.050194	-0.46857	0.1058	-0.55393	-1.3863	-0.8313	0.97033	0.44772	-0.010445	0.89338	-1.4489	-0.22016	0.85186	0.66106	1.6892	-0.81774	-1.4324	-0.71344	0.19049	-0.24851	0.32312	-0.55907	1.2526	-0.10394	-0.3572	1.0971	-0.95924
KCNG1	-1.2429	2.2383	-3.9798	-1.6262	1.6957	1.2723	2.8587	-2.5648	1.9324	-4.3424	-0.051715	2.9782	#NAME?	-4.8278	-0.062284	0.23396	0.33407	0.76314	1.4125	0.52973	3.4483	-0.19555	3.3004	0.088658	0.010124	#NAME?	0.020178	-2.1497	-3.0623	-0.94029	3.8946	3.5306	-0.24286	1.2253	0	3.9503	#NAME?	4.6035	4.3981	-1.1725	-1.8278	-1.3949	1.6544	0.26811	1.0646	-0.17247	-1.6262	-3.8278	1.5816
AGPAT4	-0.91754	0.89116	-2.42	0.24714	-2.3169	2.1425	0.25134	0.46893	0.27216	1.4599	0.81092	2.7887	0.85021	-1.6992	0.64206	-1.0252	0.15599	-1.5311	-0.69919	1.6846	0.16046	0.61949	-1.5167	0	-0.83508	1.0321	-2.0875	-0.32944	0.4361	-0.8988	1.8123	-0.81737	-0.040499	-0.066401	-0.25606	0.41753	0.4975	1.1782	0.63565	1.037	-3.6514	0.48685	0.52551	-0.7403	0.64525	-0.24419	-3.5311	1.4797	-0.46757
SLAMF7	0.68741	#NAME?	0.81714	3.1762	#NAME?	1.1054	1.6361	0.084889	0.62803	2.5298	-1.4594	0	-2.6423	6.6355	4.2961	-0.47671	2.076	0.7885	0.2304	-0.86306	2.3783	-3.8517	1.4197	1.8277	1.4769	1.6816	-3.0969	2.3795	3.8791	-2.8074	0.67181	#NAME?	0.44746	-0.85175	-3.6038	-3.0969	3.3632	-1.4767	-3.6038	-1.9691	-2.1793	1.3771	-2.8074	-1.7225	-1.9938	-1.1238	-2.3282	5.1848	-2.2079
BTN3A1	1.0499	0.026842	-0.97538	1.0335	-5.9977	0.46169	-0.13976	0.46986	-0.28625	-0.65079	0.26717	0.30238	-0.49949	1.6964	-0.82382	-3.7651	2.3954	-1.5715	0.7329	2.649	-1.5782	-0.76508	-3.1904	0.14589	1.094	-0.96212	#NAME?	-2.2007	1.5691	2.0118	0.093956	-0.47732	-2.0343	-3.7961	-0.05523	0.26341	2.2909	1.2858	-0.19814	-0.35967	-1.8119	0.13566	#NAME?	-0.22164	0.48123	1.5887	0.6761	2.243	-1.0113
MIPEP	-1.4612	-0.67752	-1.3543	-2.0596	0.7244	-1.9481	1.4218	-0.44594	-2.1492	-1.6359	1.2068	-0.91107	0.95411	-1.4271	-2.6359	0.34892	-0.88004	-1.6102	0.16528	0.49512	0.2378	0.19716	1.377	-0.19782	-0.429	-1.9216	-1.3685	-1.3543	-1.8955	0.12252	0.70322	0.56349	-2.1067	-0.83224	0.61975	1.1789	0.87067	0.87674	1.5162	0.79979	0.8903	-1.2252	1.2104	-1.2647	-2.7342	-1.5766	0.57473	-0.036597	-0.24975
PRKCH	0.28119	-1.0678	-1.4454	0.64485	1.458	-0.63803	1.426	-0.11168	-1.1353	-0.1282	0.067854	-0.5275	-0.95406	0.35689	0.41014	1.5576	-0.082654	-0.87031	0.025821	-0.25459	0.50269	-1.3372	0.83941	0.28565	-1.4602	-0.94986	-1.4307	-0.14731	-0.174	0.084331	0.38875	0.69332	-0.11286	0.65936	-0.2417	0.39948	-0.0021727	0.89125	0.74606	0.79004	0.87536	-1.2887	0.76917	0.18421	-0.63972	-1.5591	0.64138	0.38792	-1.2676
INSRR	NA	NA	NA	NA	NA	Inf	NA	NA	Inf	NA	NA	NA	NA	NA	NA	NA	NA	NA	NA	Inf	NA	Inf	NA	NA	NA	NA	NA	NA	NA	NA	Inf	Inf	NA	NA	Inf	NA	Inf	Inf	Inf	NA	NA	Inf	NA	NA	NA	NA	NA	NA	NA
IFNGR1	-0.1968	-0.35702	0.52722	0.26845	-0.13878	0.96907	0.48538	-0.52451	-0.42712	0.40082	-0.062909	1.5947	0.86414	-2.4012	0.61876	0.18502	1.0731	-0.40353	-0.068092	1.1605	0	-0.0074485	0.9213	0.09249	-0.4691	-0.12097	-1.1687	-0.18348	1.1567	1.5706	0.66969	0.74022	-0.30583	0.32518	0.24117	0.29176	-0.57316	-0.23959	-0.44531	0.77764	-0.38539	0.90477	0.1395	-0.13917	-1.2547	-2.2123	1.695	-0.98102	-1.8554
B4GALT7	-0.42719	-0.64577	0.20774	-0.060218	-0.43483	-0.58496	0.39448	-0.47841	0.026967	-0.51037	-0.4456	0.25317	-0.19654	0.52001	-0.36598	-1.4549	0.16184	-0.69633	0.54432	1.2374	-1.0531	0.2963	1.2716	-1.1181	-0.55299	-0.41807	-0.17717	-1.525	0.88863	0.569	0.12902	0.12591	-1.7167	0	-0.36014	1.0469	0.79172	1.3863	1.1644	1.1002	-0.2334	-0.04844	0.31008	-1.1913	-0.056674	-2.2361	0.63036	-0.056674	-1.0579
SH2D2A	-0.46376	-0.093464	-3.1753	0.96497	-2.1633	0.79437	-0.15734	-1.4822	1.6209	-1.1455	0.1052	2.3452	0.69593	1.7641	0.71064	-2.1514	0.90227	-2.7967	2.3737	0.5581	-0.51991	1.1503	1.7805	-1.1813	0	-0.10773	-2.4674	-3.8727	-1.1514	-0.89727	1.1823	-0.47482	-0.18128	-0.729	-1.0935	2.1986	-0.029581	2.0465	1.9799	-0.2461	-0.71146	0.46475	0.76491	-0.35764	1.7547	-1.0598	1.2621	1.5289	-2.6559
VRK2	-1.1864	-1.0483	-0.43165	-1.2669	1.3765	-0.6925	0.91569	-0.91653	-1.2989	-0.51443	-0.4564	0.36201	-0.25718	0.35016	0	-0.30509	-0.076823	-1.1389	0.36279	-0.0040497	0.23462	-0.86774	0.98833	-0.95129	-0.57038	-0.38337	0.20948	-0.70893	0.10055	0.40769	0.76856	0.81125	-1.1796	1.387	0.73251	0.89137	0.0060533	0.5799	0.82273	0.53595	1.146	-0.2155	1.082	-1.2451	-0.73226	-0.90134	0.99899	-0.13115	-0.6443
TNFRSF1B	-2.263	2.01	#NAME?	#NAME?	-3.3626	-1.7105	0.42999	-5.1699	0.078003	-0.61534	-1.415	-2.4695	#NAME?	5.9082	-1.7105	-5.1699	1.8635	-6.1699	0.20511	1.9122	-2.7105	#NAME?	2.7004	-0.16993	0.152	2.6724	1.6693	#NAME?	-2.4695	2.585	1.631	0.30581	-3.3626	#NAME?	3.1898	2.4521	3.015	2.949	1.8301	0.18763	#NAME?	1	0.53051	-2.1699	-1.0406	0	0.83007	5.0334	-5.1699
VEZT	-1.02	0.021963	0.10319	-0.86665	0.73309	-0.25009	0.40706	-0.18313	-0.67117	-0.66824	-0.75896	0.19305	0.22377	-0.41796	0.27077	-0.33594	0.53253	-0.42537	-0.23645	0.6768	0.016048	0.17764	0.49279	-0.37487	-0.30713	-0.11863	-0.99402	-0.64859	0.72195	0.68084	0.50875	0.44853	-0.74035	0.082872	-0.66385	0.54807	0.5625	0.15463	-0.19153	0.085482	-0.39595	0.28182	0.34453	0.055182	0.23831	-1.2202	-0.4322	-0.31687	-0.68593
POU2F2	-2.4391	0.82045	-0.041519	-0.85415	0.622	-0.095157	-2.6801	-0.25691	1.5399	-3.6801	-0.66382	0.60864	-2.1396	6.0005	0.44541	-1.6801	4.8085	0.26133	4.4313	0	-0.5697	-0.031027	-2.2327	0.3523	0.030374	-0.76451	-1.2816	-1.9301	-2.8176	-1.6477	4.4256	-0.38466	0.88835	1.2398	2.6822	-1.9696	3.4112	0.40734	2.7882	-1.9301	-2.6801	1.8491	3.1779	2.1846	0.39961	2.5382	-4.1396	5.5032	0.5043
BRD9	-0.33999	0.62601	0.97443	-0.82252	0.80658	-0.45687	0.23655	-0.69397	-0.28676	-0.86915	-0.51949	-0.50144	-0.32329	0.052144	0.11032	-0.37399	1.0006	-0.9994	0.4574	1.5516	1.0084	0.90298	0.31479	-1.2591	-0.54656	-0.89024	2.0307	-1.1346	-0.044734	0.15435	-0.34842	1.1457	-0.87356	0.91006	-0.069213	1.0977	0.99789	0.91391	1.0594	-0.38419	-0.37321	-0.27211	1.4141	0.37279	0.38162	-0.179	0.59279	-0.60961	0.40641
SNX1	0.74871	-0.72152	-0.76072	-0.15162	1.4602	-1.4559	0.94524	-1.891	0	-1.4787	0.62549	-0.92978	0.30002	-0.017221	-1.4567	0.52795	0.52927	-1.1619	0.5702	-0.67573	-0.61475	-1.2124	0.33235	-0.55904	-0.047369	-0.28933	0.85243	-1.3838	-0.081176	0.37868	1.1292	0.34314	-2.4206	-0.29944	0.53847	0.67001	-0.39374	0.69078	0.58655	0.38574	1.2261	-0.035299	1.3578	-0.99905	-1.8436	-2.3382	0.7031	-0.32502	-1.0792
TBPL1	-0.94603	-0.17519	-1.097	-1.0696	0	-0.42912	0.081743	-0.080656	-0.01954	-0.84525	-0.11878	0.52834	-0.52013	-0.72676	0.097701	-0.063653	0.37465	-0.2598	0.20332	0.096946	-0.24631	-0.28126	0.97553	-0.44775	0.32063	0.37215	-2.2463	-1.2754	0.87064	0.51595	1.2194	0.21869	-0.59023	1.1486	0.13868	-0.61851	-0.021181	0.36401	0.48566	0.65083	0.22077	0.80504	0.69496	-0.81648	-0.59145	-1.8009	0.74888	-0.24057	-1.1022
ARNTL2	-0.75561	-2.422	-1.1369	-0.22866	1.5059	-0.50563	1.337	-1.0447	-0.75561	1.1144	-0.077081	1.1121	-1.0138	-0.65331	-1.0138	0.011501	1.8126	0.29468	0.33929	0.5005	-0.33662	0.6936	-0.066461	0.36641	-0.21771	0.21049	-1.2698	-0.060428	0.052442	1.4331	0	0.59861	-1.1433	0.21049	1.4366	0.82651	0.66748	-0.42203	-1.0314	0.061461	-0.20851	-0.86046	0.64688	1.2823	-0.18206	2.6195	0.86783	-0.53566	-1.8102
BCLAF1	-1.7986	-0.81335	-0.69976	-0.46798	1.0798	-0.62824	-0.3042	-0.83474	-1.1732	-1.1447	-0.42357	0.020374	0.308	0	-1.0156	-0.36691	-0.063861	-2.3124	-0.49696	0.21639	-0.055781	0.2688	0.4451	-1.1084	-1.2755	-1.1227	1.5663	-1.423	0.05831	0.037358	0.60519	0.14375	-1.2933	0.11204	-0.33406	0.28797	0.2486	0.74615	0.55004	0.16485	0.11562	-0.60621	0.72341	-0.51444	-1.1707	-1.4937	0.4172	-0.26586	-1.6114
SLC39A9	-0.64801	-1.298	-0.88263	0.35585	1.1126	-0.64887	0.37204	-0.47494	0.11838	-0.97123	-0.5605	0.27659	0.32554	-0.26139	-0.78397	0.03895	0.5338	-0.96479	-0.5784	0.64212	0.27024	-0.65749	0.24177	0.079474	-1.4028	-0.47723	-1.5524	-0.87155	0.78994	0.34769	0.31324	0.36525	-0.89787	0.46634	-0.43584	0.4707	0.43261	0.78135	0.53796	0.40348	0.20751	-0.43214	0.63331	-0.71394	-0.8457	-1.339	0.36695	-0.32454	-1.5508
ANK1	-0.94753	0.97303	-0.29546	-0.94753	-2.3399	-0.27376	-5.3399	-0.5325	0.11958	2.567	3.5489	-0.23133	-3.3399	-1.2524	0	-4.3399	4.0896	1.4867	-2.2524	2.3606	2.4016	-0.58496	1.0948	0.84006	-0.25239	#NAME?	#NAME?	-0.15003	-0.50696	3.2767	0.77909	-4.0179	-1.3857	-3.5325	5.0562	2.8376	2.3812	3.1857	2.8696	-0.9823	-5.3399	-0.38565	4.0177	1.9033	0.70454	0.11958	-2.3399	1.1993	-1.6394
IBSP	2.2016	#NAME?	#NAME?	2	-0.32193	#NAME?	1.6781	1.7655	2.5361	#NAME?	4.121	1	2.3219	#NAME?	1.1375	1	0	0.67807	1.585	0.67807	3.2016	1.7655	3.433	#NAME?	2.6323	#NAME?	#NAME?	#NAME?	7.1375	#NAME?	2.433	4.8679	1.848	#NAME?	#NAME?	#NAME?	0.848	2.926	2.7655	0.26303	1.7655	0	#NAME?	#NAME?	-0.73697	#NAME?	#NAME?	#NAME?	2
TFB1M	-1.9115	-0.041946	-0.82818	-1.4555	0.33668	0.59726	-0.14379	-0.98864	-1.6298	-0.35	-0.71855	1.038	0.3185	-0.16441	0.50384	0.52777	-0.65656	-0.058181	-1.1157	0.11635	-0.36277	-0.37381	-2.2619	-0.43417	0.1794	-0.47718	-0.020098	-0.7209	0.26493	0.0099448	0.82275	1.0525	-1.6343	-0.70454	0.022631	0.66266	0.55325	0.54155	0.3468	0.5802	1.9137	1.0415	0.94848	0.29429	-0.38494	-1.0552	0.33329	-0.76867	-0.23816
RABEP1	-0.097478	-0.29148	-1.1605	-0.22517	1.368	-1.2739	0.5532	-0.17924	-0.95954	-0.16799	-0.0201	-0.42356	0.43677	0.45711	-0.78126	0.071392	0.39353	-0.54451	-0.79851	0.56823	0	0.036138	-0.12987	-0.062317	-0.21999	-1.4445	0.45226	-1.0462	0.17914	0.40698	0.91962	1.0666	-2.2059	0.84442	-0.26592	0.95094	0.093387	-0.18427	-1.0485	0.03289	0.29574	-0.69435	0.02201	0.56898	-0.77745	-1.168	-0.7197	0.44657	-2.2161
HMGB3	-1.1093	-1.3414	-1.621	-0.57292	1.6103	-0.79498	0.52958	-0.1248	-2.7865	-1.7371	-0.71747	0.49378	0.32783	-1.0683	0	1.1886	0.74821	-1.0882	-0.22617	0.5548	-0.91523	-0.64356	0.3115	-1.1479	-2.0144	-1.3184	0.59892	-2.407	-0.43034	0.61831	1.0929	0.13803	-1.4751	1.4728	-0.61242	2.0304	1.4408	0.25615	0.071199	0.12926	0.99428	0.046265	0.8192	-0.63937	-0.18639	-1.7896	0.46909	-0.43942	-2.0153
NUP160	-0.20626	1.0006	0.75581	-0.70122	0.71153	-1.7655	0.4025	-0.43177	-0.56575	-0.76766	0.014899	-0.25905	0.48774	-0.30148	-0.29076	0.20554	1.4935	-0.55471	-1.0664	0.93425	-1.3294	0.1727	0.1727	-0.44871	-0.6612	-0.058582	-0.23388	-1.732	0.12428	0.85987	0.32093	0.4815	-1.2471	-0.21782	1.0192	1.3574	0.17822	0.1727	-0.39685	0.10236	0.73272	-0.17493	1.5272	0.081283	0	-1.6992	-0.23241	-0.14426	-1.6165
BAK1	0.84387	-0.32904	-1.2232	0.85832	-0.53348	-0.93489	0.46694	-0.44252	-0.3038	-0.35547	-0.36365	0.062896	0.19424	0.39257	-0.78665	-0.79366	0.13006	-0.75699	1.5123	0.82928	-0.72984	-0.42686	0.83805	-0.01924	0.24448	-0.16487	-1.089	0.086543	0.64267	0.87831	0.028103	0.21584	-1.5614	-1.4946	0.40793	0.64601	0.62626	0.63337	-0.084064	-0.079161	-0.85206	0.037163	0.087633	-0.24565	-0.82308	-0.58207	0.89864	0	-0.71265
MUSK	Inf	NA	NA	NA	NA	Inf	Inf	NA	Inf	NA	Inf	Inf	NA	Inf	NA	NA	NA	Inf	Inf	NA	Inf	Inf	Inf	NA	NA	NA	NA	NA	Inf	NA	Inf	Inf	NA	NA	NA	NA	NA	Inf	Inf	NA	NA	NA	NA	NA	Inf	NA	NA	NA	NA
IKZF2	#NAME?	-5.8642	1.4119	0.054677	2.8449	-2.7767	1.8171	-1.3885	-1.8869	1.7833	2.0261	-3.9573	-3.5423	0.69423	1.3908	-0.7981	0.9969	-1.7144	-0.54226	0.37899	0	-2.0062	1.3979	-1.1227	0.49337	-3.2203	0.1911	-1.7981	-2.7349	0.85691	0.31572	1.3837	-1.3406	-4.8642	0.72827	-0.14309	0.24956	-0.37233	-1.4379	1.0842	2.7706	-0.024982	0.76881	0.74684	-2.2203	1.0276	2.1568	0.3932	-1.4379
GRN	0.20513	0.20601	0.6435	0.66252	0.81958	0.14006	-0.036426	-0.50691	-0.013042	1.4345	0.32891	0.54559	1.1602	-0.8627	0.6127	-0.805	0.94057	-0.92643	0.80263	0.87165	0.22315	-1.2982	0.52215	-0.44012	-0.018952	0.17876	-0.67691	-0.98942	0.27308	0.54886	0.35327	-0.18109	-1.4295	-1.2156	1.053	0.41911	1.0488	0.10192	0.044767	-0.20706	-0.50348	-0.3967	-0.18052	-1.2227	0.26716	-1.5168	0.56525	-0.96015	-1.901
FAM13B	-0.3422	0.20528	-0.7323	0	0.96096	-0.64211	0.94649	-0.50163	-0.48683	-0.25187	0.55667	-0.021165	1.3996	0.47841	-0.49174	-0.45768	-0.21889	-0.66969	-0.75576	0.95736	-1.2942	-0.19065	1.2279	-1.3646	-0.53168	-0.84101	0.62638	-1.5368	0.36878	0.90221	0.25308	0.70796	-2.1629	1.1746	-0.14734	0.23831	0.69936	1.1621	1.0397	1.7678	0.80335	-0.22298	-0.32895	-0.89208	-0.80386	-1.1867	1.985	0.061692	-1.2353
ARHGAP31	-2.511	0.12131	-1.3735	-1.078	-0.47534	-0.62344	1.3959	1.8675	-0.66297	-0.926	0.62654	0.70627	-1.8329	4.2453	-1.1325	-2.8329	2.1096	-0.62344	0.94847	1.2224	2.415	-0.51096	1.922	-0.44057	-0.44057	0.2332	-2.2479	2.3619	-1.1325	0	1.3067	1.6985	0.16711	1.0978	1.4245	-0.7885	0.86755	2.1444	1.5158	0.12131	3.7781	-2.3735	-4.8329	-0.30933	-0.34104	-0.54749	0.96153	2.2439	-0.2783
CENPQ	0	-0.08973	-0.20617	-0.55981	1.2337	-1.6032	-2.6143	-0.18954	-0.67662	-1.8037	-1.0367	-0.68826	-0.86844	-0.3102	0.58012	-0.49707	1.3306	-0.12883	0.42407	-0.29233	-0.43695	0.13486	1.8562	-0.21456	-0.43205	-1.7786	1.6932	-1.1772	1.4389	1.3676	1.2807	0.53079	-0.3102	0	0.9408	0.74708	-0.27468	0.29115	0.57039	1.7525	1.552	0.84719	1.9064	-0.223	-1.3237	-1.1131	1.4375	-0.16902	0.081052
SARS	-0.25561	-0.35545	-0.26538	0.3046	0.1131	-0.35296	0.0077754	-0.17598	-0.31499	-0.45346	0	0.31233	0.66011	-0.37462	-1.2078	-0.37118	0.5794	-0.28986	-0.019085	0.44059	0.29163	-0.14921	-0.24297	-0.2877	-0.66614	0.53129	-0.068769	0.07845	1.0822	0.61847	0.4218	0.54823	-1.9584	-0.13552	0.76862	-0.40597	0.49177	1.3343	1.173	-0.78537	0.53423	-0.75246	0.15858	-0.58072	0.23012	-1.1379	-0.32007	-0.37164	-0.7276
RANBP3	-0.44024	-0.42329	-0.53487	0.14977	1.0737	-0.1614	-0.15413	-0.54978	-0.94385	-0.49233	0.095464	0.4577	0.35224	0.056154	-0.82033	0.69416	0.43342	-1.2972	-0.44024	0.59563	0.061071	-1.6004	0.71416	-1.1138	-0.60607	-1.0382	-0.056975	-1.3308	0.73836	0.35479	-0.05021	0.39995	-2.1484	0.056601	0.73641	0.32128	0.44578	1.7409	1.3738	0	1.0235	-1.3485	1.2128	-0.43646	-0.98564	-1.961	0.24516	-0.222	-0.58706
ARID4A	0.060935	-1.3323	0.13837	0.53407	0.70142	-0.74604	0.10017	-0.61316	-0.75948	-0.26559	-0.020897	-0.98729	-0.35665	-0.030645	-0.59377	0.89321	-0.11801	-1.9133	0.25128	-0.48256	-0.3485	1.0355	0.062464	-0.07031	-0.3587	-1.6603	1.9035	-0.60101	0.61861	0.053265	0.67667	0.87244	-0.5164	1.0867	0.011128	-0.37103	-0.42786	0.29356	0.58815	0.20911	0.24187	-0.84004	-0.26367	-0.86018	-0.82583	-0.97469	0.5516	0.21462	-0.080398
EIPR1	-0.14461	-0.86703	-0.67016	-0.012719	1.9734	-0.48509	1.184	-0.37809	-1.1409	-0.34555	-0.19494	0.38648	0	-0.091478	-1.2252	-0.63696	0.47842	-0.99579	0.98472	0.88128	0.047333	-0.4922	-0.29289	-0.60323	-1.1502	0.16495	-0.62911	-0.93481	0.41271	-0.24308	0.7373	-0.25815	-1.3274	0.78903	0.14065	0.077247	-0.12791	0.57678	0.62575	0.3591	0.67522	-0.54788	0.18662	-0.68365	-0.66212	-1.0161	0.7479	-0.01357	-1.035
PNPLA6	0.073725	-1.174	-1.4237	-0.091062	1.4171	-0.45579	-0.8981	-0.50862	0.026931	-0.33409	0.94622	0.42162	-0.61683	0.4722	0.19053	0.0086413	1.1888	-0.8356	-0.29152	0.75894	-0.85186	-0.13149	0.6128	-0.87624	-0.023033	-0.80775	0.25137	-1.2136	-1.5278	0.38739	0	0.24074	-1.4776	0.30752	0.58286	-0.76227	0.92293	0.46992	0.20598	-0.4232	0.11941	-0.15498	0.92542	-1.2027	-1.232	-1.0885	1.1299	-0.27617	-0.10455
IFT88	-2.1027	-2.1508	0.23804	-1.1879	-0.090908	-0.54157	0.76099	-0.8635	-1.4041	-1.6936	0.99448	-0.8046	0.88246	-1.8046	0.032666	0.35028	-0.3055	-0.60716	-0.11456	0.94386	-0.90414	0.48228	0.78356	-0.18793	-1.239	-2.2005	2.2681	-0.29196	0.05404	0.28399	0.55529	0.71477	-1.8635	0.39284	0.74465	1.0487	0.5702	1.1189	1.6284	0.44636	-0.76664	-0.89387	1.4116	0.048726	-1.4788	-2.2521	0.25198	-0.15691	-0.23252
ALG1	-0.12334	0.12419	-1.1435	-0.17036	1.0557	-0.45185	0.028412	-0.57467	-0.31278	-0.57809	-0.33722	0.80095	0.4012	0.26456	-0.42849	-0.088755	0	-0.81195	0.32994	0.42191	-0.40095	-0.86114	0.47819	-0.45185	-0.91423	-0.17294	-0.94926	-1.365	-0.37244	0.81993	0.26169	0.065078	-0.84662	-1.3271	-0.45342	1.1941	0.15853	0.4457	0.11044	0.48805	0.3669	-1.371	0.63423	-0.11089	-0.61805	-1.4756	0.36423	-0.39038	-0.42232
ZCCHC8	0.22686	-0.12155	0.18337	-0.33736	1.1521	-0.42216	0.49222	-0.025289	0.51783	-0.39224	-0.12291	0	0.42659	-0.76779	-0.33578	-0.49802	-0.71334	-0.84449	-0.60452	0.41723	0.36952	-0.066696	0.59122	-0.16024	-0.28909	-1.0999	0.40308	-1.0189	0.85923	0.78625	0.60529	1.0881	-0.45615	1.0999	0.23114	0.35587	0.10512	-0.32475	-0.849	-0.029121	0.56519	-0.59692	0.47609	-0.61793	0.14987	1.2064	0.74571	0.056535	-0.51762
ABCF2	-0.79594	-0.45559	-0.92355	0	0.96729	-2.0082	-0.64099	-1.1157	-0.53072	-0.81239	0.27014	-0.96341	0.69633	0.37023	-0.28825	0.41614	0.36096	-0.41148	0.18706	0.58893	-0.63123	-0.37193	-0.2692	-0.91998	-1.5163	0.16818	0.28103	-1.2601	-0.36706	0.37895	0.39861	0.1693	-0.8629	-0.30678	0.063284	1.0335	0.69633	0.66141	0.27741	-0.015788	-0.097429	0.077044	0.7652	-0.40149	-0.39983	-1.7498	0.27066	-0.88825	-2.057
CHPF2	-0.38265	-0.22502	0.88763	-0.17091	0.45478	-2.2068	-0.045931	-1.2412	-0.39164	-0.45489	0.20913	-1.8331	0.97021	0.84669	0.80904	-0.18648	0.87	0	0.62502	1.487	-0.94221	0.98071	-0.73828	-1.0643	-0.84192	0.77326	-1.4428	-0.59038	0.70918	0.20061	-0.19433	0.90295	-0.94788	-0.062255	0.5784	1.3188	0.60771	0.36835	0.067204	-0.032801	-1.1599	0.72294	-0.46571	-1.4428	-0.22962	-0.65236	-0.47251	0.265	-2.5481
LRRC7	0	3.237	2.478	0.19265	-0.22239	1.3626	1.4406	-2.8074	-1.2224	#NAME?	-1.2224	0.65208	-2.8074	0	1.7162	-0.48543	0.19265	-0.80735	#NAME?	#NAME?	0.65208	0.51457	0.51457	-1.8074	0.51457	#NAME?	1.0995	#NAME?	1.1926	0.19265	0.89308	2.8074	#NAME?	1.2801	#NAME?	-0.48543	0.89308	-0.48543	2.2801	2.2801	1	1.1926	#NAME?	-0.48543	-1.8074	#NAME?	#NAME?	#NAME?	-2.8074
FUT8	-0.71234	-2.3597	-2.3253	0.026842	-0.65789	-1.3597	0.96052	-0.53995	0.5037	-1.351	-1.2835	0.93948	-0.36839	3.828	1.1464	-0.27938	2.0589	-0.81585	-0.60543	0.99831	-0.90182	0.016834	-0.03427	0	-0.30844	-1.0909	#NAME?	-2.0343	-1.4309	0.59397	2.1879	0.52268	-2.5449	3.1291	1.8446	1.5804	2.0532	2.7884	1.737	1.3984	0.85775	0.56679	2.1677	-1.9145	-0.21115	-0.24286	-0.18396	2.542	-1.2111
UBA6	0.052979	-0.47577	-1.1193	-0.43277	0.85288	-0.30143	1.113	-0.22607	-0.96949	0.14698	-0.063605	0.69245	0.73112	-1.5707	-1.2719	-0.26855	0.94929	0.40703	-0.34133	0.781	0.11886	-2.02	0.77103	-0.28724	-0.37593	0.29121	-2.6274	-2.1779	0.87497	1.2658	0.89347	1.0327	-1.2639	0.58716	0.21545	0.63511	0.90821	0.028353	-0.37807	0.7141	0.86593	0.20211	1.6789	0.61655	0.76424	0.58643	-0.030608	-0.93224	-1.9166
GAB2	1.1673	0.086071	2.003	0.90215	1.8958	1.8292	0.26894	0.29808	-1.1363	0.52869	0.93035	0.92413	-0.011874	2.0074	2.2896	-0.2654	-1.5384	-0.27253	0.074887	-1	0.65423	-2.0978	-0.61785	0.60454	0.69131	-0.61785	-4.4713	1.3753	0.97314	-3.1758	-3.4072	-0.072756	0.01763	1.0523	-2.4389	-4.1234	-0.18254	-0.87545	-2.0238	-1.8433	1.035	-2.0728	-2.4389	-0.31603	0	-2.9765	2.7912	0.29808	-1.8646
ATP6V0A1	0.59439	-0.81843	0.6932	0.9039	-0.10386	0.50395	-0.094413	-0.01139	0.20363	0.3463	-0.11133	0.61881	-0.46614	0.23128	0.34233	0.20199	-0.059839	0.071919	-0.013933	-0.075029	0.43709	-1.2901	-0.035088	0.051387	-0.015844	-0.56991	-0.48102	-0.11679	-0.047411	0.15465	-0.92329	0.51722	-0.077687	0.61634	0.5923	-0.01457	-0.36771	0.88594	0.44127	0.019407	0.28089	-1.0095	-0.24836	-0.58402	-0.4454	-2.5421	0.33185	-0.15277	-0.53023
PIAS1	0.39955	-0.70962	-0.90136	-0.042018	1.6472	-1.3297	0.25369	-1.3297	-0.053966	-0.97897	0.07506	-0.49761	0.031437	0.40246	-0.78064	0.23499	0.42631	-1.1059	0.33764	-0.061987	0.39296	-0.87463	0.17399	-0.17813	-0.55447	-0.62401	0.78377	0.023878	0.5597	0.42631	1.0086	0.28959	-1.4144	-0.044003	0.31226	0.84027	-0.11942	0.76519	0.43203	-0.16512	0.52532	-0.16188	0.18843	-0.43118	-1.1458	-2.041	0.42631	-0.082236	-0.59317
SLC4A7	-1.0725	0.048674	-1.2715	-0.42925	-0.47275	-0.59561	0.079119	0.24942	-0.95133	-1.1806	-1.263	0.81139	0.48492	-0.74169	-0.97894	-0.094997	1.3596	-0.74761	0.88408	0.082462	-1.0651	1.8551	0.16678	-0.26728	-0.15279	0.6037	-1.0214	-2.4056	0.54674	-0.49252	0.63819	0.6939	-1.639	0	-2.9445	-0.34151	0.88982	-0.36864	-0.90424	-0.90424	0.04182	0.44392	0.51493	0.14136	0.47732	-1.4826	0.5297	0.21327	-0.010647
APBA2	#NAME?	6.6042	#NAME?	#NAME?	#NAME?	5.3064	5.7318	#NAME?	6.3168	#NAME?	3.9475	7.0814	#NAME?	#NAME?	3.0506	4.9274	2.0506	1.5146	3.7472	#NAME?	5.0995	#NAME?	7.1454	-1.2224	#NAME?	#NAME?	4.858	#NAME?	#NAME?	#NAME?	7.0676	7.0553	#NAME?	6.2452	#NAME?	#NAME?	#NAME?	8.2095	7.7424	#NAME?	0	1.6521	#NAME?	2.8651	6.0722	#NAME?	#NAME?	-1.8074	2.5502
MAP2K3	0.91849	0	-0.83635	0.38963	#NAME?	-0.11812	0.16176	0.18488	-0.25769	-0.56225	0.3745	0.83249	-0.43585	-0.11659	-0.57688	-0.66573	0.96542	0.46913	0.29175	0.39821	0.94288	-0.59167	0.23302	0.62525	0.12089	-0.96108	-0.88756	0.085472	0.62068	0.32024	0.15038	-0.25517	-0.48627	-0.54365	-0.039998	1.5546	0.49685	-0.0056466	-0.62931	-0.41035	-0.026303	0.46659	0.53625	-0.058952	-0.70768	-0.61954	-0.25433	0.27671	-1.1006
EFCAB1	-0.35755	1.4796	0.011682	-2.6946	-0.92015	-4.1352	0.51692	0.72282	-4.1352	-1.9425	1.6795	-5.3576	-1.5502	#NAME?	-0.89812	-1.7331	1.6462	2	1.2224	1.3704	0.079853	1.0405	-0.67573	1.6082	-3.2421	#NAME?	#NAME?	-4.6206	-1.0845	0.33361	1.5493	-0.87643	-0.62059	1.1919	1.6977	1.2959	#NAME?	1.6387	2.1289	-0.047697	-0.3278	2.5791	2.7837	3.5889	0.84539	-1.2421	0.44119	0.78541	1.3196
TMSB10	-0.18269	0.53403	0.009265	-0.44488	-0.058042	-0.5424	-0.69909	0.046045	-0.49897	0.20625	0.57254	0	0.60173	-0.74051	0.77335	-1.4463	0.4605	0.19839	0.84449	0.06051	-0.52279	1.0975	-1.0018	-0.15854	0.32138	0.8873	-0.7657	-0.37002	1.5522	0.61752	0.27159	-0.50253	-0.64277	-1.362	0.55362	0.70466	0.57915	-0.37735	-0.24902	0.40737	0.72324	0.97833	0.49984	-0.93944	0.76992	-0.71144	-0.56655	-0.6023	0.21777
ASTE1	-0.39832	-0.98995	-1.2291	-0.59002	2.326	-0.97005	1.7212	-0.32698	0	-0.37197	-0.75048	-0.57491	-0.98995	-0.072408	-1.0724	0.62803	0.06413	-1.2651	0.605	0.98988	0.27476	-0.46638	1.6	-0.50166	-0.70866	-1.4874	-1.6521	-1.3655	1.0126	1.1416	1.3656	1.544	-1.6521	1.3037	0.51255	0.46584	-0.31438	1.5544	1.1209	2.1359	2.1104	-0.37851	1.759	0.68248	-1.253	-1.1599	0.51255	-0.0050532	0.41378
RNF19A	-0.036157	-1.2513	0.99826	0.59271	0.18718	-0.22033	0.15592	0.36791	-0.15592	0.41144	-0.0235	-0.094267	1.819	0	-0.095326	-1.4282	0.60026	-0.39713	-1.2691	0.43584	-0.17092	-0.19059	-0.9374	0.37442	-0.41818	-0.5682	0.97977	-0.54631	1.4765	0.5333	0.46918	1.7919	-0.43417	1.8419	2.126	0.48663	0.53467	0.91234	0.3851	-0.52974	-1.3326	-0.075332	0.22204	-1.8661	-0.11184	-1.8788	0.93248	-0.27569	-0.91666
PEX3	-1.7365	-0.38458	-0.93923	-0.22214	0.81275	0.30211	0	-0.097051	-1.4659	-0.25609	-0.66032	0.88257	-0.12815	0.24322	-0.75167	-0.40248	0.25214	-0.72641	0.14259	0.72389	-0.13478	0.86272	0.9562	0.33128	-0.70898	-0.29642	-1.5476	-0.28531	0.74572	1.3204	1.3149	0.53517	-0.52783	-0.53878	-1.165	-0.0060681	0.19642	0.69238	0.64767	0.36928	0.81619	-0.10354	0.49813	0.093772	-0.47637	-1.0858	0.95151	-0.25609	-1.517
GABARAPL2	0.56999	-1.1512	-0.052451	0.27288	0.02194	-0.53523	0.50274	0.30718	-0.37651	-0.37444	-0.60528	-0.53589	-0.74611	-0.72788	1.0588	0	0.013385	0.87173	0.0093143	0.17372	0.24103	1.0032	0.20549	0.61027	0.17513	0.19538	-1.1507	0.58009	1.218	-0.15378	0.5474	-0.25676	0.27946	0.032229	-0.13189	-0.01858	-0.21489	0.45665	0.81366	0.60323	0.039122	-0.07436	-0.041854	0.1046	-0.8352	-1.4444	-0.53193	-0.33279	-0.10369
MYOC	NA	NA	NA	NA	NA	NA	NA	NA	NA	NA	NA	NA	NA	Inf	NA	NA	NA	NA	NA	NA	NA	NA	NA	NA	NA	NA	NA	NA	NA	NA	NA	NA	NA	NA	NA	NA	NA	Inf	NA	NA	NA	NA	NA	NA	NA	NA	NA	NA	NA
SH3YL1	0.21588	-3.4231	0	0.80774	2.0543	-1.1127	-0.83813	-1.0257	-0.72874	0.56656	1.7645	-0.78643	1.0252	-1.9118	-0.28624	-0.96301	0.031112	-0.72874	0.36621	1.5353	-0.60348	-0.64578	0.48428	0.013321	0.22678	-0.33774	-1.1258	0.056429	1.5684	-0.19456	0.073699	0.80199	-0.90171	1.3714	0.98351	-1.0784	0.78306	1.2271	1.1859	-0.41325	0.21472	0.59607	-0.0093987	-0.075551	-0.43752	-1.2413	1.5627	-0.92186	-0.0080523
FAM136A	-0.11475	-0.47169	-0.91646	-0.34285	1.5885	-1.0024	0.92162	0.04591	-0.73648	-0.55134	0.070181	-0.37526	-0.01318	0.26149	0	0.55766	-0.45761	-0.81637	0.13091	-0.25036	-0.14076	0.122	0.82947	-0.18427	-0.59178	-0.22288	-0.22118	-0.61914	-0.13595	0.11708	0.86618	0.22662	-0.6006	0.7231	-0.39174	0.91622	0.40895	0.38273	0.18277	0.15555	0.78335	0.034094	0.74007	0.30502	-0.63716	-1.0743	1.0374	-0.03791	-0.33609
VCL	-0.76905	-0.728	0.65194	-0.069346	1.3101	-0.053939	0.022728	0.10123	-0.61376	-0.17343	0.52856	0.80837	0.69188	-3.2641	-0.57381	-0.2368	2.1484	-0.54678	0.4205	1.1154	0.52219	0	0.91075	-0.54085	-0.32333	-0.56249	-1.6469	-1.1111	-0.48991	0.81302	0.97328	0.85556	-1.1948	-0.093585	1.208	1.346	0.37804	0.98413	0.51935	-0.11493	0.34716	-0.72043	0.67061	0.2396	0.56445	-0.89782	0.88314	-1.4283	-2.1221
DEPDC1B	-0.43309	0.45747	-1.5662	-1.0888	1.4779	-2.6398	0.9919	-0.71736	0.21931	-0.87626	-0.97863	-0.3179	-0.19572	0.13603	-1.2269	0.16753	-0.17735	-0.16824	-0.36565	0.62914	-0.26519	-0.80399	0.98103	-0.70415	0.21468	-0.1532	0.22853	-0.92143	-1.1354	1.4167	0.92401	-0.26843	-1.2143	0.99055	0	2.1237	0.36645	0.50945	-0.074567	1.7981	1.3316	-0.28145	2.5997	0.21236	-0.39366	-1.5269	0.83176	-0.11189	-0.94197
DAPK2	0.42929	-1.8283	0.0051989	1.0562	0.775	-1.4133	0.041076	-0.30639	-0.031593	0.45231	-0.66253	-1.6708	-2.7214	-0.47712	-0.183	-3.0693	0.08593	0	-2.9845	-0.97419	1.0078	-1.6708	2.5507	-0.15374	-0.2311	-3.5288	0.75354	-0.26199	-0.43426	1.1624	1.9631	2.1923	-1.3193	1.6577	1.2216	0.26564	-0.29996	2.1377	1.4824	1.8806	0.91416	0.98429	1.2194	-0.70435	0.34569	-5.7918	1.2548	-0.15374	-2.2311
NSMAF	-0.82752	-1.106	0.087517	0.60719	0.68198	0.1733	0.61262	0.46169	-1.063	-0.72657	-0.053457	0.64124	1.3567	-0.37538	-1.254	1.245	0.1863	-0.49615	0.78602	1.2372	0.69227	-0.25734	0.79295	-0.6625	-0.11594	-0.80966	-0.029767	-1.7936	0.18711	0.56612	1.3653	0.48819	-0.5558	0.42787	-0.69195	0.56736	0.057752	0.38691	0.22777	-0.090228	-0.14008	-0.25954	0.58158	-0.16258	-0.33534	-0.82589	-0.066895	0.016478	-0.84892
ADSS	-1.136	-0.55269	-0.039233	-0.71762	0.78957	-0.26228	1.033	-0.3563	-1.0222	-0.062028	0.18961	0.50834	0.71201	-0.90955	-0.92676	0.60031	0.96816	-1.46	-0.24959	0.63493	0.61822	-0.71887	-0.090834	-0.64937	-0.87156	-0.81573	-0.95003	-1.6095	0.37366	0.52425	0.85523	1.2582	-1.3651	1.6773	0.25275	0.94153	0.2212	1.0034	1.0083	0.66827	2.318	-0.16038	0.7719	-0.86464	0.10887	-1.7101	2.2184	-0.36214	-1.5284
STAP1	Inf	NA	NA	NA	Inf	NA	Inf	Inf	Inf	NA	Inf	NA	NA	Inf	NA	Inf	NA	NA	NA	NA	Inf	NA	NA	Inf	Inf	NA	NA	NA	NA	NA	NA	Inf	NA	NA	Inf	NA	Inf	Inf	NA	NA	NA	NA	NA	NA	NA	Inf	Inf	Inf	NA
TIMP2	1.2081	1.6243	-1.4158	1.2645	-0.17409	0.6279	0.9709	0.31526	1.3108	0.88591	-0.62884	0.11087	-2.8387	-4.9542	1.086	-1.9371	0.55284	1.5945	2.3491	0.86781	0.86902	-2.4396	-0.42467	-1.1866	-0.1493	0.20616	-0.32692	-1.5392	-8.3465	1.4075	1.2728	1.7182	0	-2.0704	1.0209	2.6247	3.1922	3.2817	2.5415	0.36085	-2.7616	-0.24323	-2.8871	-0.55861	1.3382	1.8039	-3.8871	-1.5783	-1.2432
RFC1	-0.86858	1.0447	-0.61636	-0.35486	1.4761	-1.9373	0.76789	-0.5562	-0.93343	-0.90439	-0.10599	-0.7459	0.31872	0.22411	-0.43026	-0.91947	0.069117	-1.4994	0.69426	0.8372	-0.21031	-0.16617	0.92951	-0.94496	-0.48998	-0.26063	1.4582	-1.569	0.041477	0.20396	1.057	0.16338	-1.4475	0.081163	-0.18048	0.97507	0.22354	-0.16617	-0.61636	0.67724	0.93336	-0.39998	0.48208	-1.0324	-1.5146	-1.6133	0.010647	0	-2.4079
TBC1D23	0	-1.1588	1.0624	0.20442	0.5322	-1.5189	0.019298	-0.35871	-0.094236	-0.81774	-0.74374	-1.4229	-0.046349	-1.2482	-1.2363	0.72288	1.2616	0.30357	-0.38274	0.89672	0.21901	-0.074534	0.64831	-0.32235	-0.31708	0.3063	-0.41391	1.0338	1.6798	0.37565	0.9684	0.37304	-0.35223	0.32665	0.94446	0.82272	-0.036786	1.3763	0.99831	1.572	1.4418	0.31244	1.0584	0.15748	1.021	-0.63743	0.59282	-0.22141	-0.86619
CUL3	-0.93798	-0.88214	-0.18934	0.25016	0.25529	-1.0694	0.96057	-0.38149	-1.4599	0.18514	0.18206	-0.48902	0.13826	-0.49332	-0.4665	0.43576	0.24131	-0.93046	0.29822	0.33541	0.20954	0	-0.1804	-0.26033	-1.0648	-1.7186	-1.7014	0.19396	0.76149	-1.3411	0.553	-0.24782	-0.6072	0.58307	0.59469	-0.05161	0.0091489	0.86158	0.43123	0.39213	0.82677	-0.69363	-0.48534	-0.41431	-1.3256	-2.2942	-0.34884	-0.12359	-2.3645
MYOM2	0.23447	#NAME?	#NAME?	#NAME?	#NAME?	-0.18057	2.2524	-1.9175	0.81943	-0.33258	0.77052	-1	1.6807	#NAME?	-0.043069	1.5125	2	4.343	1.6939	1	2.0724	-1.9175	3.0106	-1.2801	1.946	#NAME?	#NAME?	0.84327	#NAME?	1.8433	3.4243	2.7263	2.2613	#NAME?	1.4044	3.3388	-1.1806	#NAME?	#NAME?	5.6641	3.3134	#NAME?	-1.9175	2.1887	1.599	-0.38702	#NAME?	0.23447	-1.2801
OTC	NA	NA	NA	NA	NA	Inf	NA	NA	NA	NA	NA	Inf	NA	NA	NA	NA	NA	NA	NA	NA	NA	NA	NA	NA	NA	NA	NA	NA	NA	NA	NA	NA	NA	NA	NA	NA	NA	NA	NA	NA	NA	NA	NA	NA	Inf	NA	NA	NA	NA
CYP46A1	1	#NAME?	0.41504	2.2224	2	0	0.41504	0.73697	6.6245	#NAME?	#NAME?	0.73697	0	1.2224	2.585	#NAME?	0	2.5025	1.415	2	1.737	0	2.8745	#NAME?	#NAME?	#NAME?	#NAME?	0.41504	2.5025	#NAME?	2.9386	4.9542	0	1.2224	#NAME?	1	0	5.1015	5.1565	0.73697	#NAME?	0.41504	#NAME?	-1.585	1	#NAME?	#NAME?	0	1
ZZZ3	-0.61807	-0.12574	0.28834	-0.51758	1.4064	-1.1168	0.31677	-0.09795	-0.34431	-0.29615	-0.17637	0.020892	0.42087	-1.1737	-0.39722	0	1.1075	-0.17637	-0.39261	0.57165	-0.19901	-0.59847	0.99414	-0.027144	0.0093228	-0.13727	-1.4018	-1.3208	0.95427	0.88759	1.0757	0.74838	-1.1817	1.113	0.74489	0.90142	-0.45856	0.64526	0.94094	-0.56177	0.83613	0.74489	1.6246	-0.45054	-0.89844	-1.2833	1.3922	-0.28899	-0.78733
SLC18A1	NA	NA	NA	NA	NA	NA	NA	NA	NA	NA	NA	NA	NA	Inf	NA	NA	NA	NA	NA	NA	NA	NA	NA	NA	NA	NA	NA	NA	NA	NA	NA	NA	NA	NA	NA	NA	NA	NA	NA	NA	NA	NA	NA	NA	NA	NA	NA	NA	NA
USP2	2.5673	0	2.9283	1.2641	-3.3154	1.3699	0.15003	1.2641	1.2476	0.80264	-0.14543	0.076962	-3.6049	-6.1898	-0.2202	-0.48017	0.33374	2.0502	-0.25909	-0.60486	2.5233	-1.1898	0.50598	2.2025	-1.7304	0.8214	#NAME?	3.3564	0.76824	-2.4172	0.44438	-0.85592	1.5806	-2.4172	-0.074347	-0.11658	0.30736	1.0066	0.80264	-0.62504	-0.99343	-2.3825	0.14408	0.79507	-0.046867	-1.4172	-0.9293	-1.508	-1.3154
CASR	NA	Inf	NA	NA	NA	NA	NA	Inf	Inf	NA	Inf	NA	NA	Inf	NA	NA	Inf	NA	NA	NA	Inf	NA	NA	NA	NA	NA	NA	Inf	NA	NA	NA	NA	Inf	NA	NA	NA	Inf	Inf	Inf	Inf	NA	NA	NA	Inf	NA	NA	NA	Inf	NA
TUBG2	1.3911	0.73284	0.92238	1.2277	-2.3151	0.73861	0.67463	0.27217	0.6477	-0.94606	0.43956	0.093109	0.33233	0.1684	0.80382	-0.39052	0.21885	-1.0249	1.0854	0.47162	0.086654	-0.52442	0.135	-0.84882	0.2446	-0.43626	-2.3708	-0.58909	0.20462	0.059223	0.93609	0.52129	0.0054855	-0.14743	-0.057463	0	0.82103	0.60045	0.35077	-1.245	-1.793	0.72288	-0.23527	-0.40864	0.18903	0.047306	-0.91205	-0.20963	-0.27296
RPL26L1	-0.17262	-0.68077	-0.96658	-0.68533	-0.077228	-1.0765	0.063832	-0.53214	0	-0.18278	-0.72191	-0.40773	0.12409	-0.55628	-0.50807	-0.53625	0.21674	0.40834	0.34124	0.58299	-1.565	0.096047	1.1122	-0.31568	0.56999	0.34217	1.0078	-0.5138	-0.080724	1.0872	-0.15461	-0.64262	-0.32069	-0.54796	0.17084	0.73351	0.13963	0	-0.025286	1.6447	0.12929	0.39168	-0.1941	-0.44137	0.1499	-0.89579	-0.17129	-0.74749	0.3015
FLT4	NA	Inf	Inf	NA	NA	Inf	Inf	NA	Inf	Inf	NA	NA	NA	Inf	NA	Inf	NA	NA	NA	NA	NA	NA	Inf	NA	NA	NA	NA	NA	Inf	Inf	Inf	Inf	NA	NA	Inf	Inf	Inf	Inf	Inf	Inf	NA	NA	NA	Inf	Inf	Inf	Inf	NA	Inf
NSUN2	-0.51509	-0.50894	0.62274	-0.42416	0.58448	-0.78625	0.71527	-0.72862	-0.67836	-0.81311	-0.72981	-0.18589	-0.13851	-0.33228	0.46321	0.20007	1.3582	-0.88353	0.78795	1.8566	1.2189	0.10317	0.92335	-1.1236	-0.8975	-0.66123	-0.86054	-1.3174	-0.031932	0.20755	0.030889	0.69657	-0.92381	1.005	-0.07892	1.4359	1.1864	0.7983	0.60987	-0.20852	-0.18549	-0.62591	1.3165	0.24831	0.5131	-0.66521	1.1072	-0.52952	-0.94025
FBXO42	0.33168	-0.2298	0.13695	0.94232	1.1501	0.32559	-0.17874	-0.062464	-0.037153	0.42342	-0.075288	0.44939	0.65069	-0.32805	-0.64185	-0.52289	0.87725	-0.94306	-0.28087	0.84272	1.373	-0.52509	0.68531	-0.20316	-0.70522	-0.059276	-1.7027	0.49565	1.39	0.94232	0.82213	0.80298	-1.0625	0.45943	0.72284	0.97067	0	0.043653	-0.78725	0.46387	0.92713	0	0.25435	-0.15132	-0.5743	-1.683	0.56134	-0.48818	-1.1311
MFAP3	-1.6968	-0.6921	-1.3358	0.65683	0.60231	0.038742	0.79232	0.12262	-0.4464	0.44562	-0.25376	0.7898	0.82388	-0.55545	-0.22288	-1.1827	0.65959	-0.36923	-0.206	1.1412	-0.20265	-1.2127	1.4856	0	0.0043564	0.079227	-1.3067	-0.42672	1.1576	1.4986	0.075091	0.22073	-1.4346	-0.62328	0.26012	0.98023	0.32541	1.2282	0.63358	1.3484	0.53665	-0.94857	-0.59885	-0.53213	-0.75452	-0.85616	0.48667	-0.93739	-0.50918
MRI1	-0.084859	0.26337	1.3866	0.26088	0.98603	0.43108	-0.56965	0.46385	0.49377	-0.88643	1.313	0.36632	1.0168	0.076382	-0.35507	0.41702	0.19215	-0.73003	-1.8682	-1.3475	-0.7466	-0.29903	-0.089077	-0.61912	-0.36399	-0.70878	-2.0702	-0.24508	2.1064	-0.013968	0.87348	0.88642	-0.60697	1.2111	0.57733	-0.9161	-0.05052	0.8832	0.61542	-0.16831	-0.096489	-0.1385	0.80352	0.099734	1.066	0.28063	0.23665	-0.78543	-1.2148
METTL1	0.02148	0.31673	-1.1959	-0.42275	0.32193	-0.63151	0.28036	-0.064163	0.12433	-0.97002	-0.48701	0.0086303	0.077243	-0.050652	0.51147	-0.17625	0.50894	-0.26015	1.338	0.16027	-0.46295	-0.56811	-0.58857	-0.49818	-0.32735	0.43349	0.065572	-1.7637	-0.4491	0.22033	1.115	0.30918	-1.0058	0.11969	-0.010134	0.4631	-0.27666	0.9115	0.84197	-0.27666	-0.13844	0.091531	0.28924	-0.18689	-0.19843	-1.1584	-0.15682	-0.84296	0.0064776
HOXC8	-0.23816	0.96829	0.031027	-1.6167	-5.5236	0.90828	-0.23816	-0.11984	0.12029	-0.87971	-0.71621	1.9166	-0.47917	-1.6167	1.3135	0.1676	-0.9187	-1.6167	1.7212	0	-1.4647	0.86302	1.4111	0.4689	-0.4361	-1.3536	2.3365	-1.4647	-0.36706	0.54253	1.9974	1.7275	-1.6823	0.53533	1.9816	1.2838	-0.28835	2.3427	2.0862	-0.4361	-0.58496	0.17688	-0.87971	-1.4361	1.2665	-1.3012	1.0104	-2.2505	0.90828
AGA	-0.95818	0.46803	0.35938	-1.0769	0.0037392	0.72896	1.1203	0.0049834	0	0.89988	-0.24124	0.90523	1.4626	-0.21782	0.1174	-0.37564	-0.084813	-1.0716	-1.0664	0.66507	-0.21782	-3.1976	1.1397	-0.6612	-0.84177	0.56991	-2.1581	-0.17493	1.1145	-0.58996	0.068248	-0.87114	-1.4067	0.019831	-0.14564	#NAME?	1.0254	0.53846	0.20554	-0.095441	0.8307	0.85781	0.40439	-0.80642	0.4626	-1.2561	-1.0354	0.04182	-1.387
PI4K2B	-0.24786	0.020659	-0.9169	-0.24786	1.4518	-1.3488	1.2273	-0.24237	-1.4494	0.26727	-0.41658	-0.63077	0.58265	0.28919	0.19741	0.054448	0.5593	-1.0186	0	-0.19132	-0.9169	-1.3517	1.4682	-0.022133	-0.67622	-0.8178	-1.504	-1.3081	0.52838	0.36385	0.83029	0.24403	-0.9017	0.064432	-0.71176	-0.068656	0.75763	-0.50733	-0.078388	1.0918	1.7466	-0.66518	0.86625	-1.4557	-1.6094	-1.7424	0.56009	0.70328	-2.0518
BOD1L1	-0.35155	-0.85188	-0.56413	0.36329	1.0544	-1.3976	-0.4554	-0.4262	-1.3835	-0.12582	-0.26368	-1.3123	0.465	0.13643	0.013919	-0.52336	0.37412	-1.0293	0.54312	0.61653	0.23021	0.010718	0.48435	-0.68519	-0.27926	-0.62921	1.0171	-0.68519	0.32773	-0.41181	0.85408	0.16645	-0.94822	-0.46725	-0.38066	0.049698	0.27001	1.8261	1.4666	0.0075113	0.25836	-0.23554	-1.0337	-1.0808	-1.6342	-1.3311	-0.60446	0.15103	-1.432
MAT2B	-0.96091	-1.151	-0.99884	-0.2452	0.16344	-0.88578	0.78284	-0.87505	-0.68414	0.079351	-0.081503	-0.044977	1.0156	-0.36766	-0.77694	-0.11266	0.19686	0.10937	0.13506	1.1498	-0.73367	-0.48671	1.4533	-0.57162	0.049822	-0.35568	-0.22804	-1.2696	0.2702	1.3416	0.48734	0	-1.3401	-0.36016	0.61228	0.90362	0.93474	0.68584	0.52508	1.808	0.2424	-0.53655	-0.10575	-1.379	-1.0354	-1.3912	1.1053	0.3678	-0.97688
TLL1	0.94111	2.9411	1.075	0.8046	-6.2288	-0.55639	#NAME?	2.3181	3.4042	-4.6439	-2.1414	1.341	-0.52838	-5.2288	2.774	-6.2288	4.4742	2.075	1.5126	3.7824	2.4186	1.4222	-1.6439	0.41504	0.90046	-3.9069	-0.34618	-0.52838	4.1188	-3.9069	-3.2288	-3.6439	1.7991	#NAME?	1.111	1.0286	-0.58496	-3.2288	-4.6439	0.056584	#NAME?	2.7166	1.5394	-0.76939	-4.2288	1.1549	-0.37084	0.7137	0.64155
EDC4	0.65582	0.46904	0.20802	0.14551	1.3301	0.051337	-0.015541	-0.61697	0.42585	-0.16845	-0.35261	0.52023	0.010999	0.29218	-0.046374	0.068987	0.10571	-0.95507	-0.057821	0.533	-0.5209	-0.72353	0.14618	-1.2327	-0.035017	-0.41995	0.42859	-1.2466	0.62846	0.11729	1.0623	-0.33487	-0.18008	-0.28379	0.34761	1.0313	-0.35638	1.0237	0.29638	-0.14629	0.67577	-0.26156	-0.1602	-0.25452	0.21374	-0.37058	-0.36299	-0.61133	-0.048656
TRIO	-0.79046	0.36482	1.114	-0.6837	0.43854	-0.99153	0.26445	-0.76691	-0.45145	-1.2718	-1.0539	-0.62607	-0.51728	0.063931	1.1839	-1.1306	2.5135	-0.8647	0.24086	2.3737	0.59906	0.67799	0.35412	-1.0231	-0.53612	-0.72417	-0.95559	-2.1624	0.62642	0.37191	0.88401	1.4981	-1.2797	0.50085	-0.52573	1.529	0.92107	0.85863	0	-0.34217	-1.0178	0.042511	1.4344	-0.72525	1.39	-0.64537	1.4707	-0.2853	-1.4337
VCAN	0	4.1616	#NAME?	-3.858	#NAME?	0.42742	1.3318	#NAME?	0	2.1864	0.096215	2.8144	#NAME?	0	-0.95109	2.2081	0.04891	1.9749	#NAME?	0.31194	#NAME?	-4.858	-2.858	-2.5361	-2.858	1.2505	#NAME?	#NAME?	#NAME?	#NAME?	-1.3985	6.6631	-0.61005	-2.273	4.3269	5.4239	-0.61005	5.279	4.6076	#NAME?	2.2188	4.4841	-1.273	1.3708	-0.39855	-1.5361	2.1864	-1.3985	1.585
CLEC16A	0.33549	-0.49716	-0.63548	0.922	1.3262	-0.22955	0.21821	-0.15395	-0.53898	-0.4353	-0.37598	0.17575	-0.14531	0.87712	0.3324	0.25131	-0.24562	0.12845	-0.47805	0.25294	-0.23871	-0.42481	0.89398	-0.15612	-0.57623	-0.61745	-0.23412	-0.40663	0.13733	0.038423	-0.0097678	-0.041477	-0.084181	0.1723	1.0814	0.90338	-0.069805	0.59079	-0.40405	-0.04549	-0.22272	-1.319	0.19118	-0.34351	-0.63851	-1.1113	0.83409	-0.66605	-0.3634
MSR1	6.4594	#NAME?	#NAME?	#NAME?	#NAME?	3.585	7.0875	3.7004	3.3219	#NAME?	3.585	#NAME?	#NAME?	#NAME?	#NAME?	3.4594	6.0661	#NAME?	2.585	7.5699	2.585	6.9189	#NAME?	#NAME?	#NAME?	5.9542	#NAME?	#NAME?	#NAME?	#NAME?	#NAME?	6.7279	2.8074	#NAME?	6.7682	#NAME?	1	5.8826	7.4998	6.5392	#NAME?	#NAME?	#NAME?	6.5392	4.7549	1.585	5.6724	1	#NAME?
CDH1	-0.37459	-2.4877	0.062804	1.1153	2.1773	0	1.2031	-0.32318	-1.0685	0.1585	-0.20933	0.36136	-1.1738	-5.5927	1.048	0.33633	0.083718	-1.0663	-0.70797	0.58966	0.089434	-2.0549	1.0147	-0.63428	-1.0364	-0.65373	-1.8038	-1.0663	-0.29628	0.20374	0.093422	0.64641	-0.59364	-0.56059	0.10772	0.40808	0.58197	0.99041	0.24325	-0.016022	0.90368	-1.9722	0.55341	0.049668	0.15659	-1.5371	-0.52696	-1.4992	-1.4937
MTREX	-1.1364	0.90349	-0.61738	-0.81998	0	-2.7677	0.13264	-0.08546	-0.59918	-0.12125	0.32406	-1.0901	0.63783	-0.45778	-0.86164	0.29618	0.51124	-1.1517	-0.83785	0.32858	-0.48304	-0.054448	0.70184	-0.43891	-0.109	-0.39858	3.5333	-1.2786	-0.27782	0.40463	0.19821	-0.69973	-1.3521	0.32908	0.88999	1.248	0.45548	-0.10832	0.30993	1.2208	0.58013	-0.38949	1.3744	-0.34809	-1.0623	-1.9894	0.59893	-0.32744	-1.5204
DNAH5	-3.3058	#NAME?	1.4491	-4.1538	-3.0163	0.80967	0.63279	3.1681	1.3572	-4.8908	-1.0163	1.674	-2.0163	-2.5688	4.0101	-6.4757	2.9036	0.75309	-2.3058	1.8189	2.41	2.7911	-0.19033	0.34445	0.18248	0.82805	-3.1538	-1.6684	-0.15381	-0.56884	2.1681	1.1092	0.39463	0	-1.6684	0.43116	0.99187	0.16812	0.094122	0.032061	-2.0163	-1.0495	2.186	-1.1903	2.1789	2.3444	2.3219	-1.4757	-0.72085
ZFYVE16	-0.088704	-0.10997	-0.071217	0.50794	0.80167	-0.65966	1.0213	0.080439	0.026232	0.26799	0.56049	0.60468	1.0327	-0.69137	-0.44626	0.62628	0.25418	-0.10285	-1.0066	-0.13519	-0.49672	-0.78519	1.0033	0	0.022979	-0.33356	0.31662	0.19471	0.66436	1.5537	0.72166	0.61119	-0.75138	0.61336	-0.46898	1.1114	1.005	-0.29651	-0.36304	0.7632	0.50561	0.029477	1.5661	-0.98682	-1.1535	-0.81982	1.5356	-0.74582	-0.3211
RIPOR1	0.061972	-0.53568	0.39618	-0.22574	0.18497	0.35221	0.21074	-0.29009	0.35469	-0.22945	0.041609	0.26795	0.5132	-1.227	-0.16887	-1.0881	1.435	-0.35071	1.1905	1.8709	0.13587	0.91132	0.74433	-0.49199	0.38814	-1.4453	-1.3534	-0.60141	-0.44382	-0.71636	1.1368	0.38572	-0.83937	-0.076948	0.88926	1.6035	0.62212	1.2745	0.14544	-0.86605	-3.7586	-0.33865	-0.194	-0.63053	0.75688	-0.26705	0.1301	-0.54489	-0.47869
C6	NA	NA	NA	NA	NA	NA	NA	NA	NA	NA	NA	NA	NA	NA	NA	Inf	NA	NA	NA	NA	NA	NA	NA	NA	NA	NA	NA	NA	NA	NA	NA	NA	NA	NA	NA	NA	NA	NA	NA	NA	NA	NA	NA	NA	NA	NA	NA	NA	NA
RAI14	-0.46835	-0.38397	1.6912	-0.8311	-2.0317	0.55132	0.22054	-0.32725	1.0721	0.04814	0.97954	0.9183	-0.2374	-5.8018	0.92707	-0.90874	3.9378	-1.0856	-0.098415	3.4874	0.86503	1.5269	1.2535	-1.4194	0.15569	-1.3613	-0.41442	-4.0242	-1.818	1.4532	1.0405	0.10163	-2.2212	3.2214	-1.2104	3.9206	0.64112	1.6298	0.72006	0.13229	-2.31	-0.069051	0.68602	0	-0.36244	-2.3146	0.85588	-1.8213	-2.0242
SOX30	#NAME?	1.1255	#NAME?	#NAME?	6.159	-2.4594	1.1844	#NAME?	-0.45943	#NAME?	1.9329	0.7885	#NAME?	1.1844	0.34792	-1.1375	-0.1375	-0.45943	-0.1375	-0.28951	-1.1375	-1.8745	7.0284	-1.8745	0.71049	-3.4594	#NAME?	-2.4594	0	4.282	2.6491	1.1844	-0.87447	4.3985	4.3088	4.812	-1.4594	3.4354	2.8625	3.3607	4.6333	2.3219	3.5406	-1.1375	-0.45943	-0.45943	5.0122	1.826	1.6699
PNKP	-0.22876	0.56147	0.54611	0.15219	0.65815	-1.6419	0.2853	-0.35031	0.34271	-0.86893	0.87591	-1.771	-0.12107	-0.34796	0.19255	-0.53088	0.049082	-1.1814	0.93668	0.53517	-0.24138	0.57395	0.10551	-1.463	0.10483	-1.1303	0.59246	-1.2714	-0.45795	0.23024	0.96405	-0.0051869	-1.5798	-0.021236	0.43259	0.80296	0.29979	0.92349	0.89175	0.039398	0.79297	0.78247	1.1714	-0.99446	0	-0.52555	-1.7117	-0.60039	-0.093578
BEST2	1	#NAME?	4.1108	1.2895	1.3536	2.152	#NAME?	0.73697	1	#NAME?	0	0.152	2.0589	0.28951	1.3219	6.0248	#NAME?	2.6245	#NAME?	-2.585	1.8074	#NAME?	-2.585	-2.1699	2.0199	#NAME?	#NAME?	1.3219	#NAME?	-2.585	-1.848	0	-0.58496	#NAME?	5.0273	2.5443	0.22239	0.41504	-0.082462	-1.1699	2.1699	#NAME?	1.415	-0.36257	-0.848	#NAME?	#NAME?	#NAME?	-1.585
PHLPP2	-0.24644	-0.27501	-0.23236	0.31954	0.1035	0.65099	0.55687	0	0.33852	-0.24644	-1.4594	1.0178	-0.45943	0.58098	0.035333	-0.56131	-0.3953	-0.81034	1.9546	1.2511	-0.78958	0.46484	1	0.046921	-0.72904	-0.19094	0.1686	-2.4594	1.4387	0.65099	1.0119	0.20008	-0.65208	-0.3953	0.93912	0.43869	0.8226	0.84269	0.94532	-0.81034	0.95765	0.27096	1.4121	-0.1774	-0.03622	-1.427	-1.5613	-0.085973	-0.26065
SPDL1	-1.4828	1.2326	-1.9683	-1.124	-0.0087014	-1.1184	0.087514	-0.65655	-0.31695	-0.27121	0.23854	0.52985	-0.75852	0.6319	-0.65655	-0.12972	0.47847	-0.9347	-0.12593	0.3366	-2.236	0.25462	1.0356	-1.4027	-0.52714	0.08833	0	-2.4853	-1.8922	1.0855	0.93115	-0.17503	-1.1858	-1.5963	0.21705	0.73349	-0.25663	0.45335	0.50805	2.3278	1.8743	-0.4564	0.63861	-0.92643	-0.3094	-0.31263	0.95238	-0.096874	-0.65655
STAU2	-0.89122	-3.0413	-0.98091	0.013008	0.91001	-0.76047	1.5992	0.35039	-2.126	0.54627	-0.24759	-0.11349	0.49593	0	-0.65263	-0.48404	-0.22946	-0.70679	-0.18421	0.21524	-0.054832	-0.637	0.40945	0.22579	-0.93463	-0.020124	1.008	-1.3507	-0.19826	0.7556	0.76784	0.4415	-1.3215	0.363	0.1286	1.2752	-1.1463	1.1216	1.0998	0.89232	0.69041	-0.77487	0.89893	-0.49051	-1.0766	-1.5636	0.62812	-1.0413	-1.3864
PQLC2	0.35022	-0.94397	-0.6838	0.72008	1.5718	-0.41504	-0.041663	-0.46839	-0.23825	0.040493	-0.95431	-0.10171	0.22443	-1.096	-0.3476	-0.56018	0.33331	-0.8638	-0.12683	0.38345	0.75436	0.51297	1.2083	-0.041663	-0.87358	-0.63307	-0.19469	-0.64698	0.24115	1.1297	0.61908	0.14592	-0.82849	0	0.023027	0.274	0.47107	1.1881	0.76595	-0.1524	0.81346	-0.067624	-0.6838	-0.90332	-0.42699	-1.0144	0.85552	-0.49079	-1.0036
CTNS	0.5222	-0.58692	0.81629	0.42042	1.5466	-1.2521	-0.4361	0.057639	0.32662	-0.96897	-0.61067	-0.4819	0.41013	-0.91623	0.37428	0.4637	0.22965	0	-2.2852	0.44078	0.28057	-0.28516	0.72674	0.21791	0.12569	-0.56067	-0.20389	0	0.98522	0.46796	1.1103	0.12749	-0.66558	-0.1377	0.38933	-0.28516	0.56257	-1.3994	-0.86178	-0.53488	-0.35866	0.38783	0.14355	0.46796	-1.0806	-1.7889	-0.39944	-0.88694	-2.0079
RTN4R	0.066691	1.0829	-0.050515	-0.069924	-0.23904	-0.80039	0.43353	-1.9186	1.2448	-1.3454	-0.23904	0.69542	0.60244	#NAME?	-0.41814	-0.4517	-0.24638	-0.76305	0.99534	0.70306	0.14734	-0.70122	0.71067	-0.90108	-0.57107	0.42432	-1.8058	-1.1468	1.3892	0.36773	1.1723	2.2592	-2.3375	0.74068	1.3201	0.44041	1.3051	1.7407	1.2975	0.84109	2.7742	0	0.9844	-1.5212	-0.034538	-1.7843	1.1417	-2.3533	-0.6037
PHF23	-0.20209	0.31839	-0.35197	-0.14174	0.64255	-1.3908	0.31452	-0.085522	-1.4149	-0.71552	0.075152	-0.58925	0.50398	-0.052924	0.012269	0.2339	0.26811	-0.66538	-0.71992	0.5621	0.053118	0.24796	0	-0.44008	-0.51006	-1.063	-0.24018	-0.37471	-0.1212	0.16055	0.69147	0.17723	-1.6808	0.26143	0.11527	0.37236	0.34394	-0.33836	-0.50246	0.11873	0.099357	0.13882	0.60571	-0.58684	-0.47912	-1.2313	-1.5732	-0.38168	-1.5957
CDH10	NA	NA	NA	NA	NA	Inf	NA	Inf	Inf	NA	Inf	NA	NA	NA	Inf	NA	NA	NA	NA	Inf	NA	NA	NA	NA	NA	NA	NA	NA	NA	NA	NA	Inf	NA	NA	NA	NA	NA	Inf	NA	NA	NA	NA	NA	NA	NA	Inf	NA	NA	NA
INPP4A	-0.080618	-1.0973	-1.2568	-0.19713	-0.16162	-0.32881	-0.023716	-0.59282	0.046294	-2.9386	0.091148	-0.1015	0.48487	1.3391	-0.7422	-0.047829	0.16993	-0.21978	0.85582	0.43644	0.8709	0.011713	0.79611	-1.4683	-0.55202	-0.1015	-1.7034	-0.88694	1.1992	0.10943	1.0819	1.6737	-1	2.6006	0.050085	0.44222	1.1131	1.2246	0.6083	-2.3738	-1.8942	-0.47917	0.98225	-1.0237	0.31249	-1.1837	0.9542	0.84494	-0.2709
RAB27B	0.4204	-5.2327	0.29841	0.1624	1.8671	-0.71413	0.99231	0	0.26942	1.2821	2.2553	-1.031	0.44654	-7.5546	-0.35688	-0.072386	0.52116	2.2834	-0.89924	-0.87089	1.5962	-3.2183	1.0175	0.5487	-0.31046	-0.20586	-2.8212	0.86495	0.3571	1.1298	-1.6719	-2.8212	-1.7944	0.048296	1.8687	0.3595	0.28209	0.015267	-0.63334	0.87084	1.5716	-0.9021	0.16514	-1.0756	-2.5636	-0.36082	1.9595	-1.031	-2.6573
PSMA4	-0.75175	-0.80192	-1.7348	-0.77358	1.1396	-1.373	0.057533	-1.3065	-0.50427	-1.5609	-1.5028	-0.51793	-0.14869	-0.59557	-1.0629	0.11747	0.06997	-0.99332	0.50473	-0.062937	-1.6295	0.59764	0.40512	0.06018	-0.1243	0.48779	0.39926	-0.43429	-0.40496	1.0776	0.72441	-0.36028	-1.2536	-0.50875	-0.033879	1.2384	-0.2051	1.1458	0.88739	0.22597	-0.11702	0.18717	0	0.42286	-0.37502	-1.9088	0.019952	0.080937	-0.81618
MYO16	#NAME?	2.7843	1.2895	-1.585	-1.1699	1.2895	#NAME?	0	1.415	#NAME?	2	1	-3.1699	#NAME?	-2.1699	#NAME?	1.7843	0.28951	#NAME?	3.5715	1.5305	2.415	#NAME?	0	-3.1699	0	2.2895	1.415	-1.585	#NAME?	2.8524	0	-0.36257	#NAME?	-0.36257	-3.1699	-2.1699	1.9175	1.7843	-3.1699	1.4739	1.078	-3.1699	0.28951	2.6881	-0.16993	#NAME?	-0.848	2
LSG1	-0.1709	-0.68777	-0.88882	-0.54321	0.9326	0.4531	0.57526	-0.52852	0.27656	-0.88796	-1.2405	0.77388	-0.59443	-0.53118	-0.22262	-0.4522	-0.19126	-1.1085	0.09403	0.62149	-0.067399	-0.097137	0.79659	-0.057781	-1.4598	-0.40449	-0.052041	-0.36599	0.57804	0.52942	0.84123	0.84789	-0.61474	0.59612	0.65726	0.91366	-0.25523	1.5703	1.0511	0.82052	0.57062	0.22824	1.3205	0	-0.63605	0.25008	0.83814	-0.40022	-0.51332
PARP3	0.6549	-0.45326	0.28642	-1.4552	0.17557	-1.1209	0.11156	-0.61714	0.58591	-0.28355	1.4324	-1.0028	0.36869	0.72247	-0.31136	-0.77761	1.5578	-0.7849	0.05277	0.59061	-2.287	-1.0489	1.0944	-1.4019	0.4834	-0.10105	-0.1583	-3.2262	0.086464	0.68688	0.34438	1.2974	-1.972	-1.5639	0.58024	0.086464	1.6536	-0.49451	-1.4283	0.53898	-0.19022	0.17181	-0.3096	-0.55556	0.56407	-0.74169	1.5419	0	-2.5025
TNC	-0.17033	-1.0105	1.6933	0	-12.393	0.88721	2.0492	0.83224	0.45511	-1.5523	-2.0985	1.7795	-0.27613	-4.672	2.2823	-2.3625	3.0528	-0.58335	1.2086	2.2734	1.2328	0.23942	-1.989	1.3453	0.62229	1.3344	-1.5858	-2.1691	1.0188	2.315	2.8181	2.3144	-0.99491	-2.1631	-0.54137	1.4017	1.4668	0.58541	0.14142	-1.3057	-3.4772	0.48378	1.6688	0.45452	2.2584	-0.10426	-1.8233	-1.2358	-0.40054
THAP3	0.43183	-0.3681	-0.21464	0.4354	0.83128	-1.224	-0.087865	-0.95098	0.18963	-0.4017	-0.37851	-0.5898	0.3697	-0.25246	-0.76731	-0.43392	-0.28149	-1.1085	0.42705	-0.049076	0.55954	0.32931	-0.045752	-0.13124	-0.60439	-0.91415	1.5839	-1.126	0.46016	0.47412	0.96911	0	-1.224	0.1783	0.38456	0.26785	0.36221	-0.024329	-0.56341	-0.85768	0.29825	0.35594	0.25713	-0.23721	-0.77005	-1.8317	0.92575	-0.20163	-0.79216
RIPOR3	2.8074	-1.7442	1.7477	1.21	-0.81816	-0.60666	0.12374	1.6204	1.7919	-3.4811	-2.2587	-0.54253	-3.0661	1.0107	0.62041	-5.0661	1.5338	0.60634	-1.7442	2.4417	0.66183	0.9226	-1.9786	-0.11189	0.18184	-2.6067	#NAME?	-0.57424	-1.2081	0.47307	2.2147	-0.57424	-0.78069	-1.8962	3.4437	-1.3656	0.57777	1.7541	0.50377	#NAME?	-3.7442	1.1818	0.74127	0.2007	2.6413	1.7218	-1.6067	-0.39366	0
TDP1	-0.28445	-1.298	-0.4109	0	2.4337	-1.0956	0.044854	-0.029287	0.41573	-0.95247	-0.50573	0.43117	0.68667	0.98682	0.34575	0.26763	1.1667	-0.84689	-0.80529	0.84723	-0.45753	-0.94448	1.0442	-0.99586	-0.97672	-0.18694	-2.3711	-1.0606	0.18503	0.4043	0.93144	0.96577	-0.88718	-0.56168	-0.2744	1.5234	0.73475	-0.13295	-0.81983	0.72643	1.8606	-0.10745	1.2375	-0.49013	-0.37108	-0.60512	-0.42937	0.45251	-2.7255
AIFM2	-1.5212	0.51539	-2.6775	-1.9865	1.2962	-1.6179	0.12734	-2.3246	-2.8627	-1.7306	-1.7672	-0.73969	-1.1218	1.503	-3.2712	0.62691	-0.27449	-2.3246	0.13726	0.95025	-0.72165	-0.75336	1.7604	-1.2582	-0.87266	0	-3.0984	-1.0247	-1.081	0.68552	-0.49798	0.85432	-1.3111	1.1581	0.097179	1.2305	-0.29102	1.3568	0.70232	0.0081279	-0.18529	-1.0027	-0.56875	-0.30438	-1.2071	-1.1337	0.75961	0.28951	-1.3179
C2orf83	NA	NA	NA	NA	NA	NA	NA	NA	NA	NA	NA	NA	NA	NA	NA	NA	NA	NA	NA	NA	NA	NA	NA	NA	NA	NA	NA	NA	NA	NA	NA	NA	NA	NA	NA	NA	NA	NA	NA	NA	NA	NA	NA	NA	NA	NA	NA	NA	NA
SPATA7	0.36773	-4.6323	-0.53634	0.39453	0.19555	0.30319	-0.011682	-0.33214	1.799	-0.98841	-0.11499	0.90067	0.36773	-2.8667	0.3901	-0.38434	0.74277	-0.65958	0.92232	1.2207	0	0.33582	1.4165	-2.1993	0.22571	-2.0473	0.37672	-1.2127	0.73929	#NAME?	1.1465	2.1425	-0.72538	0.15433	-0.26071	0	0.19555	0.74624	0.42518	0.41649	-1.1213	0.66051	-2.7843	-2.0962	-0.023459	-1.7447	-0.65958	-0.2331	-1.0838
MED17	0	0.84705	-0.37817	-0.16717	-0.14636	-0.57903	1.2229	0.483	-1.1129	-0.81843	-0.13886	-0.28838	1.4659	-0.069541	-1.0309	0.66849	0.75853	-0.53165	0.29244	1.2024	0.34282	-0.33471	0.38892	-0.95324	0.50709	-1.2196	-1.2678	-2.1464	-0.23147	-0.36063	0.40823	0.14826	-0.49291	0.32125	-1	0.10315	0.77747	0.028569	0.090455	-0.74548	0.58948	-0.40714	0.91973	-0.16908	-0.071323	-1.8796	0.41206	0.15132	-1.5765
RETSAT	0.0093705	-1.123	-0.49967	0.79896	0.56775	0.091753	0.15222	0.23689	-1.3866	0.43175	0.62607	0.54413	0.85401	0.18312	-0.36785	0.0079329	-0.47233	-0.82646	0.25336	0.046256	-0.010888	-1.5549	0.22022	-0.38758	-0.80735	-0.78725	-1.0388	-0.98061	-0.088729	0.49777	0.848	-0.14519	-1.5443	1.2002	0.16001	-0.69188	0.30929	0.53518	-0.24621	-0.29417	0.31337	-0.87869	-0.014536	-0.27918	0.29167	-1.9993	0.78644	-0.95795	-0.61788
CAPG	-0.54544	-1.0231	-0.19082	-0.046484	-0.46967	0	0.18269	-0.37812	-0.98246	0.10704	0.51618	0.73197	0.98165	-0.64753	0.11172	-0.30588	0.341	-1.3725	1.292	0.049564	-0.18569	-0.5022	0.035312	-0.5457	-0.10746	-0.95479	1.2422	-0.91537	0.45213	-0.15028	1.6593	-0.42558	-1.5037	0.16031	1.024	1.3617	0.59513	1.1892	1.0691	1.1168	1.2234	-0.32696	0.39143	-1.0878	0.51844	-1.8619	0.59501	-0.88395	-1.2587
AP2S1	-0.64781	-1.2246	-0.49809	0.35085	0.7828	-1.2334	0.20545	-0.60734	-0.73564	0.41318	0.17108	-0.38271	0.56181	-0.85686	-0.25266	-0.82703	0.10084	-0.4152	1.6841	0.21035	0.49374	-0.31472	0.25097	0.10322	-0.73494	-0.10759	0.94534	-0.23622	0.059242	0	0.49339	-0.85686	-1.7646	-0.21108	0.34618	1.2188	0.18467	0.5768	0.58286	0.74002	1.0768	0.18964	1.2235	-1.3195	-1.2483	-1.6168	-0.54051	-0.72273	-1.1509
USH2A	NA	NA	NA	NA	NA	Inf	Inf	Inf	Inf	NA	Inf	Inf	NA	NA	NA	Inf	NA	NA	NA	NA	NA	Inf	NA	NA	NA	NA	NA	NA	Inf	NA	NA	Inf	NA	NA	NA	Inf	NA	Inf	Inf	NA	Inf	NA	NA	NA	NA	NA	NA	NA	Inf
ZPBP	NA	NA	NA	NA	NA	NA	NA	NA	NA	NA	NA	NA	NA	NA	NA	NA	NA	NA	NA	NA	NA	NA	NA	NA	NA	NA	NA	NA	NA	NA	Inf	Inf	NA	NA	NA	NA	NA	Inf	NA	NA	NA	NA	NA	NA	NA	NA	NA	NA	NA
TG	-0.96153	#NAME?	0.67319	-0.62449	-3.6245	0	2.7272	-1.2095	-0.08017	-2.4021	1.7905	0.11247	-5.2095	3.7242	-1.75	0.62344	-3.6245	#NAME?	1.7213	-0.20945	2.0385	-5.2095	1.6609	-0.30256	-0.4021	0.67319	#NAME?	-5.2095	-1.2095	-1.0395	-0.96153	1.9301	-5.2095	0.038474	2.0194	0.85664	0.40526	3.2042	2.8674	#NAME?	0.54543	-0.45457	-2.4021	-1.3026	-1.509	#NAME?	0.72128	2.6423	0.24998
ADAM28	#NAME?	-3.273	#NAME?	#NAME?	-4.273	2.1307	2.0185	#NAME?	-0.15754	4.2361	4.9258	2.1476	4.3923	1.4729	0.80023	-3.0506	1.1532	#NAME?	-0.7287	-1.2141	0.75673	-4.858	1.3219	#NAME?	0.14202	0.25054	#NAME?	#NAME?	#NAME?	-4.858	0	1.6339	-4.273	-5.858	0.16439	0.16439	-0.81359	1.4996	0.58496	5.0933	-0.7287	-0.53605	#NAME?	0.78588	0	0.16439	2.3417	-2.1575	-4.273
BARX2	0.48401	-1.0066	0.94851	0.62829	2.4407	0.48008	2.3765	-0.50268	-0.64847	1.318	2.4413	0.95136	1.9565	-5.5502	-1.6781	1.3494	-0.88791	0	-1.9738	1.4127	2.0616	0.75944	-1.305	0.098802	-0.22441	-1.3463	-1.1144	1.3507	0.49887	-1.0356	0.37885	0.78264	-2.218	-4.4996	0.018573	0.40483	0.62971	2.6024	2.4125	-0.6728	0.1542	-0.72637	-4.5247	0.75097	0.53954	-3.3576	1.5985	-1.1505	-0.94604
DCUN1D1	-0.4577	-0.38713	-0.76401	-0.38894	1.1017	0.74691	2.2518	-0.23259	-0.56227	-0.36733	-0.64221	1.0117	0.036942	-0.58289	0.2914	-0.027987	0.55178	-0.65307	0.086076	0.71856	0.41296	-0.73835	1.3122	0.074278	-0.62287	-0.17983	-1.7154	-0.64438	1.3589	1.0437	0.83656	0.8966	-0.49432	0.81309	0.11708	0.68101	-0.3781	1.9025	1.5452	1.3128	0.88689	0.74938	0.98397	0.75679	-0.1767	-1.5684	1.6101	-0.50019	-0.97936
JADE2	0.8072	-1.054	-2.9129	0.2134	-2.2486	-0.37905	1.6549	-0.69834	0.4814	-1.4424	0.53803	0.066105	-0.92719	0.17125	-2.9334	0	-0.8125	-0.54362	0.11339	1.2986	-0.45194	0.046328	2.3675	-2.5318	0.035809	-0.03118	-1.289	-3.2824	-1.8569	1.7202	-0.089866	1.592	-0.75932	2.5733	-1.2864	-0.80681	0.78067	2.1792	1.5932	-0.23644	-0.92616	-0.9542	0.37943	-3.6662	1.137	-2.3946	3.3233	0.14604	-2.301
ZIC2	0.90207	-7.3219	-1.2558	0.087463	3.817	-0.47644	1.6088	0.32193	1.0224	0.43296	2.0268	-0.23447	2.4512	-3.5146	-0.60768	2.8679	1.0179	-0.8625	-0.093109	1.0704	2.4111	-0.70722	0.24031	-0.56704	-1.489	-1.1722	0.90689	-0.73697	-0.96438	0.27798	0.72247	-1.0931	-1.7072	3.8918	-2.5146	2.1839	1.3074	-0.50175	0	-0.17218	3.858	#NAME?	3.8009	1.2441	-1.6495	-0.045804	3.2153	-1.1722	-5.3219
LCP2	NA	NA	NA	NA	NA	Inf	NA	NA	Inf	NA	Inf	Inf	Inf	Inf	Inf	Inf	Inf	NA	NA	Inf	Inf	Inf	Inf	Inf	Inf	Inf	NA	NA	NA	NA	Inf	NA	NA	NA	NA	NA	Inf	Inf	Inf	NA	NA	Inf	NA	Inf	NA	Inf	NA	Inf	NA
TRIT1	-0.93177	1.3699	-0.74352	-0.17438	0.70824	-0.77883	-0.49354	-0.11344	-0.36012	-0.77673	-0.55524	-0.19387	-0.0098394	-1.2584	-0.59913	0.10971	0.51506	0.23164	-0.27164	0.61288	0.60323	-0.1375	0.38969	0.32853	-0.76211	0.17088	-1.0461	-0.83458	0.63831	0.96212	0.87324	1.8935	-1.0185	0.30491	-0.29401	0.85167	0.20531	0.83321	0.22011	0.49259	-0.65593	-0.10155	1.974	-0.048614	1.1752	-0.54447	0.12441	-1.2236	-1.0588
ADRB1	#NAME?	#NAME?	#NAME?	-1.3785	-2.7004	-2.7004	-0.37851	-1.1155	0.38702	0.54749	3.1197	0.82312	-1.7004	-0.89308	#NAME?	#NAME?	3.1451	#NAME?	2.972	2.709	1.585	-0.89308	3.094	#NAME?	1.1575	#NAME?	1.509	-2.7004	#NAME?	3.7425	1.1575	2.1069	#NAME?	2.8541	0.94342	1.7258	3.4594	4.1944	4.434	2.6571	#NAME?	0.20645	-1.7004	#NAME?	#NAME?	0.54749	3.3976	2.5284	-0.24101
GUCA2B	Inf	NA	NA	Inf	Inf	NA	NA	Inf	NA	NA	NA	NA	NA	NA	Inf	NA	NA	NA	NA	NA	Inf	NA	NA	Inf	NA	NA	NA	Inf	Inf	NA	NA	NA	Inf	NA	NA	NA	NA	Inf	NA	NA	Inf	NA	NA	Inf	NA	NA	Inf	NA	NA
CUL7	1.1931	0.83146	0.060572	0.94483	1.6763	-0.11492	-0.4291	0.096144	0.10849	-0.87116	1.1519	0.38208	0.35987	0.14492	-0.044877	0.1369	0.69072	-0.48985	0.060572	-0.029011	0.094076	-1.7735	0.0022076	-0.95006	-0.73623	-2.3397	-1.6027	-0.82346	0.2875	0.12682	1.2208	1.3082	-0.89973	0.2246	0.21892	0.48669	-0.4775	1.9094	1.2802	-1.0702	-0.29295	0.74314	-0.13177	-1.0748	-0.68205	-0.9458	-0.10777	-0.51805	-0.6505
CTNNA1	-0.61293	-0.38411	-0.60771	0.033303	0.44675	-0.1732	1.0561	-1.084	-0.57978	0.90387	0.46708	0.73641	1.1925	-1.7305	-1.1133	-0.5734	0.93161	-0.83743	0	0.88111	-0.20133	-0.4243	0.94917	-0.48079	-0.3257	-1.1806	-0.46299	-0.57245	0.85805	1.3079	0.4541	0.64121	-1.9443	0.14556	0.89066	1.2533	0.79071	1.1787	0.73801	1.3266	1.3734	-0.36662	-0.34894	-1.0491	-0.62113	-2.2724	0.81061	-1.0477	-1.7287
PHKA2	0.66985	-1.9659	1.1669	-0.2296	1.4788	1.9329	-0.32365	-0.28109	0.28274	0.41417	-0.27065	0.75002	0.24538	-0.48095	0.062479	1.0223	0.55708	0.05917	0.16455	0.10161	-0.1224	-0.26857	0.84435	-0.97604	0.23516	-2.5374	-0.52496	-1.1451	-1.078	0.80044	1.4682	0.30945	-0.6199	-1.0853	0.6258	0.44112	-0.020859	1.6252	0.64579	-0.22354	0	0.17986	0.3641	-0.77662	-0.35642	0.24829	0.35873	-0.86501	-0.52001
CNTLN	0.61382	-1.1058	-1.1536	0.71494	1.5406	0.73259	1.3791	-0.21997	-1.2718	-1.3256	-1.2895	1.7565	-2.344	#NAME?	-0.90144	-0.17815	-0.43953	-1.344	-0.86117	0.56047	-1.1216	1.7457	2.6813	-0.48981	0.050123	-0.40054	1.4205	-2.4199	0.12553	0.48439	0.24716	0.87049	-0.14554	#NAME?	1.3248	1.1651	1.8804	-0.20309	-0.0073048	2.0693	1.4792	-0.35323	1.365	-2.1699	-0.022026	-1.7965	1.7715	0	-0.37197
EPHA3	0.62803	1.4948	-1.8745	-3.4594	-3.4594	0.34792	0.34792	1.7105	1.3479	2.4475	2.628	1.8981	#NAME?	0.24101	4.7402	-1.4594	0.44746	2.4475	#NAME?	4.3415	1.7885	-1.8745	-0.87447	-3.4594	-0.28951	2.3219	1.75	-3.4594	-0.87447	#NAME?	-2.4594	2.5406	0	2.585	0.34792	#NAME?	#NAME?	0.34792	1.1255	4.8443	-0.87447	-0.1375	#NAME?	-2.4594	3.1255	-1.4594	#NAME?	-1.8745	-0.65208
HSPA5	-0.39646	-0.59475	-1.4712	0.069817	-0.42399	-0.27919	0.21096	-0.098284	-0.54293	-0.11323	-0.7457	0.61941	0.38606	1.6256	-0.57163	-0.29425	0.66885	-0.9325	0.41586	1.7338	0.63398	0.43123	-0.005411	0.24949	-0.41324	-0.53684	-2.8543	-1.0762	0.96734	0.80693	0.17549	0.26305	-1.3065	-0.67132	0.26819	1.5647	0.8748	0.24577	-0.26046	0.5532	-0.18672	-0.71697	0.013166	-0.49756	0	-1.0388	0.15751	0.60245	-1.6582
DSG2	-2.3597	-0.27709	0	-1.6021	1.9026	-1.7199	1.4373	-1.4701	-0.80575	-0.74435	-0.32296	0.34674	0.2545	-6	0.16172	1.0582	0.16131	-0.11686	0.84856	3.6969	0.11576	-0.81624	-0.23967	-0.87577	0.92396	-1.2693	-0.34617	-2.4004	0.15513	0.61651	1.2433	2.1305	-2.6929	-0.56827	0.82512	2.0206	0.53408	1.8542	1.6923	0.51425	-1.7244	0.47209	0.6222	-1.2484	-0.30694	-1.7834	2.0882	-1.3811	-3.2053
GEMIN8	0.060572	-2.0655	0.1509	0.72186	1.0847	0.12682	0.97998	-1.0245	-0.6963	-0.19865	-0.18855	0.5225	1.4435	0.93099	-0.73623	-0.62984	-0.2398	-0.72889	0.73254	-0.002211	0.78477	-0.35942	1.5431	0.41559	-0.39384	-3.2848	-2.2957	-0.040326	0	1.474	0.58128	-2.2012	-1.518	-0.71431	0.30191	1.2123	0.16673	1.5694	0.99557	0.34603	0.88388	-0.58607	0.79117	-2.1125	-0.74731	-1.751	-0.058618	-0.13662	-1.2114
OFD1	0.1391	-1.5704	0.74628	-0.3989	1.1042	1.2128	0.70508	-1.0415	-0.90215	-0.68158	-0.16155	0.17057	0.28525	-0.56035	-0.038474	0.20814	0	-1.2047	0.48069	-0.55176	-0.53898	0.049753	1.2872	-0.26303	-0.48484	-1.1453	1.9615	-0.84333	-0.53615	0.59273	0.15754	#NAME?	-0.74543	-1.4248	0.34088	0.25131	-0.029504	1.298	1.3293	-0.25837	0.56799	-0.56179	0.51788	-1.3239	-1.2047	-1.1736	1.0165	0.21821	-1.0987
GPM6B	-0.55522	1.9645	-1	-3.1699	3.527	-1.6464	1.3139	-1.3626	-2.3626	0.66297	0.18763	1.3299	2.7188	-0.848	-1.0406	1.9334	0.78427	0.91754	-4.1699	-2.263	0.53051	-2.848	3.1132	-0.31194	-1.3626	0.77259	-1	-2.585	-3.585	2.8497	-0.848	-1.848	-1.0406	3.0732	-1.585	4.0492	-2.848	3.273	2.0492	2.01	0.96963	-2.0825	-0.81237	0.16993	-0.33703	-1.7105	2.9149	-0.31194	0.36923
MAGEC2	NA	Inf	NA	Inf	NA	Inf	NA	Inf	NA	NA	Inf	Inf	NA	NA	Inf	NA	NA	NA	NA	NA	NA	Inf	NA	Inf	NA	Inf	NA	NA	NA	NA	Inf	Inf	NA	NA	NA	NA	NA	Inf	Inf	NA	NA	Inf	NA	NA	NA	NA	NA	NA	NA
PREX2	Inf	NA	NA	NA	NA	NA	Inf	Inf	Inf	NA	NA	NA	NA	NA	Inf	NA	NA	Inf	NA	NA	NA	NA	Inf	NA	NA	NA	NA	NA	NA	NA	NA	NA	Inf	NA	NA	NA	NA	Inf	Inf	NA	Inf	Inf	NA	NA	NA	NA	NA	NA	NA
WDR37	-0.3024	-0.10182	0.41749	-0.44233	1.8049	0.35161	0.1134	-0.57516	0.26016	-0.052558	-0.51072	0.47698	0.77863	-0.88433	0.43214	0.60691	0.031602	-1.2488	0.090496	0.16692	-0.6085	-1.7543	0.86213	-0.60103	-0.52479	-0.9026	-2.9493	-0.23432	1.3036	-0.35173	-0.1204	0.19295	-2.1098	0.55934	0.13594	0.32045	0.34388	1.3545	0.70365	-0.43567	0.29464	0.37074	0.012237	-1.0628	-0.67758	-0.87529	0.5307	-0.86183	-1.0835
YTHDC2	0.27858	-0.37903	0.010379	0.47497	0.27428	0.31252	0.6378	-0.42026	0	-0.30317	0.018115	0.33541	0.90167	0.34569	0	-0.57847	-0.072083	-1.1365	-0.38923	0.68392	-0.80996	-1.0639	0.96307	-0.93882	-0.92887	-1.5213	-0.38242	-0.036927	-0.31608	0.79465	0.73488	-0.8054	-1.1365	0.24381	0.25476	0.098146	0.66926	0.42542	0.34569	0.692	0.068652	-1.3589	0.14365	-0.90429	-0.1919	-1.3858	1.1763	-0.19488	-0.81912
CTPS2	-0.51074	-0.50437	-0.74595	-0.082989	1.4038	-0.9386	1.8943	-0.66558	-2.6871	-1.0363	-0.0089888	0.31294	0.41055	-0.54301	-0.96459	1.1244	0.10787	-1.746	1.3747	0.33442	-0.60982	0.5639	1.5208	0	-1.5894	-2.7763	-1.3085	-1.3884	-1.3536	0.99101	1.5036	0.81629	-1.7763	-0.16099	0.2275	1.4173	-1.6871	2.6385	2.0995	-0.031709	0.76448	-0.63743	0.85148	-0.67271	-2.603	-1.8552	0.76184	-0.54956	-1.6871
ATP6V1H	-0.092641	-1.0103	0.39137	0.15774	0.68607	-0.78502	0.17311	0.47875	-1.3536	0.01651	-0.09162	-0.20667	1.2849	-2.1786	-0.61497	0.57299	0.66044	-0.36751	0.5674	0.62485	0.43478	0.1218	0.97634	0.51451	0	1.0836	0.39599	-0.41653	0.31771	0.81944	1.5664	-0.27767	-0.37453	-0.35602	-0.16026	0.46169	0.26394	-0.012186	0.3921	0.23112	0.099025	-0.53506	-0.44624	-0.86709	-1.0964	-1.9211	0.18917	-0.64611	-0.99045
POLR2B	-1.0363	-0.20316	-1.2489	-0.12694	1.7143	-1.033	0.59403	-0.34622	-0.73697	-0.94074	-0.13045	-0.042371	0.84114	0.13385	-1.6049	-0.48918	0.19265	-1.1493	-0.53887	0.74668	0.66091	0.012791	0.59651	-0.54354	-1.0496	-0.41094	-1.5968	-0.84532	0.23556	0.35715	0.72611	1.2113	-1.0473	0.74188	0.13531	1.0784	0.55266	1.3744	0.51869	-0.22928	0.37377	0	0.10577	-0.4003	-0.098007	-0.62541	-0.53343	-0.18114	-1.855
FAM214A	0.94847	-0.32927	-0.39607	0.88713	2.0966	-0.7432	0.60568	-0.25109	0.28878	0.73296	0.79032	-1.2135	-0.0066761	1.3302	-0.34442	0.57471	0.30504	-0.33935	-0.16494	-0.42977	0.63343	-1.5573	0.73936	0.40401	-0.57104	-0.55922	-0.51667	0.55218	-0.18297	0.65558	0.38373	0.22524	-0.076597	-0.17694	0.2138	-0.85923	-0.25586	0.25457	0.22182	0.56754	0.070199	-0.89099	-0.852	0.4564	-0.71231	-1.1295	1.4491	1.3909	-1.0696
ARAP2	0	-1.0746	0.73575	0.76339	1.3829	0.70881	0.83424	0.85114	-0.30236	1.0642	0.57956	-0.078901	0.59436	-1.5789	1.2076	0.51032	-0.078901	-0.12443	0.088176	0.13493	1.1623	-1.8651	1.4517	0.34359	-0.41908	-0.73831	-0.63116	0.74543	1.2439	-0.47416	0.45833	-1.2037	-0.12003	0.084369	-0.12663	-0.31487	0.3404	-0.90613	-1.0286	0.71375	0.91361	-0.28749	-0.90613	-0.57289	-0.69515	-0.49679	1.415	0.082462	-0.86507
TPR	-0.84721	-0.58383	0.27374	-0.19726	0.86834	-0.98257	-0.20245	-0.77963	-1.557	-0.16901	-0.018785	-0.81203	0.5105	0.10837	-0.94289	0.022446	0.68632	-1.6427	-0.061819	0.13127	-0.58808	-0.10435	0.46123	-0.96701	-0.85128	-1.5487	0.50253	-0.93855	-0.26632	0.33465	0.26858	1.1175	-1.244	0.94113	-0.23005	0.68069	-0.0068025	1.2651	0.71382	0.031881	1.5174	-0.20702	0.69053	-0.60346	-0.7049	-1.7508	0.92871	0	-1.7913
CP	#NAME?	#NAME?	#NAME?	0.4361	5.6607	-1.0875	3.9732	#NAME?	#NAME?	6.1933	4.4439	-1.7655	-0.38702	-1.5025	#NAME?	#NAME?	7.7151	#NAME?	-0.087463	1.1605	#NAME?	-0.18057	#NAME?	#NAME?	3.6873	0.4361	#NAME?	0.61298	0.66742	7.8392	#NAME?	5.8477	#NAME?	5.6624	2.2701	7.9293	2.6405	4.5814	1.5564	1.9786	#NAME?	3.0315	-1.7655	4.2163	-0.18057	-1.2801	8.4705	-1.7655	1.0418
KIAA0556	0.50967	-1.0115	-0.28372	0.68924	1.3216	0.052817	-0.056518	0.14858	0.52901	-0.44968	0.36655	-0.52744	0.10225	-0.68101	0.011366	-0.16382	0.3307	0.082372	-1.2311	0.42963	0.26031	-0.62714	-0.49951	-1.0481	-0.72884	-1.065	-0.92845	-0.27976	0.47842	0.66579	0.13379	0.5757	0.47491	0.36148	0.70532	0.4924	0.42842	0.46313	0.12933	-0.37802	-0.59478	-1.8647	0.77652	0.23283	-0.64488	0.92041	0	-0.96617	-0.08563
DTNBP1	-1.1422	-1.1632	-1.6945	-1.3235	1.8275	-1.6844	0	-0.85621	-2.6298	-0.064417	-0.56541	-1	-0.76506	1.6809	-3.181	-0.38799	0.57442	-3.4129	-0.074332	0.54558	-0.19175	-0.19896	1.4554	-0.85336	-0.61762	-3.4817	-0.27315	-0.70735	0.95684	1.0342	-0.13012	-1.243	-1.5818	0.92981	0.42992	1.2608	0.79561	0.96089	0.76071	0.99921	1.3751	-0.34135	0.55954	-0.78392	-2.2319	-1.3963	0.67354	0.92484	-0.62732
XK	#NAME?	-1.2224	-1.1293	#NAME?	5.2886	0.80145	2.6586	-0.48543	-0.73697	0.26303	2.5986	1.3301	-1.5443	1.0205	1.3465	4.465	-2.3219	1.3465	-1.4288	-0.04182	0.67807	-1.0418	4.6586	2.3864	-0.54432	-0.95936	#NAME?	0.36257	#NAME?	-1.3219	-0.04182	-0.17509	0	-1.8074	1.3626	#NAME?	-2.1293	4.0356	3.9041	3.2283	5.1387	-2.1293	1.6651	0.22827	0.75336	-0.42884	5.2005	0.6256	-0.73697
ANO2	#NAME?	#NAME?	-4	-2.415	5.1241	1.1699	2.6865	#NAME?	3.1085	#NAME?	1.1699	1.0444	#NAME?	#NAME?	0.52356	1.3923	2.0224	2.7944	#NAME?	2.5699	-2	#NAME?	2.3038	-0.83007	#NAME?	-2.415	0	#NAME?	-0.54057	-1.1926	3.1599	2.8329	0.75489	3.1799	-1.415	#NAME?	#NAME?	2.5999	2.9773	3.6935	2.7279	0.9542	3.983	1.4594	0	-2.415	1.0444	1	1.1293
C12orf4	-0.81175	-1.291	-1.5869	-0.13497	0.75597	-0.56943	0.9463	-0.34456	0.39687	0	-0.14357	0.37596	-0.16968	0.0077878	0.33166	0.69939	1.1117	-0.75135	-0.62254	0.83251	-0.44197	-0.080282	0.78232	-0.12855	-0.21202	-0.23941	-2.0216	-0.12855	0.14653	0.64799	0.9052	0.77663	-0.31026	0.6114	0.040425	-0.7253	-0.23941	0.87784	0.48598	0.28755	0.57779	0.032812	0.65668	0.39241	-0.15005	-2.735	-0.79134	0.0058448	-1.4001
SCML1	0.60159	-1	-0.45317	-0.32193	1.0852	1.1318	0.9293	-0.038135	0.20436	0.012491	0.24197	1.0823	-0.11078	-2.8913	-0.070703	0.079322	1.0911	0.23666	0.48543	-0.30633	0	-1.6557	3.0249	0.031027	1.0554	-0.49676	0.30933	-1.2605	-3.5976	2.2902	1.1116	-0.077306	-0.53261	1.1573	-0.083939	1.0704	-0.56937	1.566	1.6504	1.3881	2.7911	-0.44461	2.3344	-1.9628	-0.5787	-0.152	2.1615	-0.031709	-0.13124
WWC3	-0.33489	-0.6487	0.62803	0.25369	1.3521	0.56983	0.29808	-1.3295	-0.35675	-0.28426	0.36138	0.61405	-0.24042	-0.72128	0.30854	1.7966	0.92158	-0.27382	0.55966	-0.28164	0.16634	-1.1328	0.74938	-1.0414	-0.22778	-2.9307	0	-0.66907	-0.050319	0.86131	1.4115	-0.45059	-0.83942	0.79718	0.65559	0.51371	-0.045873	0.78476	0.67861	0.0042937	0.91817	-1.5828	0.59425	-1.8588	-1.1565	-1.2103	0.51672	0.25008	-1.4594
ARHGAP6	#NAME?	#NAME?	#NAME?	#NAME?	3.3219	#NAME?	3.4594	#NAME?	#NAME?	3.4594	3.7004	2.8074	#NAME?	5.858	#NAME?	2	#NAME?	#NAME?	#NAME?	#NAME?	0	#NAME?	6.5078	4.0875	1	#NAME?	#NAME?	#NAME?	#NAME?	#NAME?	3.9069	3.585	#NAME?	#NAME?	5.1293	2.585	3.3219	8.4179	7.1599	3.7004	#NAME?	2.3219	3.1699	2	#NAME?	#NAME?	3.9069	4.9542	#NAME?
FAM184B	#NAME?	4.7901	1.585	-0.58496	3.1155	#NAME?	3.2224	-0.58496	0	2.9386	#NAME?	3.0589	#NAME?	#NAME?	-1.585	3.4594	#NAME?	0.73697	#NAME?	#NAME?	1.2224	#NAME?	1.415	-0.58496	#NAME?	0	#NAME?	#NAME?	#NAME?	1.737	5.2095	3.3219	#NAME?	1.415	4.1964	3.8413	-1.585	3.663	2.1155	0.73697	3.1155	1.2224	4	3.3219	1.415	-1.585	#NAME?	#NAME?	-1.585
MAP4	0.79702	-0.088517	0.88156	0.98858	-0.70063	0.065196	-0.53117	0.17429	-0.32923	-0.43476	0.41523	0.416	1.1896	-0.65727	-0.37588	-0.93603	1.955	-0.00051114	0.19095	1.131	-0.59728	-0.60154	0.59802	-0.29309	0.039818	-0.20858	0.022313	-0.27876	1.0826	0.17542	0.40427	0.35357	-1.1265	0.096842	0.63633	0.36968	0.84234	-0.44586	-0.66779	-0.20563	0.21866	0	0.72959	-1.1137	0.40639	-1.7669	0.46031	-0.44203	-2.1355
GOPC	-0.33696	-0.68077	0.32641	0	0.96443	-0.26513	0.38024	0.60623	-0.36172	-0.25439	0.52752	0.55526	0.24422	-0.65229	0.010427	0.47686	1.7743	-1.0105	-0.067328	0.79297	0.28037	-0.50076	0.15976	-0.55464	-0.66883	0.32879	-0.66646	-1.4714	0.30841	0.43102	1.7403	0.57245	-0.14125	0.52545	1.1744	0.9827	-0.028689	0.062895	0.18759	-0.13631	-0.22264	0.072879	0.70583	-1.1967	-0.85639	-1.2814	0.85793	-0.0089981	-0.79544
ROS1	-2.1155	-2.3785	0.46949	1.4894	1.344	6.0875	4.2996	1.4695	4.9452	3.0069	4.4645	6.7026	2.6305	-1.3785	-2.1155	-0.53051	1.5284	-2.1155	-1.8931	1.5663	1.8995	1.2768	#NAME?	-2.1155	-4.7004	5.635	#NAME?	-3.7004	-0.45251	2.7672	0.42884	1.387	1.1575	2.6394	4.617	5.1591	-3.7004	-1	-0.89308	-4.7004	1.2768	4.7237	#NAME?	1.3656	0.50901	-4.7004	0.054448	#NAME?	2.6305
USP28	-0.046641	0.6595	-0.24519	0.55472	1.0615	-0.85039	1.6557	-0.28353	-1.3998	-0.68087	-0.33294	-0.12499	1.737	0.74651	-1.5321	-0.24755	0.53832	-0.6618	0.094605	1.2112	0.63401	0	0.33346	-0.83964	-0.77334	-0.34557	-2.3686	-0.10768	0.49083	0.10763	0.94198	1.634	-0.60607	0.55336	0.23855	1.7595	1.137	0.8597	-0.12064	-0.10983	0.97991	-0.33294	1.2587	0.44759	-0.2884	-1.2358	-0.48662	-0.17367	-2.3893
HDAC9	-0.5014	-2.9269	0.2871	0.068918	1.5805	1.1782	-2.5458	0.26524	-0.71652	0.1467	1.758	2.1616	-5.0312	-0.44626	0.95291	-5.0312	1.7928	-0.40478	1.186	1.0626	1.7396	-1.0958	0.95291	-0.026717	1.0898	2.2889	-2.0312	-1.1732	-0.35879	0.99779	0.48606	0.55374	-2.4705	#NAME?	1.9575	-0.71652	1.5172	-0.60495	-0.41063	-0.65271	0	2.0825	-2.7682	1.1487	1.0154	0.0044052	1.0647	1.1507	2.0981
TSPAN17	-0.09005	-0.74442	-0.9023	0.016965	-0.21399	-0.38773	0.69081	-0.39721	-0.45902	-0.16902	0.14951	0.45357	0.65666	-0.67571	-0.12184	0.84858	0.56602	-0.91215	0.28604	1.513	-0.43486	0.46646	1.3567	-0.79819	-0.021824	0	-0.20186	-0.77667	0.24232	0.47025	0.15541	0.2267	-1.6487	0.89838	0.2295	0.74938	1.9767	0.9594	0.65708	0.49328	-0.1048	-0.44823	-0.20489	-1.1492	0.72259	-1.5264	1.3894	-0.36642	-0.46807
NOP16	-0.56995	0.2954	-0.77539	-0.65718	-0.048373	-0.86419	-0.22315	-0.46394	-0.23998	-0.84325	0.028085	-0.12711	0.4777	0.56439	-2.0851	0.032862	0.10155	-0.41514	0.35001	0.23216	-1.1738	0.86922	0.85074	-0.27424	-0.99058	-0.025846	1.4355	-0.69717	0	0.63874	0.10041	-0.50966	-0.98092	-0.37464	0.042961	1.0801	0.77399	0.23915	0.14356	1.0023	-0.30442	-0.89391	0.46007	-0.16935	0.32807	-1.1711	0.80225	-0.82639	-0.83779
CC2D2A	0.54816	-0.65391	-0.59461	-0.22882	1.1346	-3.0064	0.79355	0.28951	-3.1699	-1.7263	0.46234	-1.2746	0.50363	#NAME?	-0.38752	0.72149	1.2577	-0.14845	1.6104	-1.5284	-0.64386	0.0063978	1.427	-0.0064263	-0.43008	-2.3543	#NAME?	-2.3219	-3.0064	-3.5659	1.6062	1.6292	-1.306	1.336	0.51265	1.111	-1.2439	2.0689	1.7731	0.3155	1.7039	0.93441	2.3736	1.0931	-0.69484	-1.338	-2.6845	-0.91896	-0.57538
RRM2B	-0.66867	-3.1699	-0.38394	-0.20211	0.46542	0.1814	1.5362	-0.016597	-0.61353	-0.4859	0.21632	0.26028	1.1552	0.57392	0.42209	-0.38394	-0.24896	-0.29739	-0.47603	-0.1204	0.26421	-0.58143	0.014075	0.22441	-0.2687	-0.050374	-2.4119	-2.9355	0.27983	0.99409	1.4352	1.399	-1.4372	1.5998	0.37015	0.59592	1.699	1.1689	1.4256	0.54997	-0.53287	-0.3932	0.64649	-1.3626	-0.92647	-2.1913	1.9175	-0.44682	-1.0095
ZNF800	0.57242	-0.24998	0.057394	0.73884	1.3069	-0.79918	0.7735	0	-0.011758	-0.32134	1.15	-0.62293	0.31064	-0.60858	-0.53208	0.79121	-0.064663	-0.14267	0.06413	0.08636	-0.4986	-0.83216	-0.23612	-0.51859	-0.74715	0.048363	-5.0969	0.7735	0.10825	0.37887	-0.65946	0.41796	-0.10188	0.33684	0.19469	0.43365	0.24891	0.69177	0.49476	-0.6706	0.35892	-0.64108	-0.54227	-0.43074	0.29546	-1.453	1.3144	0.050626	-2.2668
TNFRSF17	NA	NA	NA	NA	NA	NA	NA	NA	NA	NA	NA	NA	NA	Inf	NA	NA	NA	NA	NA	NA	NA	Inf	Inf	NA	Inf	Inf	NA	Inf	NA	Inf	NA	NA	Inf	NA	NA	NA	Inf	Inf	NA	Inf	NA	NA	NA	Inf	NA	Inf	Inf	Inf	NA
SNX29	0.53837	-1.6975	-0.51082	1.5222	1.2894	1.1915	-0.46566	-0.39855	0.10712	-0.15103	-0.67866	1.2382	0.03755	0.76019	0.60915	-0.66932	0.74455	0.09895	0.21695	0.8061	0.9372	-0.3718	-0.99708	0	-0.24154	-0.64624	0.28578	-0.1189	0.4703	0.33068	0.69661	-0.13487	0.093475	-0.047598	-0.93422	0.22948	1.4318	-0.27302	-0.71663	-0.56174	0.28097	-1.2312	0.37423	-0.035551	0.42742	-1.4141	-0.9739	-0.14131	-0.91202
LMO3	#NAME?	1.737	#NAME?	#NAME?	#NAME?	#NAME?	1.585	0	-0.58496	1.737	-0.58496	#NAME?	#NAME?	5.1497	0.73697	2.585	#NAME?	3.1964	2.9696	-1.585	-1.585	-0.26303	#NAME?	#NAME?	2.585	1.3219	2.273	#NAME?	2.273	0.87447	1.8745	4.8413	0.41504	4.7279	3.2479	#NAME?	#NAME?	3.7004	4.1293	1.5025	#NAME?	#NAME?	#NAME?	3.0297	#NAME?	-0.26303	#NAME?	0.58496	-1
MRPS10	0.39667	-0.82162	-1.0318	0.45491	-0.19756	-1.0744	-0.72935	0.20511	-0.62193	-0.72856	-1.0754	0.3832	0.26669	-1.1465	0.48761	-1.1141	1.073	0.36479	0.040456	0	-0.054943	-0.17962	0.31082	0.1022	-0.080443	-1.0348	-0.63595	0.5875	0.94332	0.50788	0.18007	-0.40932	-0.84457	-0.43039	0.057519	0.84077	0.12163	0.042311	0.1678	0.44794	0.11592	0.51257	0.66477	0.19889	-1.2302	-1.3167	0.33409	-0.64412	-0.27107
GUCA1A	Inf	NA	NA	NA	NA	Inf	NA	NA	NA	NA	NA	Inf	NA	Inf	NA	NA	NA	NA	NA	NA	NA	NA	NA	NA	NA	NA	NA	NA	NA	NA	NA	NA	NA	NA	NA	NA	NA	Inf	Inf	NA	NA	NA	NA	NA	Inf	NA	NA	NA	Inf
RSF1	-0.1985	0.077859	-0.16397	-0.60211	-0.39667	-0.073666	0.45736	-0.50023	-1.5714	-0.70802	-0.43548	0.42082	-0.10168	0.29532	0.31847	-0.34092	-0.041967	-1.1085	0.69462	1.5608	0.28715	2.014	0.36791	-1.1523	0.21732	-0.47348	2.5684	-0.88306	-0.59866	-1.1154	0	0.26953	-1.2121	-0.76404	-0.73651	-0.55928	0.25628	0.43131	-0.40748	-0.19694	-0.25433	-0.13623	1.2354	-0.022908	-0.49126	-2.4874	-0.14124	-0.011408	-1.4226
VPS13D	0.2296	-1.0117	0.12294	0.81677	0.95758	0.16863	0.42183	-0.38553	-0.61046	0.67661	0.066495	-0.11953	0.44057	-1.0156	-0.096484	-0.24526	0.19604	0.3055	-0.7247	0.18924	0.73619	0	0.87199	-0.38046	-0.20436	-0.14726	0.27208	-0.1344	1.2672	0.68631	-0.2066	0.053439	-1.2224	0.16169	0.23621	0.26076	-0.17114	-0.55228	-1.3017	0.57586	0.27851	-0.44252	-1.0314	-0.35537	-0.46919	-1.7474	1.5415	-0.51847	-1.1174
CELF2	#NAME?	5.1592	-1.0995	#NAME?	-1.0995	-1.9069	0.55254	-2.9069	-2.3219	1.2224	-0.90689	-0.58496	#NAME?	6.8859	0	2.1806	1.7078	-3.9069	0.79355	1.4507	1.0473	#NAME?	7.2774	1.341	-0.58496	-0.20645	#NAME?	0.848	#NAME?	#NAME?	-0.44746	1.5194	-1.9069	#NAME?	-1.9069	#NAME?	5.5319	4.7584	5.0209	#NAME?	6.9604	-1.585	#NAME?	1.1375	-0.099536	0.26303	#NAME?	5.9053	-3.9069
FAM120A	-0.20932	-0.97722	-0.65253	0.52062	0.98429	-0.049636	0.3037	-0.14762	-0.46963	-0.6636	-0.18085	0.64941	1.2106	-0.31128	-0.84418	-0.21672	0.71187	-0.46214	-0.14797	1.141	0	-0.42742	-0.62621	-0.50721	-0.35507	-0.70096	-1.5565	-1.1661	0.39917	0.68058	0.048601	0.22212	-0.69578	0.78402	0.05045	1.192	0.7177	0.78143	0.049526	0.32065	1.4607	-0.61982	0.94789	-0.25046	0.48893	-0.2497	1.3711	-0.86261	-1.4231
R3HDM1	-0.43564	0.11779	-1.6223	-0.13316	1.5647	-1.1918	0.31095	-0.18549	-1.3911	-1.0768	-0.69085	-0.60689	-0.083841	0.72149	-1.3393	-0.34498	0.8699	-1.8367	0.16434	0.62277	-0.2853	-0.35923	0.39056	-1.065	-1.0862	-0.42212	-1.5984	-1.5816	0	0.17525	0.48606	1.4142	-1.215	0.75955	1.0022	1.0622	0.11367	0.89711	0.5168	0.1978	0.56888	-0.62915	1.8259	-0.62915	-0.7108	-2.0604	0.35174	-0.26504	-1.2228
COL9A2	-2.0247	3.4162	-0.24844	-3.0413	3.5785	0.9096	-1.1638	0	1.1852	1.7406	2.4135	1.663	-3.0413	1.4572	1.4705	-0.83098	0.97326	-5.1457	-1.8094	-0.31279	-0.47892	-2.3179	2.483	-0.23399	-1.4903	-0.89018	-2.0413	-5.1457	-1.2778	0.38414	3.1466	3.2132	-4.2197	-1.9919	3.6575	-0.60962	-0.66671	1.4438	1.5672	-1.2102	-0.12776	1.0812	1.2101	-0.062464	0.3716	-1.913	1.5863	-0.012278	-1.6603
KITLG	-0.5241	0.81621	1.0318	-0.83222	0.075179	-2.307	1.4463	0.048481	-1.0907	0.36709	0.13497	-0.63624	0.3215	#NAME?	0.97404	-3.935	1.0297	-1.3392	0.83916	1.4169	0.073143	-1.701	0.012805	-0.98507	-0.62297	0.74381	0.43684	-3.4876	0.39507	0.13106	1.2575	1.5318	-2.722	0.49428	2.4261	0.64308	0	-2.1371	-2.694	0.038079	0.8235	0.68635	1.9779	-2.1183	-1.9598	-1.6263	1.6649	-2.9187	-0.15367
ERCC8	-0.36495	0.64996	-2.1468	0.26912	0.65841	-2.404	0.30454	-0.18035	0.25804	-0.48543	-0.92235	-1.5619	-0.36923	-0.70086	0	-0.30622	0.49819	0.36515	0.032865	1.1588	-1.2459	-0.003328	1.0602	-0.24191	-0.1177	0.50991	-0.96714	-0.36067	0.26635	0.98832	-0.41726	-1.1395	-0.66352	0.47207	0.69583	1.4947	0.7363	-0.25773	0	1.4588	-0.24191	-0.085594	1.2257	0.24968	-0.87891	-0.46693	0.57607	-0.84269	-0.68474
ADAMTS6	2.5729	#NAME?	#NAME?	2.7225	-0.8625	1.1375	-0.152	2.278	1.7655	#NAME?	2.7004	1.6088	1.2928	3.2479	0.63227	-4.3219	3.3716	0.848	-3.3219	2.2928	-1	3.4919	#NAME?	2.0179	3.1293	#NAME?	#NAME?	-0.73697	-0.73697	1.1043	1.433	#NAME?	-4.3219	-2.737	-0.51457	0.53605	4.5173	-0.62149	-1	-2.3219	0.53605	-3.3219	2.3219	-2.737	1.2327	2.3219	-4.3219	1.3785	-1.5146
H6PD	-0.36773	-0.64547	-0.04182	0.060542	1.2907	-0.25072	0.29418	-1.1106	-0.69465	-0.71143	-0.3091	0.30117	0.96435	0.14374	0.53842	-0.6321	0.18964	-1.4711	0.60768	0.33288	0.37587	-1.6215	1.0103	-0.4498	-1.0525	-1.1069	-0.79837	-1.3049	0.76553	0.44689	1.2836	1.173	-1.6699	1.1289	1.2275	1.9524	0.76856	0.59182	0.10753	-0.4975	-0.07581	-0.084889	0.4189	-1.4105	-1.0776	-1.9263	1.3116	0.16074	-1.6699
VAMP3	0.27944	-0.52976	-0.29944	1.2827	0.71566	-0.2033	-0.24216	-0.31011	-0.60514	0.078019	0.051487	0.22982	0.56561	-3.209	0.34378	-1.3742	0.92923	-0.54318	0.40351	0.60162	0.7792	0.34475	0.70983	0.10665	-0.15169	-0.29679	-0.91295	0	1.1889	1.1032	0.36404	-0.31624	-0.79111	0.029301	0.51019	0.82343	0.52805	-0.375	-0.2983	0.18441	1.1301	-0.12859	-0.8213	-0.9868	-1.0252	-1.2305	1.1151	-0.72591	-1.0524
PER3	-0.060803	-0.77957	0.41332	0.37851	2.282	-0.25208	0.64184	-0.47903	-0.93289	-0.5884	-0.65535	-0.76005	-1.7678	-3.9069	-0.74846	-3.3685	0.96289	-1.5443	0.033947	0.88443	1.263	-1.9594	1.5471	0.36257	-0.092194	0.14994	0.18863	0	2.1385	0.58191	0.81714	0.38379	-0.27684	0.60166	1.5186	0.74382	-0.52772	-1.5178	-2.3219	1.1926	2.2848	0.17653	1.0351	-0.5645	-1.2713	-0.35376	0.92479	-3.0138	-0.40439
UTS2	NA	NA	NA	NA	NA	NA	NA	NA	NA	NA	NA	NA	NA	Inf	NA	NA	NA	NA	NA	NA	NA	NA	NA	NA	NA	NA	NA	NA	NA	NA	NA	NA	NA	NA	NA	NA	NA	NA	NA	NA	NA	NA	NA	NA	NA	NA	NA	NA	NA
TNFRSF9	0.86673	#NAME?	#NAME?	-0.76553	-0.91754	0.082462	0.30485	-3.0875	-2.0875	#NAME?	#NAME?	-1.2801	-4.0875	3.984	5.3409	#NAME?	3.1122	0	1.1605	2.0418	2.707	-0.28011	-3.0875	0.23447	-0.91754	0.86673	#NAME?	-1.2801	#NAME?	1.4671	2.4975	-4.0875	#NAME?	#NAME?	0.4975	3.4361	2.6268	2.0825	0.23447	1.6674	0.30485	-0.087463	2.613	0	1.613	-1.2801	#NAME?	5.3177	-0.18057
EPN3	1.666	-3.1813	-0.64244	1.0465	1.0469	-0.5484	0.76058	0.30152	0.47304	1.467	0.63746	-0.92518	-0.57861	-6.6783	-1.1548	0.65257	-0.17773	0.039442	0.6145	-0.79965	0.54051	-4.5991	0.21334	0.50637	-1.0876	-0.43042	-0.9557	0.65719	0.24436	-0.86684	0.50637	-0.90292	0.22466	-0.34425	1.0372	-0.67544	0.41969	0.42342	0.13936	0.25772	1.103	-1.8076	0.076112	0.43691	-0.95218	-1.5033	0.5483	-1.9583	-0.089509
LTBP1	0.84285	1.0645	0.35818	1.2594	-1.0041	2.2182	-0.69586	0.8091	1.8103	-2.5755	-0.81519	3.7534	2.901	-5.2439	1.8387	-3.231	2.5768	-0.42916	0.58904	1.9424	-2.283	1.7582	0.41027	-0.70248	0.52244	-0.28966	-0.94268	-0.9611	2.5708	-0.062524	1.7083	1.5538	-0.904	-1.9851	-1.0825	1.4918	-2.1443	0.63704	-0.46062	0.62033	-0.82962	0.64053	1.5727	-1.5005	2.3735	-3.6937	1.1794	-0.082542	-1.6805
RCN1	-1.142	1.0522	-0.4089	-2.2517	-0.82647	-2.5097	0.75329	0.89106	-0.96102	-0.46658	-0.099975	-0.51973	-0.81638	0.65299	-0.25376	-1.5336	3.0646	-1.306	-0.075249	0.73837	-0.19127	0.81024	1.2703	-0.18227	0.18246	0.78854	0.55718	-1.747	-0.94402	0.59981	0.5452	0.71796	-2.7934	-0.16592	0.85292	1.3117	0.81324	0.35474	0.017889	0.60733	-0.90815	-0.80407	1.2295	-0.42414	0.37452	-0.3944	-0.36188	-0.51533	-2.0564
ELN	#NAME?	3.5789	2.6439	#NAME?	0.67807	-0.62149	#NAME?	-2.3219	0.76553	3.2016	6.079	-2.3219	1.0356	2	-1.737	4.2403	1.0356	#NAME?	-1.3219	-0.32193	-2.3219	0.070389	-2	1.1043	-3.3219	-2.3219	#NAME?	#NAME?	-2	2.5236	-2	2.8074	#NAME?	5.1334	4.4692	-1	-3.3219	6.5895	5.7562	#NAME?	0.72247	1.7225	3.6496	0.37851	-0.73697	-1.3219	-0.41504	#NAME?	0.53605
RFC2	-0.95655	-0.80319	-0.61102	-1.432	1.1796	-1.1235	0.88295	-1.047	-0.86651	-0.43562	-0.13998	0.19352	-0.045908	0	-0.46874	-0.0075506	-0.23681	-1.5562	0.1549	0.5691	-0.31094	-0.79851	2.1976	-0.96598	-0.57371	0.038219	1.5736	-1.1014	-0.80132	0.80566	1.3857	0.71845	-1.2832	0.61196	0.65393	1.6572	0.17219	0.78365	0.43188	1.2707	1.3955	-0.0026921	2.0784	-0.69213	-0.13112	-2.7131	0.88528	-0.5963	-0.57371
ARID1B	-0.8205	-0.15145	0.3437	-0.15053	1.6262	0.48222	-0.25872	-0.33424	-0.041307	0.025535	0.64039	0.63879	0.53937	-0.87433	-0.2697	0.47805	1.3748	-1.0184	-0.051606	0.79878	0.079227	-1.0628	1.1378	-0.29293	-0.10692	-0.53996	-0.98676	-0.6118	1.1295	0.75956	0.94149	0.94192	-0.81172	1.343	0.22429	-0.21466	-0.13219	1.3092	0.85546	0	0.51748	-0.26171	0.23915	-0.76014	-0.69951	-2.0507	1.0558	-0.59539	-1.6583
CLPTM1L	-1.486	-0.76856	-0.431	-0.69623	0.73359	-1.2893	0.58379	-1.0442	-1.2325	-0.86177	-0.89653	-0.010413	-0.4345	0.17857	0.18461	-0.27872	1.1577	-1.1657	1.2958	2.0622	1.3421	-0.31398	0.81535	-1.6123	-0.92439	-0.5418	-0.74632	-1.3433	0	0.30467	0.16458	0.64027	-1.7526	0.93549	-0.48106	1.3726	1.314	0.58601	-0.13589	0.28898	-0.11287	-0.60662	1.1555	-0.07647	0.14562	-1.1151	0.854	0.18004	-1.1171
NEDD4L	-1.0028	0.11664	0.17222	-1.38	0.60734	-1.7278	1.5909	-1.3569	-0.43403	0.18017	-0.2139	-0.88846	1.3622	-0.58117	-1.1682	0.59688	0.12553	-1.6348	-1.3945	-1.6413	-0.53643	-1.469	1.0994	-1.1497	-0.79927	-1.622	-0.28109	-1.5801	0.34194	0.31667	0	1.1394	-2.4443	0.91579	1.0628	2.6851	-0.34805	1.0206	0.9318	0.041505	1.8638	0.14813	0.37106	-0.52944	-0.28109	-1.5988	2.1655	-1.6717	-2.2878
FOXP3	-1	1.0995	-1.4854	-0.80735	3.1468	1.4406	1.1926	-1.8074	1.0506	#NAME?	0.28011	0.44057	-1	#NAME?	0.51457	-1.4854	2.4215	-1	-0.63743	2.9069	-0.22239	0.51457	3.063	1.3219	-0.10692	-0.34792	#NAME?	#NAME?	#NAME?	2.7776	1.1468	-0.10692	#NAME?	#NAME?	1.3626	1.8074	-0.34792	2.478	2.1234	3.2479	2.0753	1.974	1.9206	-2.8074	1.2801	-1	0	-1	0.8365
PPP1R3F	0.38333	0.49881	-1.7162	0.5639	3.1275	1.1058	0.77412	-2.3012	-0.21371	0.52083	-0.31411	0.54253	-1.5236	0.61257	-1.751	-1.2259	-0.75097	-1.1085	-1.0641	-1.2016	0.51353	-2.6491	2.918	-1.0424	0	0.17688	1.9842	-1.1543	-2.7162	2.1769	0.85148	1.8515	-3.2016	-2.0211	3.2501	1.9331	-0.66558	-0.16601	-1.1312	-0.010492	-0.25054	-2.1085	0.6194	0.54969	-0.31411	-0.9187	1.5988	-0.22588	1.7244
HEXB	-0.28344	0.26259	-0.64725	0.62624	0.026727	-0.48818	0.46928	-0.604	-0.74892	-0.18124	-0.10303	0.80475	-0.10474	-1.286	-0.27701	-1.0421	0.77151	-0.21155	0.62333	0.36595	-0.38063	-0.27253	1.354	-0.19268	-0.11932	-0.035882	0.90363	-0.059665	-0.21707	1.2773	0.24997	0.24619	-1.0569	0.47062	0.94858	1.3325	0.81124	-0.99709	-1.6435	1.0375	0.52327	0.36902	0.35998	-1.3547	-0.61004	-1.9478	1.2101	-0.34997	-0.76052
PTCD2	0	0.72165	-0.28107	0.17291	0.41055	-0.70887	0.19265	-0.045515	0.37644	-1.2541	-0.43005	-0.19137	0.35908	-0.1021	-0.731	-0.54301	0.5456	-0.51074	-1.8074	0.37644	-1.3197	-0.65849	0.88583	-0.27022	0.017811	0.065688	-0.93004	-1.2865	-0.54301	0.79062	0.37299	-0.29749	-1.083	-0.43005	0.62619	1.3021	0.47644	-0.56273	-0.66558	1.0485	0.23514	0.43395	0.35208	-0.76106	-0.34223	-0.71621	0.89067	-0.76867	-0.56273
NEXMIF	#NAME?	2.585	#NAME?	#NAME?	7.4009	0	5.6724	#NAME?	#NAME?	5.3219	#NAME?	#NAME?	#NAME?	4.6439	#NAME?	#NAME?	0	#NAME?	#NAME?	#NAME?	#NAME?	#NAME?	6.3923	#NAME?	#NAME?	#NAME?	#NAME?	#NAME?	#NAME?	3.1699	1.585	5.3219	#NAME?	#NAME?	0	4.2479	#NAME?	3.4594	3.4594	3.585	7.1898	1.585	1.585	0	2	#NAME?	6.2668	1	#NAME?
JKAMP	-0.35225	-0.55134	-0.085258	0.083531	-0.021335	-0.49599	0.017225	0	0.0805	-0.7681	-0.70188	0.68894	0.019759	-0.95825	0.67454	0.30592	0.76077	-0.36707	0.54988	0.1705	-0.16073	0.10994	-0.06901	0.70832	-0.21556	0.017225	-1.5933	-0.46998	0.90997	0.50988	0.70832	0.67534	-0.24112	0.67735	0.13353	0.20208	0.42782	0.51976	0.52512	0.20709	-0.8421	0.26485	0.031109	-0.68528	-0.36873	-1.6207	0.57121	-0.30947	-0.28659
DKK3	-0.26542	0.35084	1.1332	-0.23809	#NAME?	-0.57786	0.61825	0.53355	-1.0372	-0.96462	-2.012	1.0092	-0.97813	-5.7595	0.96562	-2.1018	2.8635	0.39061	1.5021	2.9006	0.30326	0.95571	-0.025945	0.58496	0.69881	0.010522	-2.4728	-1.9049	0.55715	0	0.71848	1.4725	-1.2468	-1.4665	-1.1236	-0.1844	1.3107	0.51696	-0.46836	0.27886	-0.096849	0.42659	0.87087	-0.48754	2.0611	-1.3947	-6.5731	0.31991	-0.72796
ARHGEF5	-0.53304	-0.56128	0.43788	0.02256	1.7417	-1.4957	0.66207	-0.62473	-0.23533	0.53836	0.9109	-1.318	0.76467	-3.6801	0.46366	0.38139	0.46449	-0.72451	0.066649	1.3983	-0.54626	-0.34947	-0.32079	-0.45305	-0.4973	-0.45929	-1.0687	0.35497	0.21311	0.61978	-0.23533	0.77334	-0.90221	1.4649	0.34158	1.0393	0.69193	1.0503	0.57698	-0.074659	0.79643	-0.12832	0.21114	-0.86446	0.65125	-0.94315	1.0563	-0.21672	-2.2542
NFE2L3	-1.2769	0.044303	-1.3174	-0.10576	-2.9326	0.46188	0.13859	0.071674	-0.79355	-0.30627	-0.21641	0.86818	-2.3707	-0.045707	-0.67867	-0.2199	-0.81186	-1.6016	0.43107	0.46623	1.5974	-2.6153	-1.2915	-0.76015	-0.78577	0.39958	-2.588	0.28486	-3.1025	-0.11061	1.1277	2.14	-0.90708	1.3996	2.2065	2.244	1.0943	1.9481	1.889	-1.2878	1.3616	0	0.63023	-0.8519	-0.42608	-1.0675	1.1495	-0.4711	-0.12362
MCUR1	-0.75959	-0.53191	-0.71777	-0.34125	1.1788	-1.7649	-0.042926	-0.025283	-2.1466	-0.17463	-0.81363	-0.86692	-0.22135	0.024848	0.049275	0.50829	-0.1835	-1.6327	0.49724	-0.41452	0.10859	-0.44405	0.74447	0.44756	-0.55474	-1.7333	-0.35721	-0.041313	0.40087	0.72375	-0.27341	-0.87264	0.14305	0.69597	0.63978	0.74072	0	0.54526	0.18499	1.0125	1.2628	-0.17817	0.41269	0.12879	-1.6872	-1.472	1.0302	-0.40619	-0.61104
LIMA1	-0.12237	0	0.34288	0.42565	-2.196	0.86997	0.95299	0.13898	-0.0055256	-0.53677	-0.40148	1.8681	1.2781	-0.69903	-0.42451	-1.6064	1.3001	-0.20347	1.3779	1.6278	0.18536	1.4259	-0.99925	0.53298	0.18293	-0.26932	0.2081	-0.77507	1.5152	0.56129	1.3033	0.21503	-0.90001	-1.2915	-0.34594	0.71198	2.0245	0.57077	0.39395	-0.45305	-0.37946	0.030018	0.74526	-0.68003	0.74959	-1.6451	-0.77678	-0.33294	-0.47031
LETMD1	-0.12429	0.12909	-0.16587	-0.042792	1.1885	-0.15378	0.37034	0.23067	0.022052	-0.32807	0.70167	-0.17164	1.1366	0.075481	-1.1525	-0.76593	-0.87039	-0.27608	-0.50759	0.567	-0.14556	0.55851	0.038234	-0.73906	0.23407	-0.64073	0.079261	-0.73621	0.27373	0.46584	-0.086893	0.64413	-1.1262	0.77009	-0.11439	-0.1399	1.2319	0.4333	-0.14935	-0.107	0.047637	0.064626	-0.60389	-0.2393	0.038234	0.25475	0.43625	-0.55368	-0.38273
SLC4A8	2.4594	#NAME?	-0.76553	1.9125	#NAME?	1.6268	1.1024	-0.33258	-0.043069	#NAME?	1.7705	1.122	-1.628	3.0572	0	#NAME?	3.4517	-2.5025	0.55639	-1.0875	0.4975	0.9349	0.64046	-0.13327	0.6939	#NAME?	#NAME?	1.613	-1.9175	-1.0875	-0.28011	2.6939	1.6268	#NAME?	#NAME?	-0.087463	2.4517	1.0418	0.55639	-3.0875	0.19794	0.4361	#NAME?	-4.0875	0.74543	0.52725	#NAME?	0.27009	-1.9175
LAMC3	#NAME?	7.1565	#NAME?	2.3219	2	1.415	2.663	1	6.143	#NAME?	#NAME?	0.73697	#NAME?	#NAME?	#NAME?	2.8074	#NAME?	#NAME?	4.6049	0	0	#NAME?	5.746	-0.58496	#NAME?	#NAME?	3.9386	#NAME?	#NAME?	#NAME?	5	4.6439	1.2224	6.6147	#NAME?	8.4207	-1.585	5.0444	5.0589	-0.58496	#NAME?	0.41504	5.7279	3.273	3.3219	1.737	#NAME?	0.41504	2.585
PTGER3	#NAME?	2.1553	0	0.34792	1.1844	1.8981	-1.8745	6.5107	4.1772	-1.4594	1.9329	1	#NAME?	-1.4594	1.7885	4.4232	1.826	5.282	2.4713	0.71049	6.8948	-0.28951	-0.65208	5.1663	0.24101	-3.4594	#NAME?	3.5629	#NAME?	#NAME?	-1.8745	#NAME?	5.6174	2.0324	1.4475	#NAME?	#NAME?	3.1104	1.7885	#NAME?	-3.4594	-2.4594	#NAME?	4.3798	-1.8745	-2.4594	#NAME?	-0.87447	1.8981
TNIP3	-2.3219	0.26303	#NAME?	#NAME?	#NAME?	0.040642	2.0995	-1.8074	1.4557	2.237	2.974	-0.3744	-1.6699	0.70361	#NAME?	-3.5443	3.1468	#NAME?	2.5146	0.70361	-0.22239	-1.5443	1.7411	0.19265	2.3706	3.6586	#NAME?	-0.22239	-0.73697	#NAME?	2.1836	0.77761	#NAME?	5.225	0.82491	#NAME?	0.89308	1.6651	1.7287	5.5502	1.1926	2.4406	#NAME?	0	-1.6699	-2.5443	3.4594	2.7099	-0.22239
MAPK9	0.028492	-0.60141	-1.1765	0.06521	0.16658	-0.39126	0.98554	-1.1443	-0.57974	-0.060093	-0.23685	0.18395	0.76776	-0.2124	-1.5837	-0.75849	0.53483	-0.59546	-0.29986	0.82426	-0.47422	-0.52979	1.6439	-0.78079	-0.39126	-0.76737	-1.2523	-1.0876	0.65516	1.4645	0.30747	0.13357	-1.096	0.47116	-0.60141	1.4377	0.92207	0.61303	0.44545	1.1625	1.0072	-1.0277	0.44257	-1.0277	0.093682	-1.4706	1.4114	-0.30309	-0.61536
COL23A1	#NAME?	7.2743	1.4854	#NAME?	-1.3219	0.26303	0.848	#NAME?	5.8379	2.4854	#NAME?	-0.32193	-1.3219	#NAME?	0.848	0	1.926	-0.32193	#NAME?	2.3785	-0.32193	#NAME?	4.5969	#NAME?	#NAME?	#NAME?	#NAME?	#NAME?	-1.3219	6.7576	3.263	4.1859	0	#NAME?	6.3038	1.4854	#NAME?	5.6781	5.3992	2.2016	0	2.5361	3.433	#NAME?	-1.3219	-2.3219	-1.3219	#NAME?	0
BCAR1	0.091389	-1.1018	0.12422	-0.75698	0.70758	-0.48897	-0.3389	-0.67101	-1.0238	-0.60575	-0.41722	0.56429	1.0117	-3.468	0.5634	-0.96889	1.2391	-0.35055	1.4804	1.6051	0.37468	0.74011	1.0429	-1.0864	0.37215	-0.25129	-0.5019	-1.5558	0.072198	0.39873	0.73461	0.38324	-0.57419	0.50827	0.75726	2.0236	1.7708	0.35381	-0.38094	-1.2956	0.17443	0.68085	1.0085	-0.4446	-0.19921	-0.80883	0.26554	-1.6329	0
FAM160A2	1.3973	0.93144	1.7416	0.45882	0.30153	0.62492	0.35442	0.33582	0.44152	-0.5056	0.51896	-0.21174	0.54233	0.028966	1.0262	-0.71685	-0.68032	-0.55269	-1.2157	0.60656	0.3632	0.13832	-0.11839	-0.72799	0.52757	-0.98656	-0.019259	-0.60137	-0.10018	0	0.59468	0.068137	-0.8444	-0.504	0.17367	0.4936	0.27387	-0.21044	-0.85047	0.21304	0.022333	0.0067363	-0.17443	-0.57935	0.90824	-1.0457	-0.12206	-0.69847	-0.14552
HERPUD1	0.10383	-1.1785	-0.17888	0.64557	0.14758	-0.35717	-0.10055	0.38971	-0.053663	0.01474	-0.091398	0	0.34893	2.8626	-0.39304	0.11725	0.66127	-0.60903	0.15144	0.5724	0.50811	-0.31519	-0.24992	0.42153	-0.47807	-0.63897	-2.2868	-0.47304	2.4369	0.15322	1.2226	-0.52089	-0.17293	-0.44677	-0.15413	0.31096	1.1553	1.5796	0.80575	-0.34918	-0.28039	-1.1273	0.055545	-0.62671	0.055228	-0.89097	-0.6811	3.0088	-0.69543
HOMER3	0.49315	-0.87819	-0.55272	1.0389	-0.36705	0.65362	-1.035	0.50234	0.26547	-0.32143	0.040355	1.4793	0.41446	-2.767	0.93292	-0.79501	1.4374	-0.89232	0.45749	1.0592	-0.70385	0.38086	-0.21912	-0.018417	0.16281	-1.0067	-1.1411	-0.94452	0.13338	0.43724	-0.070922	-0.47574	0.10768	-0.15437	0.1931	-0.37005	1.5307	0.46499	0.19659	-0.5933	-0.36148	0.16192	0.37472	-1.1499	0.51823	-1.0716	-0.7082	-0.69198	-0.42751
RAD51	-1.7666	-0.55499	-1.9745	-1.624	0.77608	-1.5577	-0.16924	-1.8502	-0.83375	-1.9041	-0.95305	0.48621	0.085518	0.36032	-2.1027	0.39842	-0.31005	-2.3896	0.32559	0.81624	-0.32837	-0.25644	0.60199	-1.4385	-0.58772	-0.78234	-1.6297	-1.8769	-0.29196	0.46775	1.3696	1.03	-1.5099	0.57514	1.1481	1.2263	-0.024061	1.5339	0.87947	0.33726	1.129	-0.82397	0.1365	0	-1.0792	-1.9602	1.2832	-0.58221	-1.5577
POLQ	-0.65992	-0.79071	0.26607	-0.54889	1.2302	-2.4625	0.88604	0.16654	-0.53119	-1.3809	-1.1473	-0.88874	-0.63136	0.40588	-2.9345	0.071259	-0.28883	-1.958	0.0828	0.84597	-0.28141	0.018147	2.039	-1.5312	-0.54002	-0.80128	-0.62196	-1.4964	-0.24489	2.0669	0.8255	1.4241	-1.4964	-0.15403	0.8628	1.2711	-1.1473	1.5563	0.65429	1.9105	1.371	-0.30378	1.3827	0.10561	0.37335	-0.25939	0.97854	0	-0.88874
PIK3CB	0.85597	-0.026515	-0.52128	0.69454	0.24618	0.74312	1.6347	0	-1.4048	-1.1682	-0.28722	1.146	-0.67146	-0.79881	0.31666	-0.37634	0.24426	-1.1605	0.05161	0.89581	0.23749	-0.74613	2.1573	-1.5279	-0.67146	-1.4416	-1.1202	-0.58496	0.31666	1.017	1.0187	1.379	-1.0811	1.4223	1.0333	0.57848	0.61399	2.0199	1.4125	1.1491	0.65953	-0.41086	1.0046	-0.23118	-0.95391	-0.86801	0.22777	-0.6373	-1.5246
CYBA	-1.1462	0.56084	-0.72759	-6.4781	1.0798	-0.9183	0.65244	-2.0847	-2.2497	-0.64111	1.1068	0.25696	0.7021	2.3335	-0.18243	-0.73885	-0.79848	-4.882	0.97111	0.21877	-1.5509	0.029799	0.91533	-1.1598	0	0.92203	-1.8081	-2.3841	-0.81626	-1.8997	0.73164	0.93127	-6.708	0.64323	1.4699	1.583	-0.624	0.86862	0.6805	-0.91475	-0.53206	1.2036	-3.1395	-1.2173	0.0056343	-1.7648	0.52729	1.6728	-2.0589
THOC3	-1.6128	-0.30762	-0.72083	-0.64012	1.1622	0.044899	1.7611	-1.4048	-0.28796	-1.0866	-0.34907	0.82528	0.26564	-0.70078	-1.5617	0.35404	-0.029223	-1.2397	-0.10443	0.54201	-1.023	0.16724	1.2917	-0.91894	-0.81889	-1.5537	1.0663	-0.59675	0.29479	1.7149	0.10246	-0.011961	-2.1684	1.3558	1.427	1.3018	0.26819	1.1512	0.62071	2.0722	1.5026	-0.79507	0.26479	-0.43618	-0.049508	-2.1669	1.0819	-1.3842	-1.0594
HEBP2	-1.0936	0.068452	0.55696	-0.43212	1.1816	0.25898	-0.15762	0.015109	-0.22813	0.38708	0.66481	0.67655	0.25095	-3.1762	0.39011	0.00046727	0.90811	-0.92799	0.082865	-0.33519	0.48048	-1.19	1.2891	-0.44129	-1.1516	-0.025936	-0.28365	0.38368	0.32202	1.0955	0.038505	-0.34644	-1.659	-0.039561	-0.96036	-0.59976	0.61258	0.95044	1.066	0.33597	0.67025	0.017882	0.0023348	-0.49034	-0.7418	-1.6904	1.3894	-0.60473	-1.1193
MPHOSPH9	-0.67075	1.3617	-1.4273	-1.486	0.96676	-0.32614	1.0287	-0.093109	-0.38679	-0.69777	-1.0372	0.45275	-0.65382	0.41542	-0.05292	-1.4314	-0.17528	-0.80316	-0.0091989	0.37239	-0.33768	-0.076899	0.54781	-0.72277	0.33046	0.30099	-1.1926	-2.2244	-0.11777	0.80561	1.0533	1.2002	-2.1412	1.0657	0.5086	1.2318	0.18748	-0.35321	-0.63947	-0.28645	0.99003	0.56341	1.4056	-0.3948	0	-0.73036	0.41313	0.53837	-1.0309
PLEKHA5	-0.95647	-1.2324	0.28289	-0.21766	0.762	-0.94123	1.4522	0.085791	-0.57866	0.2138	-0.27572	-0.45884	0.26855	#NAME?	-0.7862	0.76293	0.37096	-1.2399	-0.28916	0.87045	0.3276	1.1283	-0.3402	0.44704	-0.19943	-0.84453	-1.2511	-0.77535	-0.98743	-0.14082	0.69825	1.7176	-0.77806	0.97372	-0.62416	0.29581	1.1203	0.74891	0.53027	-0.21034	1.4255	-0.45235	0.30606	-0.15481	0.046593	-2.2586	-1.2399	0	-1
PRSS8	1.1001	-2.0297	0.79774	1.3535	1.5123	-0.47134	-0.3549	0.036897	0.57405	1.1108	-0.25189	-1.7176	-0.44621	-7.2403	0.43844	-0.20562	0.074637	-0.57848	0.0050273	-0.19617	0.77128	-3.43	0.29954	0.19992	-0.47723	0.058947	-0.65613	1.2403	1.2797	0.93882	-0.39931	0.13236	-0.45599	-1.6831	0.92003	-0.032976	0.081166	0.98253	0.55235	-0.012244	0.47112	-0.45963	0.18973	-0.24151	-0.93293	-1.5086	0.57512	-1.0428	-1.2636
SIKE1	0.065235	-1.0295	-0.017906	0.48042	1.1768	-1.1655	0.093507	0.37655	0.26515	-0.26583	-0.56822	-0.31796	-0.66971	0.16157	-1.1813	-1.2341	0.51508	-0.44112	-0.18414	0.069481	0.48996	-0.34435	0.90613	-0.70657	0.27043	0.43555	-0.72326	0.44631	0.70288	1.0506	0.56749	0.65485	-1.5228	-0.28817	0.24973	-0.11919	-0.22441	-0.3275	-0.68189	-0.77997	1.3209	-0.26202	0.25879	0.18076	-0.62002	-0.84927	0.81623	-1.1443	0.27201
RRP12	-0.22041	0.30423	-0.93267	-0.17275	0.98926	-0.69288	0.1649	0.034058	-0.9671	-1.5176	-0.5696	0.4427	0.29748	0.96451	-0.68713	-0.48068	0	-0.8858	0.68297	0.39288	-0.19027	0.1723	-0.50915	-0.17677	-0.40635	-0.11627	-0.98346	-1.4642	-0.8277	0.1131	0.26916	0.58338	-0.36444	-0.26399	0.78028	0.59523	0.29069	1.1521	0.50264	-0.36291	-0.06938	-1.2232	0.60072	0.31	0.67257	-0.6017	0.17546	-0.5749	-0.70252
FNIP2	-0.55891	-0.72279	0.70775	0.36658	0.40432	-0.55891	0.67107	0.20206	0.70976	0.41175	-0.45165	-0.84144	-0.56862	-1.3602	0.92928	0.21061	0.41175	0.68545	0.013086	0	0.70372	-0.82388	1.8172	-0.63853	-1.0299	-0.81808	-1.5113	0.64609	1.9119	0.1615	0.77651	-1.0776	0.16737	-2.3186	-2.5301	-0.61317	-0.62833	1.2318	0.98347	1.3968	0.88548	-0.27823	-0.36445	-0.93259	-0.94519	-1.8833	-1.2235	-1.9452	-0.65914
MSMO1	0	-0.48287	-0.74788	-0.03751	-1.0543	-0.52475	1.049	0.76421	1.7746	0.35461	0.63478	-0.45119	-1.0626	-1.6806	-0.63474	-0.7501	1.1845	0.55812	0.40342	0.3954	1.6168	-0.33989	1.0581	0.20701	-0.64022	2.1843	-1.1805	0.58364	1.0389	0.23649	0.28034	0.88202	0.0096649	0.49665	1.1757	-0.7907	1.8749	-0.075091	0.1066	0.69511	2.1589	-0.083941	0.51435	-0.95188	0.20548	-1.8138	0.41999	-0.76876	-0.52856
TTC17	-0.28006	-0.36133	1.0863	-0.09644	0.41666	-0.11825	0.27921	0.30051	-0.51612	-0.21818	-0.15562	0.030057	0.39042	-0.52234	-0.21566	-0.37909	2.4107	-0.52754	-2.0226	1.2878	-0.72138	0.90896	-0.2445	-0.70596	0.16065	-0.87604	-0.054531	-0.74785	0.61714	0.1863	0.05115	1.0445	-0.99495	0.71819	0.55205	0.39593	-0.35299	0.02864	-0.59913	0.31221	0	-0.20145	0.35411	-0.68838	0.38656	-0.30754	-0.44155	-0.054531	-0.61899
ALX4	1	4.0661	1.9069	-0.41504	-0.41504	2.585	2.2479	-1	2.8074	#NAME?	0.58496	3.1293	-2	#NAME?	2.7549	#NAME?	-1	0.58496	2	2.1699	1.8074	0.80735	2.585	-1	0.32193	4.0444	#NAME?	-1	4.1497	#NAME?	4.3576	3.2854	1.1699	0.58496	#NAME?	3.0444	#NAME?	3.7814	3.7004	-1	#NAME?	0	#NAME?	0.80735	1	-2	-0.41504	#NAME?	#NAME?
FSTL4	1.5539	0.3471	-0.71786	1.9531	#NAME?	2.3033	2.45	-1.035	1.3829	1.1427	1.9884	2.9046	-2.7179	-2.2653	-0.85726	-0.73697	-0.22432	0.72072	0.74846	2.4244	0.19409	-2.1584	2.8156	-1.5064	-2.0116	-3.3808	-2.7959	0.1003	0.35614	1.0895	0.41792	0.54992	-0.2109	1.9531	0.54201	-2.7959	-3.6439	4.6498	4.2892	-4.3808	1.0172	0.5888	3.6627	-1.1078	1.5772	-2.3219	1.7381	-2.1584	-0.36587
FOXN3	0.19076	-0.96272	0.094997	1.4137	1.1931	0.15146	-0.60179	0.17364	0.52885	-0.67742	-0.493	0.29029	-0.090163	-0.020649	-0.76823	1.1587	1.1515	-1.6913	0.16885	0.58963	0.39903	-1.1999	0.49709	-1.2325	-1.1087	-1.1416	-0.35136	0.044623	0.85899	-0.62823	0.026727	0.70268	-0.42333	0.86492	-0.77376	0.086891	0.11407	-0.65516	-1.2607	-0.34724	0.92867	-0.42913	0.89946	-0.8017	-0.49148	-2.3624	0.57087	0.56431	-1.111
METTL24	NA	NA	NA	NA	NA	NA	Inf	NA	NA	NA	NA	NA	NA	NA	NA	NA	NA	NA	NA	NA	NA	NA	Inf	NA	NA	NA	NA	NA	NA	NA	Inf	Inf	NA	Inf	NA	NA	NA	Inf	Inf	NA	NA	NA	NA	NA	NA	NA	NA	NA	NA
AKR7A2	-0.12148	-1.6566	-1.3047	0.60791	1.0961	-0.335	0.25142	-0.49908	-0.85127	-0.072697	0.046346	0.38612	-0.085791	-1.2007	-0.51812	-0.70995	0.3865	-0.98717	0.23213	0.13299	0.11616	-0.30713	1.0966	-0.85306	-0.87018	-0.51883	-0.64727	-1.1614	0.0014865	0.16341	0.62022	-0.21621	-1.6242	-0.57533	0.33908	0.35234	0.58298	1.2786	1.0845	0.37469	0.59189	-0.5403	0.054007	-0.59242	-0.81593	-2.612	0.82887	-1.2168	-1.4475
MRTO4	-1.4011	-0.4696	-1.5987	-1.0025	0.53949	-1.5668	-0.87624	-0.80634	-0.60563	-1.8206	-0.49437	-0.36801	0.22087	-0.25485	-0.19446	-0.77913	0.38702	-0.98137	0.3847	-0.30217	0.013115	0.70779	-0.79663	-0.22434	-1.0178	0.52054	0.10315	-1.023	-0.73629	0.60626	0.50812	-0.65425	-1.2658	0.12143	0.25439	1.2786	0	0.8096	0.40703	0.38237	-0.63918	-0.38181	0.29874	0.25312	-0.58572	-1.787	0.21127	-1.1177	-1.4979
NNAT	0.36595	3.9237	1.3933	0	2.0694	0.46496	0.4125	0.83894	1.9324	-0.38156	0.13566	-0.52039	-0.010196	-1.3169	-1.2429	0.030162	0.16314	-0.7068	-1.535	0.26811	-0.44931	1.0839	-0.57989	-0.53504	1.9456	0.1901	-0.051715	-0.49154	-0.75743	0.76314	0.98468	1.1722	-0.31686	0.51559	-0.2671	1.1586	0.64467	0.049925	-0.29177	-0.083658	0.739	1.7601	-0.53504	-0.13852	0.72677	0.46496	-1.3169	-1.2671	0.95878
USE1	-0.4966	-0.35681	-1.0383	-0.11085	0.34754	0.20477	0.099845	-0.29452	0.44033	0	-0.24813	0.36566	0.40273	-0.47066	-1.2921	-0.53642	-0.081098	-0.63074	-0.31499	0.80896	-0.10585	-0.65767	-0.26078	-0.29209	-0.34666	-1.4139	0.33919	-1.284	-0.013984	-0.35766	0.69241	0.28691	-0.57046	0.46406	0.53941	-0.80041	0.22249	1.1174	0.85402	0.89594	1.1595	-0.024731	0.49825	-0.058838	0.44472	-1.7196	0.16039	-0.87017	-1.4034
MCF2L2	0	1.9673	0.96253	-2.9635	2.1781	-0.47805	2.6775	-1.1155	1.9289	-0.037475	-0.2854	-0.30812	-0.92785	0.29956	-0.73081	0.81263	2.585	-1.585	-0.79355	2.8153	-0.21931	0.07215	1.9673	0.72583	-2.478	1.4425	#NAME?	-0.42742	0.85415	-0.42742	0.63346	1.4628	-1.0375	3.3014	-1.241	1.1984	-0.018616	2.877	3.3853	2.5443	-3.7004	0.65711	0.78069	1.5155	-1.241	-1.826	0.22239	-1.7004	-0.11548
NRIP2	0.77761	0.65208	-0.63743	-0.43812	1.7975	-0.30485	-1	0.099536	0.67377	-0.39232	0.25154	-0.39232	0.36257	-0.18286	0.79751	1.5964	-1.9329	-0.26303	-2.3923	0	-1	2.0834	-1.4854	-2.585	-0.10692	-1.3923	-0.10692	-1.1444	-0.74846	0.16227	1.1468	2.6738	0.22239	-1.9329	2.273	-0.070389	-0.58496	1.6411	1.1926	-0.58496	0.36257	-0.86876	0.8365	0.89308	0.13124	-2.0704	-0.69188	0.60768	-0.48543
LAMA3	1.1549	-1.2028	-0.15544	1.598	-7.1889	-0.18524	0.018697	0.10308	-0.49067	-1.5742	-2.5155	1.2977	-0.089817	-8.1431	0.25434	-1.9446	3.7006	0.19288	2.7794	2.5725	0.87008	2.4042	-0.34095	0.64606	1.3505	-1.6058	-2.7615	-1.0048	0.7036	0.98154	1.2286	-0.18814	-1.2719	-3.521	0.87113	2.1223	2.2387	-0.87511	-0.9965	-0.55341	-0.99841	1.2196	0.49492	-0.87569	0.11727	0.65703	-1.6765	1.0621	0.4294
AP5M1	-0.2456	-1.0154	-1.1945	0.28461	1.1168	-1.225	0.80485	-0.5562	-0.72713	-1.0044	-0.18079	-0.01543	-0.27051	-0.50086	-0.15493	0.83895	0.091327	-1.658	-0.57567	0.51457	-0.17459	-0.97393	0.80923	-0.13192	-0.79589	-0.84231	-2.5418	-1.2985	0.6139	0.77184	0.72883	0.45424	-0.66324	0.75505	0.67148	0.15573	-0.18452	0.0098329	-0.2469	1.3519	0.8285	0.076848	1.1309	-1.0154	-1.2745	-1	0.67423	-0.63573	-1.9913
ANAPC4	0.0067024	1.6442	-0.93594	0.39814	1.4996	-0.34991	0.51323	-0.10808	-1.1355	-0.3585	-0.30357	-0.34563	-0.14289	-0.21904	-0.0084221	0.044649	0.052767	-0.59677	-0.34563	0.62526	-0.36714	0.29514	0.76326	-0.16155	-0.21513	-0.46343	0.010042	-1.0357	-0.24866	0.56523	1.2099	0.33164	-0.83662	0.73629	-1.2547	0.10523	0.48591	-0.079403	-0.91046	0.14071	0.11147	0.41714	0	-0.28913	-1.9456	0.080034	-0.26673	-0.14846	-1.0357
KCNQ1	#NAME?	3.4627	#NAME?	#NAME?	2.858	0.76553	4.2612	-3.737	-3.737	-5.3219	-2.5146	1.4463	-1	3.263	-0.41504	#NAME?	-1	0.56071	1.1859	1.4854	1.9449	-5.3219	4.4128	-1.074	0.035624	#NAME?	2.2705	-2.5146	-4.3219	#NAME?	3.1538	2.0179	-0.51457	-1.152	1.406	3.2133	#NAME?	2.5298	2.3785	#NAME?	0.26303	-1.737	3.2479	1.8679	0.76553	-0.46395	0	-3	-0.11247
TRAPPC3	-0.23568	0.26628	-0.3397	0.26581	0.62953	-1.0258	-0.64234	-0.44071	-0.33396	-0.075028	-0.25748	-0.44405	-0.21223	-0.3164	0.58364	-0.83499	0.28272	-0.56269	0.12458	0.089055	0.22798	-0.14242	0.51385	0.038868	-0.84006	-0.36022	-0.47294	-0.21971	0.17545	0.20713	0.12909	0.75728	-1.0491	0.083167	0.077075	0.15824	-0.13803	-0.048341	-0.094512	0.12145	0.053178	-0.045016	0.52456	-0.3084	0.39169	-2.6566	0.30313	-0.71696	-0.76026
THRAP3	-1.034	-0.34371	-0.66006	-0.2099	1.114	-0.95058	-0.34737	-1.0119	-1.0307	-0.79913	-0.34941	-0.31713	0.27022	-0.20842	-1.0393	-0.75902	0.18321	-1.7226	-0.23155	0.5106	0.0060718	-0.11494	0.1002	-0.93641	-1.2297	-1.4395	1.0183	-1.6677	-0.16541	0.25688	0.3965	0.8611	-1.6216	0.066954	0.42445	0.70759	-0.035336	0.58528	0.27022	0.021614	0.12713	-0.98947	0.4797	-0.85307	0.25393	-2.3758	0.23583	-0.55564	-1.6415
PHPT1	-0.29446	0.49338	-0.71407	-0.56743	-0.1725	-0.1385	0.093109	-0.36385	0.5712	-0.34066	0.44924	0.013338	1.3612	0.13791	0.19039	-1.3127	-0.1349	0.061928	-0.51564	0.96694	-0.74094	1.1539	0	-0.77188	0.61337	-0.50694	1.0315	-1.09	-0.11978	0.78718	-0.046755	-1.1034	-0.8406	0.67266	1.3676	1.0639	1.1392	-1.4337	-1.7988	1.8527	1.3971	-0.31413	0.82322	-0.74493	-0.059576	-1.5725	1.4385	-0.6937	-0.098738
ENTPD2	-0.26087	0.75529	-0.38995	0.42853	-1.3829	2.7195	0.56677	-1.9468	2.7871	-1.3004	0.20211	2.6321	2.2846	0	-5.2479	-2.9678	-2.7334	-1.8655	-3.5317	1.4545	0.01618	-1.7334	0.51836	-2.1484	0.73262	-2.3829	-0.53958	-0.60407	-0.97847	-0.51612	-0.97847	0.23012	-1.4114	-2.663	1.6224	0.50314	1.3668	2.3045	2.0282	0.34132	2.3045	0.62067	0.66239	-1.8458	0.28457	-0.68896	1.8166	-1.7515	0.021533
LY75	-7.2668	-1.2224	-0.3539	-4.6818	0.21299	-0.40881	-1.4594	-1.8917	-1.19	-1.9449	-0.492	0.7993	-0.62293	3.077	-3.6229	-1.0969	-1.2007	-0.83216	0.22507	-1.8574	-2.7432	-3.1793	1.0301	-1.2556	-0.53887	0.8127	0.14684	-2.117	-6.2668	1.037	1.5406	2.6212	-2.1375	1.5989	2.1616	1.7694	-0.42758	1.7597	1.602	0.84435	-0.22787	0.39499	2.2469	0.023232	0.5502	0.19265	2.4475	1.6051	-1.3126
ARID4B	-0.75648	0.38729	0.1598	-0.13016	0.77587	-0.20673	0.4995	-0.31898	-0.69048	-0.37797	-0.1173	-0.19732	0.099172	-0.10454	-0.65143	0.00090821	0.4624	-2.0183	-0.40177	0.40043	0.16223	0.29922	-0.34067	-0.74121	-0.96588	-1.0784	0.63438	-0.98734	0.40387	0.35569	0.45181	1.4814	-1.2998	0.14508	-0.082248	-0.072662	-0.076489	1.0907	0.47618	0.1152	1.3066	-0.068846	0.5072	-0.4321	-0.60786	-1.9187	0.80372	-0.15019	-0.87644
OPN3	-0.23117	-2.2284	0.20542	0.48236	1.7058	-0.30296	-0.96115	-0.81333	0.76813	-0.34933	0.066463	1.1014	0.21983	-2.3207	1.5548	-0.29562	1.1185	-2.0597	-0.079727	1.0964	0.5925	-0.81333	-0.35238	-0.2767	-0.85589	0.26621	-3.2509	-0.95651	0.99522	1.0498	0.81907	0.24824	-1.4131	-4.2172	1.5111	1.435	1.5826	0.55644	0.44427	-1.3723	0.3943	0.53107	0.33121	-1.0448	-2.5885	-3.4981	0.83454	-0.85158	0.51696
SDCCAG8	1.7542	3.5404	-2.2367	1.3679	0.2211	1.2277	1.5972	-1.1467	1.9609	-1.3278	1.1539	1.5624	1.3937	-1.3992	1.6896	1.852	-0.88343	-2.7374	0.79791	0.49526	1.4628	-1.0688	0.5207	-1.5292	2.6063	2.424	-0.0084198	-2.3605	-1.1829	-0.79114	-0.59696	0	0.91316	2.5824	-1.4726	-0.29886	1.0486	1.9606	1.9128	-1.2276	0.13315	2.3969	-0.71921	-1.8035	1.7079	-3.8308	1.474	-1.3473	2.6425
PTPRN	-0.848	0	1.2224	0.53051	#NAME?	1.7843	3.078	0.63743	3.2895	#NAME?	#NAME?	2	#NAME?	0.28951	#NAME?	-0.848	#NAME?	0	#NAME?	0.28951	#NAME?	#NAME?	1.078	0.152	#NAME?	#NAME?	#NAME?	0.28951	0	#NAME?	4.7667	3.6503	-1.585	#NAME?	0.63743	0.83007	#NAME?	3.1155	2.078	0.152	#NAME?	2.6114	2.1876	-0.16993	2.1876	#NAME?	0.28951	0.73697	#NAME?
HHAT	-2.0559	-0.2485	0.88109	-0.84435	-0.82805	0.64459	1.6417	-0.78022	-1.6314	1.4207	0.88109	0.59104	1.0226	0.21192	-1.9819	1.8934	0.24311	-2.1339	-0.046393	0	-0.036994	-1.9115	-0.018379	-1.6314	-1.4964	-1.0943	0.47758	-1.7188	0.34727	-0.094327	0.65042	1.0449	-2.3496	1.781	0.6849	0.2276	-0.00916	1.7515	1.3256	0.82034	1.6591	0.70184	-0.39689	-1.3038	-2.9115	-3.1339	1.7018	-1.6033	-1.1953
KIF1B	0.35831	0	-0.22953	0.90167	0.99039	0.44096	0.31632	-0.23646	-0.27339	0.38564	-0.36911	0.52222	0.51192	-1.3095	0.21458	0.18378	0.58545	-0.68961	0.070459	-0.19033	0.9064	-0.70155	0.82805	0.30204	-0.63367	-0.60201	-0.44131	0.31986	1.3234	1.1017	0.47952	0.85518	-0.39407	0.15627	0.51398	0.059188	-0.031283	-0.0088691	-0.63825	0.34328	0.51708	-0.511	-0.59087	-0.086542	-0.27874	-2.1937	0.85274	-0.55795	-1.5386
FOXC1	-0.27444	-1.0229	0.80898	0.8755	2.2804	-0.26759	-2.0114	0.20853	-1.6668	1.2036	1.5592	0.36225	1.525	-6.6668	0.36004	-2.8802	1.6388	-1.4888	1.3896	0.025336	0.90158	-1.8188	-0.67127	-0.28478	-0.27444	-0.38135	-1.7695	0.35117	-0.91187	1.4941	0.89854	-1.2744	0.11198	-3.5293	1.813	0.058439	1.6488	2.4255	2.7729	-2.9663	-2.5964	-0.2139	0.35783	0	-1.2472	-1.0114	1.8709	-1.5624	-0.82378
TBC1D22A	-0.09224	-1.3803	-1.0172	0.37534	0.0040103	-0.30521	0.69974	-0.64964	-1.1468	0.10174	-0.097601	0.33929	-0.19308	0.23908	-0.48884	-0.26605	0.55828	-1.2011	-0.14455	0.023896	0.82404	-1.2624	0.36212	-0.5173	-1.1782	-0.90764	-0.44445	-0.54048	0.53144	0	0.6892	0.1505	-2.4888	0.45952	0.84375	-0.26484	0.34721	0.46025	0.0060112	0.27437	0.47333	-0.53465	0.25094	-0.26123	-0.50158	-2.1225	0.28017	-0.18621	-1.564
SYNE2	-0.72989	-0.74702	-0.3106	0.42782	0.9967	-0.58643	0	-1.3493	-0.86096	-0.86497	-1.1425	-0.55916	-0.13846	0.056809	-0.42411	0.41026	-0.014003	-2.0932	-0.45193	0.78699	-1.2747	0.023282	0.17975	-1.0653	-0.75939	-1.3475	0.14701	-1.661	0.54606	0.48081	-0.3587	1.4748	-1.0854	0.55057	0.056104	0.29782	0.29124	0.33841	-0.32523	1.2734	0.85791	-0.6903	0.18492	-0.44693	-0.8125	-1.6773	0.70207	-0.25266	-1.8865
PLEKHH1	1.0513	1.4269	0.80086	0.94921	1.585	-0.30726	0.74511	-0.44252	1.2796	-0.37037	-0.12306	-0.10343	0.23015	-5.7279	0.77987	-1.0937	0.10497	-1.7279	0.62081	-0.04142	-2.2254	-1.669	-0.14798	-0.28498	-0.89503	-2.0461	-2.1836	-1.406	-1.4927	1.3507	1.5295	1.4184	-0.95533	1.4218	0.75858	0.98403	-0.19394	1.1649	0.53574	-0.59178	0.5009	-0.46113	0.7666	0.43866	0.36307	0	0.47502	-1.2576	-0.97303
ATP9A	-0.1932	-0.79718	0.48014	0.13715	0.97054	0.82557	1.7298	-1.4215	0.78214	1.264	0.66071	0.60172	0.060914	-6.3654	-1.0677	-1.2499	0.78553	-1.3754	-0.18434	1.073	0.53619	-0.35537	1.7274	-0.23607	-0.28025	-0.93165	-4.406	-0.93165	1.5435	1.7397	0.59401	1.8398	-1.3603	0.48292	0.45341	0.85382	0	1.4577	1.0469	0.29286	-4.3654	0	-1.2873	-2.7024	-1.0117	-3.1954	1.2881	-1.3704	-0.69607
SPO11	NA	NA	NA	NA	Inf	NA	NA	NA	NA	NA	NA	NA	NA	NA	NA	NA	NA	NA	NA	NA	NA	NA	Inf	NA	NA	NA	NA	NA	NA	NA	NA	NA	NA	NA	NA	NA	NA	NA	NA	NA	NA	NA	NA	NA	NA	NA	NA	NA	NA
CBLN4	NA	Inf	NA	NA	NA	NA	NA	NA	Inf	NA	NA	NA	NA	NA	NA	NA	Inf	NA	NA	NA	NA	NA	NA	NA	Inf	NA	NA	NA	NA	NA	NA	NA	NA	NA	NA	NA	NA	Inf	Inf	NA	NA	NA	NA	NA	NA	NA	NA	NA	Inf
CHRDL2	Inf	NA	NA	Inf	Inf	Inf	NA	NA	Inf	Inf	Inf	Inf	Inf	Inf	NA	NA	Inf	Inf	NA	NA	Inf	Inf	NA	Inf	Inf	NA	Inf	NA	NA	Inf	Inf	NA	Inf	Inf	NA	Inf	NA	Inf	Inf	NA	NA	NA	NA	NA	Inf	Inf	NA	NA	NA
FAM168A	0.21985	0.2822	-0.18503	-0.79296	0.43823	1.0221	0.84833	-0.34738	-0.93329	-0.40911	0.41169	1.5041	0.072367	-0.039116	0.31955	-1.4736	0.42392	-1.2738	-0.56506	1.636	-0.75991	0.023555	0.40049	-1.1142	0.98957	-0.82415	-1.8007	-1.7955	-0.87769	-0.56506	0	0.45565	-1.4985	0.33728	-0.45925	0.045293	0.51294	0.14531	-0.53035	-0.62332	0.75379	-1.5984	0.71362	-0.88589	0.47393	-2.15	0.78168	-0.50065	-1.1435
RELT	0.45782	1.5371	-0.33301	-0.44478	0.37397	1.3077	0.12945	-0.48955	-0.26068	-0.87594	-1.3975	1.1849	-0.90321	1.4938	0.032029	-1.4131	0.18748	-0.66517	0.28253	0.62751	0.19007	0.72514	0	-0.79198	2.0781	-0.014797	-1.0663	0.15612	-0.047895	-0.50619	-0.53576	-0.12286	0.057715	-0.28918	-1.2572	-0.24664	0.1849	-0.79709	-1.5358	-1.8386	0.79638	-1.9254	0.86749	0.76727	0.54718	-1.1357	-0.84918	0.64268	-1.502
GALC	-7.2143	-0.87447	-1.2485	#NAME?	1.706	-0.26595	-1.5001	-0.7305	-5.0444	-1.1269	0.517	1.5572	-3.9664	1.1844	#NAME?	-0.20869	2.3053	-8.2143	1.0501	0.38931	0.46868	#NAME?	0.40039	-3.0444	-0.87447	#NAME?	-0.30143	-2.5705	0.39301	0.39671	2.4277	2.5297	#NAME?	1.2695	0.34792	1.7543	-2.5996	2.1618	1.9581	1.5833	0.82185	0.8246	1.7997	-1.2031	-0.3195	-7.2143	0.88108	1.3092	-0.52782
NOP58	-0.75705	0.8063	-0.72444	-0.97872	-0.30294	-1.4425	-0.078909	-0.98124	-0.62733	-1.4166	-0.24909	0.0092491	0.31365	0.11466	-0.54147	0.061694	-0.25366	-0.93219	-0.10827	-0.068471	-0.93892	0.13433	0.35376	-0.48844	-0.74574	-0.25404	0.29578	-2.2947	-0.47592	-0.44423	0.52497	0.789	-1.1649	0.57994	0.41983	0.5692	0.059546	0.64215	0.55838	0.28058	0.19456	-0.18767	1.4391	-0.095565	-0.50197	-1.4166	0.96928	-0.20306	-0.83196
SZRD1	-0.48051	0.20531	-0.40344	-0.036568	1.4066	-0.7765	0.21827	-0.58496	-0.62526	-0.066701	-0.1996	0.18297	0.35361	0.12072	-0.0028164	-0.73065	0.64999	-0.29217	0.59827	0.42555	0.49074	-0.5783	0.29308	-0.2584	-0.34122	-0.16711	-0.37063	-1.0215	0.90803	0.90928	0.52602	-0.40375	-1.1159	-0.72328	0.49524	0.99507	0.25174	-0.46976	-0.81146	0.30907	0.65669	0	0.052719	-0.32586	-1.0674	-1.5612	0.5037	-0.39293	-1.2517
KCNH2	#NAME?	2.341	1.1375	#NAME?	0	-0.73697	5.0959	#NAME?	4.2879	#NAME?	-0.44746	-2.3219	#NAME?	#NAME?	-2.3219	1.5194	0.41504	0.18057	2.9879	-2.3219	1.1375	#NAME?	1.6477	#NAME?	#NAME?	-0.73697	#NAME?	-1.0995	#NAME?	0.61667	6.6884	5.5236	0.093109	1.263	4.7477	4.848	-2.3219	5.8761	5.8176	-1.9069	-2.3219	-0.58496	0	4.7866	1.0931	0.41504	#NAME?	-0.099536	1.3026
CUL1	-0.67147	-0.18887	-0.21552	0.19327	1.3504	-1.8523	0.27279	-1.5274	-0.70884	-0.33147	0.17506	-0.98682	0.79167	-0.02756	-0.5262	0.42596	-0.02167	-0.82861	0.14396	0.39484	-0.45757	-0.12433	0.011535	-0.47356	-1.2427	0.28234	-2.1207	-0.22903	0.54697	0.43394	0.38347	0.77194	-0.98519	1.3704	0	1.0592	0.61822	1.091	0.66801	-0.29549	0.8433	-0.033475	0.033524	-0.97214	-0.56117	-2.2803	0.78352	-0.11624	-2.6597
FAM114A2	-0.5731	-1.4059	-0.7254	0.47518	0.20792	0.4883	-0.45783	-0.62587	-0.54074	-0.27592	-0.26487	1.0137	0.9004	0.82686	-0.29154	-1.3073	0.38961	0.32229	-0.11243	0.86158	-0.15465	0.050436	0.8646	-0.25609	-0.53011	-0.52746	0.27004	-0.13037	1.1	0.75265	-0.067551	-1.0129	-0.87203	-0.077188	0.37978	-0.18977	0.71629	1.1709	0.30608	1.5684	-0.16489	-0.73452	0.45258	-0.84873	-0.26487	-1.7315	0.041558	0.090587	-0.92673
CYFIP2	-2.25	-0.17403	-2.3301	-0.66502	-3.0671	1.6227	2.3382	0.016302	-0.78701	#NAME?	0	-0.17403	1.7279	5.184	0.49476	-0.35091	0.74024	0.23406	-0.88958	0.056268	1.612	-2	2.8038	-0.65208	-0.45943	-2.2115	#NAME?	0.48894	-3.2895	-1.3301	0.37346	-0.67807	0.75974	0.60126	-0.81558	1.5264	2.2888	4.1727	3.5214	-0.63925	-2.372	-1.2306	-3.2115	-1.8745	-2	-1.1557	#NAME?	3.812	-0.45943
TAB2	-1.3398	-0.76697	-0.29834	0.13812	1.1986	0.49113	-0.14941	-0.23744	-1.3227	0.075736	-0.26712	1.0094	-0.19794	-0.63802	0.35078	-0.91712	0.88002	-0.7415	0.095655	0.80336	0.51985	-1.2119	0.59174	-0.72269	-0.83942	-0.91143	-2.4448	0.045332	1.9704	0.79163	0.86144	0.21168	-0.81796	0.66165	-0.70412	0.065672	0.066393	1.3218	0.75899	0.12087	0.13124	-0.65694	0.14565	-0.76312	-1.0328	-1.3687	1.1323	0.029146	-1.9171
GINM1	-0.96613	-0.17398	0.29539	-0.27291	0.29843	0.35215	0.21927	0.23312	-0.83361	-0.25868	-0.70512	0.93075	0.096999	-0.60789	0.63016	-0.4557	1.1429	-0.26017	0.54601	0.3394	0.30248	-0.44039	0.87747	-0.044297	-0.099313	0.36769	0.0357	-0.66801	0.98497	0.54174	1.1912	0.3541	-0.34549	0.8795	-0.92531	-0.27971	-0.24237	-0.077449	0.10281	0.4521	1.0022	0.49828	0.153	-0.93601	-1.1698	-1.8707	0.96722	-0.52306	-1.4764
EIF2AK2	-0.54822	-0.075653	-1.7299	0.1679	0.13704	-1.2927	1.2585	-0.066454	-2.2314	-1.7642	-1.0037	0.062829	-0.95192	0.52309	-1.176	-2.4295	0.42159	-1.596	1.1327	0.91548	-1.2043	0.27309	0.71491	-0.0021909	-0.53759	0.73214	0.042425	-2.5697	-0.9949	1.8852	0.52714	0.015966	-1.4119	-0.69525	-0.14094	0.29348	0.17954	0.62928	0.29289	0.73784	0.26522	-1.3107	-0.41869	-0.65908	-0.79935	-1.4041	1.5968	-0.2811	-0.89246
USP36	0.13075	0.39599	-0.33209	-0.481	0.88424	-0.35245	-0.47249	-0.32729	-0.258	-0.72327	-0.47355	-0.032474	0.36723	-0.044251	0	0.21088	-0.90603	-0.32059	0.40179	0.1153	-0.37408	-0.34078	0.36664	-0.978	-0.55882	-0.87906	-0.54649	-1.4725	-0.56108	-0.33885	0.36308	0.79055	-0.84708	0.19761	0.37315	0.56003	0.17137	0.31963	0.2824	-0.76164	-0.59648	0.28617	0.36605	0.23251	0.083906	-0.23083	0.6407	-0.44309	-0.27362
KMT2C	0.40777	-0.35818	0.96329	0.13651	1.5087	-1.7	0.10653	-1.3374	-0.55981	0.44019	0.077621	-1.7118	0.34494	0.85423	-0.29677	0.50803	-0.23575	-0.99638	0.025153	0.21824	-0.8784	0	-0.59497	-0.70885	-1.5598	-0.23361	0.53705	-0.25941	0.93228	-0.17515	-0.59497	1.1971	-0.76935	-0.23361	0.45877	0.025153	-0.53072	0.28373	-0.007268	-0.23361	0.69429	-0.24431	-0.11502	-0.9087	-0.43695	-2.1854	0.52325	-0.13479	-1.7601
MCOLN3	2.5826	0.10792	-0.84101	1.1047	#NAME?	1.3956	1.1079	1.8331	1.0312	-1.8039	-1.4386	1.14	0	-1.1015	0.87574	-4.8791	0.25601	0.081684	0.59427	1.5181	-1.1015	1.1684	2.3345	-0.39188	1.3633	-3.6865	-1.3827	-2.8791	1.4809	-6.6865	1.0784	-0.56756	-1.9586	1.777	#NAME?	0.45816	-4.1015	-0.37362	-0.22707	1.3442	-1.0571	0.39565	1.6264	-4.8791	1.3359	1.0949	#NAME?	-0.014075	0.84877
CCDC85A	NA	NA	NA	Inf	Inf	Inf	NA	NA	Inf	NA	Inf	Inf	NA	Inf	NA	Inf	NA	Inf	Inf	Inf	Inf	NA	Inf	NA	NA	NA	NA	Inf	NA	NA	NA	NA	NA	NA	NA	Inf	NA	Inf	NA	NA	Inf	NA	NA	NA	NA	NA	NA	NA	NA
PUM2	-1.3583	-0.47368	-0.21749	-0.23398	1.9324	-0.58657	1.0401	-0.35335	-1.0703	-0.36404	-0.25065	-0.12303	0.67703	-0.65354	-0.65455	0.26506	-0.02652	-1.4016	-0.18507	0.52409	0.81384	-0.77112	0.92839	-0.68617	-0.92203	-1.3194	-0.73547	-0.6246	1.1086	0.15597	0.87173	1.0137	-1.7722	1.0661	0.036077	0.84486	0.264	1.7411	1.2365	0.30296	0.90188	-0.63252	0.73863	-0.61868	-0.6986	-1.5272	0.8919	-0.26137	-1.3242
MRPL43	-0.23624	-0.058747	-0.56546	-0.42233	1.0642	-0.72729	0.59339	-0.071206	-0.65327	0.024494	0.10422	-0.018424	0.37012	-0.83098	0.11016	-0.44257	0.30163	0.13387	0.66581	0.46186	0.0087956	-0.26882	-0.15296	-0.16256	-0.021331	0.4871	0.26097	-0.45794	-0.092213	0.066382	0.29966	-0.016415	-0.77669	0.15562	0.087709	0.5707	0.58665	0.25581	0.64141	0.72705	0.39968	-0.51165	0.15304	-0.35478	-0.096923	-1.5473	0.43323	-0.54762	-0.98181
ITIH4	-0.5639	-0.91754	1.0487	0.97863	-1.7182	2.4177	0.19794	-0.97199	0.082462	#NAME?	1.4925	1.2642	0.028014	3.2041	1.6851	-3.0875	1.5125	-0.60634	-3.6724	0.88216	#NAME?	0.361	1.0758	0.14775	-0.5639	1.8154	#NAME?	-2.5025	#NAME?	0.19794	-3.3505	0.14775	-2.7655	0.7622	#NAME?	0	0.48745	-2.213	1.7156	1.6083	-0.86507	-1.3505	#NAME?	-0.44361	2.4543	-3.0875	1.8314	0.5755	-2.0875
ITIH1	NA	NA	NA	NA	Inf	NA	NA	NA	NA	NA	NA	NA	NA	Inf	NA	NA	NA	NA	NA	NA	NA	NA	NA	NA	NA	NA	NA	Inf	NA	NA	NA	NA	NA	NA	NA	NA	Inf	NA	NA	NA	NA	NA	NA	Inf	NA	NA	NA	Inf	NA
HPF1	-1.0058	-0.93744	-1.3525	-1.41	0.46839	-1.7343	0.14478	-0.74786	0.47509	0.27346	0.096665	-0.74786	-0.36141	-0.59605	-0.83434	-0.99189	0.58999	0.13422	-0.47801	0.41533	-0.025805	-0.40538	1.3858	-0.36739	0.15942	0.43438	0.94973	-1.7774	0.37376	-0.089935	1.035	0.18112	-1.9022	0.64753	1.3969	-0.43337	0.21857	0.48841	0.70428	1.259	1.473	-0.39007	0.46418	-0.92414	-1.5768	-1.7304	-0.88282	0	-2.4255
ZFR	-0.94342	-1.4245	0	-0.46649	0.94425	-0.94342	0.42673	-0.60762	-0.86677	-0.98266	-0.62304	-0.12102	-0.080017	-0.49081	-0.35073	0.19784	0.89458	-1.0422	-0.22934	1.2566	0.62902	-0.20284	0.99832	-1.0561	-0.89644	-0.8729	-0.38976	-1.1753	0.63465	0.35089	0.31466	0.42373	-1.4173	0.66713	0.044272	0.93445	0.55056	1.1934	0.45246	0.18786	0.31843	-0.32781	0.34245	-0.29616	-0.25714	-1.2499	0.25012	-0.47953	-1.2741
ZNF280C	-2.7078	0.40766	-0.52725	-0.83335	0.90099	-0.80735	1.3278	-0.34792	-1.8598	-0.17177	-0.85982	0.40766	0	0.69817	-0.20532	1.0435	0.78617	-0.029747	0.37397	0.26793	-0.44478	-1.1553	0.58496	-0.66051	-0.75673	-0.68397	-1.2928	-1.4448	0.14018	1.58	1.2618	2.0577	-1.3668	2.3597	-0.34792	1.2182	0.25565	0.41871	0.76033	0.17971	-0.23967	0.99262	1.6285	-0.83335	-0.38589	-1.4854	0.24327	-0.36678	-0.83335
NPFFR2	NA	Inf	NA	NA	NA	Inf	NA	NA	Inf	NA	Inf	Inf	NA	NA	Inf	NA	NA	NA	NA	NA	Inf	NA	NA	NA	Inf	NA	NA	NA	Inf	NA	Inf	Inf	NA	NA	NA	NA	NA	Inf	Inf	NA	NA	NA	NA	NA	NA	NA	NA	Inf	NA
PHF21B	Inf	NA	NA	Inf	NA	Inf	Inf	NA	Inf	NA	NA	Inf	Inf	Inf	NA	Inf	Inf	NA	NA	Inf	Inf	NA	Inf	NA	NA	NA	NA	NA	Inf	Inf	Inf	Inf	NA	NA	NA	Inf	Inf	Inf	Inf	NA	Inf	NA	NA	Inf	Inf	NA	NA	Inf	Inf
TRAF1	1.5656	-0.55639	-0.32193	0.56071	0.042644	1.7312	-0.57777	-0.25154	0.9782	-1.0291	0.02148	0.74416	0.049631	5.9138	0.85599	-2.152	0.95233	-0.5043	-0.51457	0.64155	-1.1844	-0.79837	-0.94342	-0.81097	0.063503	-0.16004	-0.29513	-0.79837	-0.20091	1.0772	0.25096	0.73985	-2.2176	-1.9434	2.111	0.15704	2.4356	0.042644	-0.67807	-1.152	-0.42469	0.55582	1.3951	-0.74904	1.1985	-0.29513	-0.25154	3.4963	0.16993
RC3H2	0.14198	-2.1942	-0.37157	0.064716	0.97796	0.61384	1.0566	0.14807	-0.39351	-0.92353	-0.34426	1.0393	1.1667	-0.68302	-0.52293	-0.15375	0.94045	-0.35857	-0.17133	1.334	0.09339	0.30795	0.59465	-0.43841	-0.54896	-0.036353	-1.9193	-0.52293	0.52463	0.93342	0.002242	-0.16126	-0.71765	0.64717	-0.20068	1.048	0.73539	0.68674	-0.0090028	0.46655	0.72932	-0.611	0.32686	-0.084311	0.35081	-0.37885	0.64143	-0.58889	-0.88988
IL17RB	-1.8541	1.0601	-3.5546	-0.91073	4.3879	-1.031	0.59516	-1.5546	0.030374	0.57469	-0.69661	0.17333	0.2783	-1.1623	-2.5546	-0.095157	-1.031	-0.7997	-1.3067	-0.60039	-1.4671	-0.30666	3.9846	-0.16227	-0.91073	#NAME?	0.44541	-2.7472	#NAME?	3.5977	1.969	0.30339	-3.9696	2.4341	2.0228	3.2783	0.089267	3.0304	1.7853	4.6585	5.2656	-0.38466	1.7122	0	-0.91073	-1.5546	1.8377	-1.0952	-2.3847
TRAF3IP2	-0.69964	-0.73353	-0.72234	0.22812	-0.54533	0.26203	-0.96037	-0.7008	-1.3325	-0.29315	0.29515	1.1621	0.90464	-1.1143	-0.46313	-0.1166	0.33658	-0.97148	0.31616	0.58105	0.16767	-0.92011	0.87838	-0.60195	-0.31598	-0.1224	0	0.088613	0.22873	0.58911	0.91731	0.85713	-0.62371	0.22599	0.26617	0.26292	0.10292	-0.083069	-0.055091	0.83278	-0.082692	0.12624	0.37245	-0.79823	0.44608	-1.2927	1.3665	-0.9862	-1.5747
GYG2	#NAME?	0.48543	#NAME?	#NAME?	0.48543	0	4.4263	#NAME?	#NAME?	2.9449	#NAME?	-0.32193	#NAME?	-0.32193	#NAME?	2.5607	3.511	1.848	4.4396	1.3785	3.2016	#NAME?	5.6696	1.6323	#NAME?	#NAME?	#NAME?	-1.737	#NAME?	4.4396	4.9021	3.433	#NAME?	4.2172	#NAME?	4.591	#NAME?	6.8802	6.2327	3.0356	#NAME?	0.76553	0.1375	0.26303	-0.152	#NAME?	#NAME?	2.433	#NAME?
DCBLD2	-0.50106	1.0059	0.083901	0.64834	0.95893	-0.79686	-0.51334	0.93088	-0.72549	-1.1029	-1.5445	1.1076	0	-4.453	0.73199	-2.3069	2.6115	-0.88585	1	1.9889	-1.3016	0.38282	0.063379	-0.021761	0.16319	1.1496	-4.1358	-2.9243	-0.51952	0.33654	1.367	-0.30422	-2.2038	-1.8025	1.3442	2.5092	3.0579	1.7313	0.80488	0.85111	0.45865	0.76414	1.3115	-0.70422	1.8544	-0.29359	0.1506	-1.2726	-0.91406
SERPINB3	1.3678	-2.3465	0.51501	2.2266	2.4611	2.4831	5.1848	2.1265	1.733	3.7316	3.8653	2.5142	1.1036	-7.019	-0.18819	2.8267	-1.0034	1.9432	1.8087	-0.78589	5.1057	-2.695	-0.85295	3.3597	-0.71468	2.0456	-0.86923	4.8443	-0.25964	3.2243	-0.37632	-1.7244	-0.86415	-3.4207	2.9058	4.0331	1.0958	2.8312	2.4299	2.9019	-2.4075	-3.4407	-0.48154	1.8268	-1.8424	0	3.9183	0.25301	-1.1882
SOAT1	-0.37881	-0.098474	-1.7222	0.47048	2.0831	-0.26363	-0.15366	-0.017959	-1.762	0	-0.97347	0.67807	-0.15697	0.14425	0.20486	-5.5999	1.0104	-1.5125	0.083784	1.2568	0.14425	-1.7027	1.0497	-0.39436	-0.28522	0.47476	-3.8344	-1.6181	0.77686	1.4346	0.83305	0.36587	-0.82381	0.11433	-0.45017	1.6546	1.1563	1.2925	0.34962	-0.69302	0.81963	-1.2565	0.72382	-0.53814	-0.27079	-1.422	1.5034	0.57401	-1.7926
PKP2	-0.93394	-1.1732	-1.0183	-0.63871	0.053409	0.66357	-0.92765	-0.53713	-2.4068	0.1156	-0.20328	1.8466	1.4521	0.9081	-1.0797	0.10797	1.5329	-0.48543	0.48189	0.96072	0.39929	0.66877	-3.4156	-0.58331	0.22263	-0.8365	-0.069236	0	-5.2496	0.097226	-0.15475	2.2736	-0.49701	#NAME?	0.82398	1.6729	1.8319	1.0739	0.91686	0.084842	-1.5588	-1.7901	1.5717	-0.45121	-0.013251	-1.3938	1.098	-0.077911	-1.9852
MSH4	Inf	NA	NA	Inf	Inf	NA	NA	NA	NA	NA	Inf	Inf	NA	NA	NA	NA	NA	NA	NA	NA	NA	NA	NA	Inf	Inf	NA	NA	NA	NA	NA	Inf	Inf	NA	NA	NA	NA	NA	Inf	Inf	Inf	NA	NA	NA	Inf	Inf	NA	NA	NA	Inf
F7	NA	Inf	NA	NA	Inf	NA	NA	NA	NA	NA	NA	NA	NA	Inf	NA	Inf	NA	NA	NA	NA	NA	NA	Inf	NA	NA	NA	NA	NA	NA	NA	Inf	Inf	Inf	NA	NA	Inf	NA	Inf	Inf	NA	Inf	NA	Inf	NA	NA	NA	NA	NA	NA
GDI2	-1.2395	0.19289	-0.54815	-0.60965	0.52296	-0.52347	0.20151	-0.551	-1.1096	-0.57857	-0.095154	0.55112	1.1357	-0.42551	0.062191	0.77454	-0.65361	-1.491	0	-0.020737	-0.72389	-0.85704	2.0514	-0.31227	-0.52697	-0.084285	-1.2802	-0.55385	0.49194	0.35301	0.37255	-0.12313	-2.1307	0.23427	-0.036447	0.93966	0.53923	1.4462	1.0532	0.12345	0.28718	0.23867	0.053313	-0.33459	-0.30364	-1.8214	0.39516	-0.96303	-1.8609
PRDM1	0.18932	-3.5169	0.48068	1.2323	1.3678	0.53204	-0.21412	-0.49185	-0.35548	1.3789	0.35666	-0.71321	-2.949	2.2074	0	-0.10666	0.2777	-1.2757	0.8338	-0.33303	0.8584	-2.2571	-0.46872	0.40338	-0.95752	0.69524	-0.63731	1.5916	2.1203	0.62673	-0.36969	-1.9447	-0.21284	0.82945	0.70205	-0.27435	0.53967	-0.4191	-1.1453	0.35234	1.4229	-0.29591	-0.83808	0.062736	-1.01	-0.99889	0.29672	1.8508	-2.7132
ATG5	-0.81037	-0.73616	-0.94323	-0.70633	1.1933	-0.81249	-0.21417	-0.61113	-1.0268	-0.46578	-0.60378	-0.0072558	-0.14585	-0.52703	0.4546	-0.15657	0.87929	0.071767	0.15646	0.71337	-0.35056	0.43778	0.7497	-0.57116	-0.0036233	0	-1.4525	-0.63716	0.85348	1.1554	1.1092	0.3487	-0.3521	0.52503	0.010816	1.2887	0.49282	0.59058	0.34395	0.3325	0.3103	0.88713	-0.56758	-0.2058	-0.2669	-0.44921	0.94718	-0.18508	-0.84896
TMCC3	-0.11708	-0.79575	0.092938	0.85893	0.79871	1.5176	-0.2445	0.1754	0.258	-0.31782	0.064369	2.1911	-0.096404	-0.36649	1.4215	-3.0847	0.43479	-0.44273	-0.38428	0.69579	0.91528	0.23254	2.0525	0.15584	-0.073135	1.2649	-1.1809	-0.45772	-0.23156	1.3905	-0.12304	-0.12603	-1.0389	0.39571	-0.0082519	1.8011	2.0102	0.28976	-0.41687	-2.0389	-0.8101	0.39987	0.61213	-0.20603	0.84372	-0.31441	1.8314	0.1385	-1.6211
PITHD1	-0.58012	-0.73359	-0.30289	0.33579	1.0434	-0.91363	-0.19706	-0.55013	-0.55401	-0.43129	-1.169	-0.44742	0.11025	-0.31489	-0.086252	0.036118	-0.015506	-0.62563	0.13694	0.15249	1.0118	0.26934	1.0977	0.66551	-0.7461	-1.4301	-0.23079	0.13975	1.2077	0.88182	0.1505	-0.74315	-0.42476	0	0.27845	0.66023	-0.55401	0.27043	0.22063	0.78182	0.29793	-0.38682	-0.058912	-0.41592	-1.277	-2.0276	0.91609	-0.79267	-0.932
MTA3	-0.11987	0.47757	0.17134	-0.15795	1.4189	-0.67612	1.2607	-0.37866	-0.53001	-0.47464	0.27874	-0.14708	0.069709	-0.81074	-0.41629	-0.54749	-0.34485	-0.82266	0.4231	0.28059	0.59669	-0.88516	0.47811	-0.19103	-0.40829	-0.4736	0.35772	-0.077209	0.60066	0	0.016445	0.56554	-1.5752	0.045874	0.22572	-0.1215	-0.19018	1.518	0.81068	0.24361	0.018674	-0.33628	0.081125	-0.8387	-1.2337	-1.8645	-0.066148	-0.71755	-1.2337
USP13	#NAME?	0.057715	-2.9709	-6.6147	2.5338	-0.58129	2.0037	-0.55943	-0.18008	-0.044854	-0.067815	0.95894	-0.34792	-0.022253	-0.97085	-0.57032	0.72068	-2.2572	0.029146	1.2308	0	-0.78182	1.3768	-0.32009	-1.2749	-1.2224	0.33949	-2.2928	-0.60348	1.1064	1.638	2.2695	-1.6374	1.535	0.54011	1.5677	-0.09901	2.6486	1.9456	0.4021	1.5751	0.17319	2.1368	-0.22239	-2.0297	-0.59234	-4.6147	-0.0073795	-1.1229
ATP11B	-0.13848	-1.6265	0.32016	0.26976	0.74207	1.2155	1.8041	-0.26238	-0.14824	0.19212	-0.78487	1.5615	0.033547	-1.2529	0.013421	1.1336	-0.058351	-1.306	0.65174	0.10834	1.5924	-1.5994	1.4655	0.10316	-0.87153	-0.94213	0.44631	0.85973	1.86	0.56954	0.55853	0.38817	-0.48701	1.5633	-0.054484	-0.0027923	-0.89901	1.622	1.1604	0.43569	1.101	-0.10709	1.0743	0.55537	-1.2798	-0.93767	1.1221	-0.73063	-0.81727
LAMC2	0	-0.54417	-0.53552	0.64399	-2.2708	0.065396	-0.38897	0.063737	-0.70693	-1.7613	-1.8412	1.2832	-0.54218	-7.0317	1.1726	-4.8636	3.5152	-0.3553	2.7195	2.1538	2.1874	1.9161	0.3557	0.51104	0.23825	-0.90356	-1.8009	-1.4299	1.5969	1.9729	1.6432	1.1198	-1.5366	-3.4054	1.9418	2.2707	1.7043	-1.0078	-1.4538	0.073778	-1.2642	0.54905	2.1157	0.091095	1.4193	0.3797	-0.34771	0.9875	-0.16994
CDK14	0.064997	-3.7616	-0.35216	0.43567	-1.5916	1.1662	-0.88503	0.68553	0	-0.97365	-0.935	1.6866	0.58939	1.0329	0.70402	-4.4396	0.67724	-0.30212	1.0713	-0.79577	1.5017	-0.60673	-0.31861	-0.2697	-1.0473	0.22997	-1.4854	-1.3865	-2.2538	0.21859	2.4503	1.3378	-0.47615	#NAME?	0.77372	2.2186	0.91793	0.77955	0.26912	-0.49946	-0.013358	0.24407	1.3113	-1.7843	-0.043875	-1.9414	1.3509	0.82529	-1.5327
SEC61A1	-0.92139	-0.53784	-0.45123	-0.89463	0.89626	-1.742	0.071563	-0.37818	-0.70113	-0.48368	-0.55323	-0.60357	0	0.30201	-1.5611	-0.09515	0.76372	-0.99555	0.66264	1.0723	0.38544	-0.30059	0.87285	-1.0492	-0.90155	-0.86134	-1.8546	-0.81253	0.39157	0.83572	0.63191	0.54541	-1.4277	0.040997	0.30068	0.5014	0.31412	1.1337	0.17766	1.2614	0.69079	-0.67078	0.95413	-0.08519	-0.87	-1.4789	0.14607	-0.36742	-1.1121
PPP1R12A	-0.63829	-1.131	-1.1892	-0.68296	1.0455	-0.57255	0	-0.42616	-0.9542	0.090718	-0.68474	0.071339	-0.14684	-0.12251	-0.58912	-1.1481	-0.080899	-1.3607	-1.7503	0.90674	-0.14255	1.8998	-0.24126	-0.42244	-0.5627	-0.21209	1.2093	-0.81904	0.51922	0.68139	0.41296	0.61963	-0.99226	0.11752	0.29373	0.596	0.36558	1.099	0.1277	0.017074	-0.52793	-0.096215	-0.59163	-0.61774	-0.26303	-0.39669	0.12415	0.030154	-0.74939
RASGRF1	0.74846	1.8319	1.0144	0.60407	1.1506	-1.1203	#NAME?	2.3785	0.78241	-3.6439	-1.3959	0	-0.25154	0.78241	-0.18442	#NAME?	4.3632	-2.6439	-1	1.189	-0.47393	-3.0589	-0.64386	-3.6439	-0.089267	0.35614	#NAME?	-1.4739	-2.8365	1.6599	2.4383	-3.3219	-2.8365	#NAME?	3.4647	1.3219	2.8156	1.0286	0.42223	0.084064	#NAME?	0	2.6736	-5.6439	-2.0589	1.696	-2.8365	0.926	0.79909
CAMK2B	-2.585	2.7078	-2.585	#NAME?	3.4594	0.1375	0.926	-1.3219	-0.58496	-2.3219	-0.26303	0.76553	-2.585	-0.65896	-2.0995	-2.585	#NAME?	-2.3219	0.76553	1.4507	1.663	-2.0995	3.7078	-3.3219	0	#NAME?	#NAME?	1.9511	#NAME?	2.1155	1.693	4.7078	#NAME?	0.1375	2	2.0931	1.9133	3.4594	3.5067	0.37851	2.0238	2.7866	1.415	-1.3219	-1.585	1.1375	-2.9069	-2.0995	-0.90689
CROCC	1.0646	0.48791	0.5942	0.51005	2.2842	-0.067611	1.6764	-0.073086	0.50148	-0.51706	-0.29183	-0.55486	0.30866	-1.8832	-0.049509	1.0729	-0.6095	-2.375	-0.59631	-0.56254	0.10555	0.11842	0.26013	-0.91233	0.23377	-1.1852	1.3691	-1.527	-0.029856	0.054577	1.0104	1.0043	-0.85462	-0.70261	0.16567	-0.42084	0	-0.54722	-1.6042	-1.1892	1.0087	-0.34824	0.25286	0.25432	-0.054916	0.18415	0.1579	-1.5832	-0.21517
POLR3E	-0.13111	-0.3829	0.047934	0.27551	1.1544	0.1761	0.11247	-0.69263	0.36851	-0.7372	-0.31637	0.19021	0.27148	-0.0972	-0.82328	0.35551	-0.065524	-0.57179	0.11376	0.22934	-0.16584	-1.0381	-0.14029	-0.71989	-0.18234	-0.54513	-1.041	-1.3094	0.037118	0.30286	0.77598	0.29096	-0.080907	0	0.41469	1.0163	0.10083	0.38247	-0.18471	-0.23545	-0.23627	-0.28719	1.6064	0.22756	-0.19903	-0.91878	1.0888	-0.67807	-0.96696
ATP2B4	-0.19628	-2.1047	0.82094	0.072384	-0.36129	0.97714	0.63074	0.012319	-0.94141	-0.17053	-0.51389	0.87028	-0.10845	-1.7687	-0.36926	-0.57094	1.1332	-0.75588	0.25453	1.1101	0.65014	-0.24922	0	-0.36926	-0.98156	-1.1574	-1.0842	-0.012425	0.79424	0.70851	0.24992	1.4466	-1.5237	-0.20102	1.0463	0.216	0.28757	0.91944	-0.36926	0.21363	1.3541	-1.1033	0.32974	-0.63141	0.62941	-1.4694	1.59	0.13632	-1.2541
ZC3H11A	-0.47333	-1.0098	-0.13862	0.36708	1.0936	0.28819	0.43498	0	-0.7553	-0.24309	-0.72796	0.20717	0.412	0.014868	-0.1583	0.0060588	0.80742	-1.1458	-0.21788	1.0369	0.44908	-0.49489	0.13839	-0.51477	-1.1604	-1.1761	-1.2631	-0.9267	0.32743	0.91413	0.13585	1.5008	-1.5472	0.76243	0.33411	0.8495	0.37322	1.2909	0.31622	-0.13298	1.2916	-0.16614	0.85777	-0.213	-0.5817	-0.49161	0.73463	-0.031636	-0.50017
RIOK2	-0.058622	-0.77444	-1.365	0.092293	-0.11265	-1.2833	-0.19395	0.2389	-0.94492	-0.99869	-0.68987	0.57755	0.011703	0.18019	-0.79695	0.26629	-0.43211	-0.23947	0.13334	0.69349	-1.0627	-0.44272	1.0996	-0.22566	0.11055	-0.54187	0.69591	-1.2272	0.29956	0.83488	0.68296	0.75668	-0.9374	-0.9374	0.087386	0.8053	0.71672	-0.5025	0	0.22891	0.11055	-0.9883	0.25649	-0.90771	-0.4823	-1.2059	-0.25496	0.22444	-1.9449
YIPF1	-0.73956	-1.1951	-1.1257	0.86313	1.2527	-0.41958	-0.5344	-0.3084	-0.88617	-1.0696	-0.49693	0.20593	0.21934	0	-0.05946	-0.84722	0.8004	-1.2611	-1.0334	0.66674	0.64145	0.057106	0.25638	-0.3598	-0.70591	0.082085	-1.9152	-0.2449	0.23757	1.117	0.21265	0.30513	-1.6485	-0.51624	-0.26109	0.074729	0.76998	0.72194	0.039266	0.17014	-0.4604	-0.90604	0.095777	-0.73632	0.66429	-1.6485	0.51942	-0.31442	-1.3156
NDC1	-1.078	0.87706	-1.0847	-0.95945	1.8231	-1.511	0.15721	-0.98427	-0.59449	-1.189	-0.2783	0.42803	-0.31916	-0.60648	-0.79123	-0.65796	0.64689	-1.9441	-0.36937	0.3041	-0.22556	-0.45351	0.90605	0.054331	-0.34304	0.028197	-1.7088	-1.52	-0.46002	1.1155	1.0695	1.1629	-1.3133	0.83511	0.49016	1.4233	-0.05153	1.2067	1.074	0.88136	1.0657	-0.071339	1.715	-0.34907	0.71593	-1.8442	1.6575	-0.56845	-1.6041
DGKG	-1.5729	-0.76553	-4.5729	-3.4354	#NAME?	-1.5025	3.2713	-4.3099	-3.5729	1.071	#NAME?	0.36257	#NAME?	0.71251	0.589	2.1496	1.6169	-1.0368	0.182	0.40896	-1.7249	-5.3099	2.0211	-0.85042	1.2032	2.2651	-0.98793	-6.8948	0.48889	0.17127	2.3436	3.4528	-1.1944	3.027	0.27511	1.1659	-1.5373	3.0565	2.9709	-4.0875	-2.5025	1.1605	-3.3099	1.0882	0.72723	0.589	#NAME?	1.0882	-1.8504
FLYWCH1	0.75041	-0.77485	0.5773	0.45548	0.016193	0.69561	1.1814	-0.087651	0.83872	0.79663	0.078066	0.30689	0.21063	-1.3022	-0.076797	0.51409	0.30445	-0.07807	0.1667	0.062556	0.17474	-1.6315	-1.6297	-1.0453	-0.27563	-0.85331	-0.81249	-1.349	0.25123	0.30348	-0.011505	1.3081	0.28429	1.3231	0	0.16078	0.14614	0.23081	0.045709	-0.92938	-0.6589	0.10971	0.40171	-0.63716	-0.87196	-1.5218	0.010816	-0.77692	0.038093
UNKL	0.46566	2.1034	0.91365	0.13375	1.2573	0.61128	-0.056034	0.73366	1.9151	0.91511	-0.087806	-0.75077	-0.42515	-0.52047	0.45768	1.5544	-0.18131	-0.93814	0.16104	0.17084	-0.23204	-1.9918	0.12873	-1.172	0.48739	-0.21599	0.53368	-0.46253	0.78241	0.75173	0.57301	2.1425	-0.45121	1.7525	0.12873	-0.22882	-0.070389	1.9078	0.79513	-0.41412	0.10593	0.032605	1.5665	0	-0.57265	-0.53633	1.6564	-0.84142	-0.26799
TBXAS1	-0.27302	-3.01	0.58828	1.9234	1.5649	-0.87613	-0.17991	0.88618	0.0099155	-0.22571	-1.452	-0.33442	-6.1799	-2.3726	1.2754	-1.5361	0.5548	0.90224	-0.82236	-1.1799	-0.67211	-0.45199	-3.0924	0.40505	-1.8945	2.1488	#NAME?	0.058496	2.2358	0.10549	-1.6563	-0.27302	0.54119	1.8313	-4.3726	0.45672	0.68428	0.87537	1.4531	0.42742	-1.1355	#NAME?	-0.10309	0	1.6145	-1.2973	0.18641	2.388	-1.5652
PARP12	0.85312	1.3015	0.82846	1.3215	-0.083942	-0.75154	-0.22613	-0.32227	-1.151	-1.4409	-0.52539	-1.0689	-0.80871	0.21255	-0.53915	-1.6596	1.389	-0.17921	0.58338	1.4746	-1.4409	1.3525	-1.142	0.15024	0.35059	0.40703	-1.2174	-1.3689	0.69966	1.9647	-0.12856	-0.79686	-0.78393	-1.4026	0.17332	0.32369	1.5865	0.16546	-0.54509	0.48193	-0.34885	-0.46505	-0.69214	-0.219	1.7167	0	1.4692	-0.19313	-1.4207
ALDH18A1	-1.1125	-0.58957	-1.4238	0.050065	0.75413	-0.44098	0.36336	-0.32653	-2.5098	-1.276	-0.69444	0.39114	0.18502	0.34119	-0.36065	-0.48783	0.52845	-1.1217	0.07177	0.97646	-0.39188	-0.24881	0.71026	-0.38354	-0.99365	-0.26318	-2.5632	-1.6383	-0.48982	0.016882	0.53139	0.48057	-1.2106	0.20111	-0.50782	0.94814	0.53481	1.3376	0.76707	-0.58002	-0.36976	-1.3195	0.24297	-0.71985	0.53774	-1.7481	0.3512	-0.20493	-2.3142
TARBP1	0	-0.13342	1.1592	-0.17722	1.0472	-0.16659	1.0525	0.31151	-0.50316	-1.0079	-0.27472	-0.67587	0.24536	-0.53017	-0.61919	0.73287	-0.331	-1.0759	-0.83235	0.05404	0.21586	0.09586	-0.88078	-0.57634	-0.19873	-1.1231	-0.63376	-0.2353	-0.772	0.51016	1.5467	1.3988	-1.1369	1.5255	-0.072594	0.90825	0.59905	0.98259	0.14933	-0.88078	0.65608	0.092913	0.57391	-0.059418	0.024955	-0.63376	1.8644	-0.12482	0.24801
GATB	-0.1079	0.53285	-1.3052	-0.045494	0.46957	-0.74821	-0.11654	-0.043844	0.82145	-0.42681	-0.097595	0.35794	0.68585	0.17595	0.88605	-1.2396	0.62285	0.18583	-0.21336	0.53727	-0.77532	-0.85409	0.92785	0.21782	-0.52236	0.52953	0.57962	-0.33923	1.4999	-0.36371	0.61242	0	-1.0721	-1	0.69576	0.69477	0.17878	0.50382	0.2665	0.87476	0.70069	-0.67233	0.425	-0.3372	-0.55724	-1.141	-0.33115	-0.47269	-1.5086
MXD1	0.85502	-2.364	1.5062	1.109	1.0299	0.9949	1.142	-0.49947	0.77433	2.2272	0.45506	-0.025704	-1.2214	-3.5181	0.73025	0.56935	0.62657	-0.81447	0	0.32687	1.1746	-1.8468	1.7079	0.31931	-0.12619	0.087548	-1.6558	0.79293	2.4111	0.80881	0.79797	-0.55614	-0.15265	1.264	-0.011694	-1.0948	-0.17384	-0.91657	-1.025	0.25854	1.7175	-0.085463	0.068933	-0.29364	0.77773	-1.1945	0.31229	-0.98407	-1.213
CDK17	-0.43172	-0.82929	0.050626	0.33748	0.87091	0.48441	0.60496	-0.045116	-0.10119	-0.45832	-0.76749	0.60496	1.555	0.4471	-0.09548	-0.90046	0.2004	-0.35245	-1.1937	0.78278	0.17071	-0.79189	0.231	-0.43172	-0.68234	-1.0654	-1.4413	-1.1735	1.0185	0.58496	0.47549	0.50208	-1.0766	1.291	-0.028711	0.8474	1.0575	0.10285	-0.24538	0.10119	-0.44133	-0.50294	0.32902	-1.0917	0.63387	-0.063565	0.85528	0.6667	-0.80735
DNAJC25	-0.88862	-0.85427	-0.76647	-0.43923	0.07024	-0.32899	0	0.10557	0.58809	-1.1551	0.037073	0.11138	-0.16914	-0.435	-0.23391	0.1429	-0.21563	-0.95988	-0.40568	0.043161	-0.50433	0.92287	0.84138	0.14573	-1.1762	-0.17974	0.50452	-1.1482	-0.1762	0.15419	-0.12411	-0.13782	-0.36078	0.54369	0.06127	0.28323	0.14856	0.49567	0.46653	0.43447	0.47105	-1.4563	0.36327	-0.79877	0.1903	-1.2048	1.0954	-0.012573	-0.71934
SLC2A3	0.56002	-2.5932	-1.5932	2.1224	#NAME?	-2.2813	2.6871	-0.97548	-0.076172	0.1487	-5.1293	-2.5443	-1.3219	3.1944	1.3203	0.22827	4.5453	-2.2813	0	2.4421	-2.8662	1.0446	-0.89662	0.95393	0.29026	0.40054	#NAME?	-2.2033	-2.2813	#NAME?	3.1431	0.69854	-4.1293	-1.497	-1.3851	-1.0418	1.2458	5.2316	5.3267	-4.6439	0	0.79672	0.66253	-0.793	1.6909	1.0326	-5.1293	3.8451	-3.2813
PSD	0.92427	2.3317	0	1.4475	1.0163	1.22	1.5795	0.68012	2.9647	-2.372	-0.52869	0.62803	0.71049	0.68012	-0.67807	0.74024	-4.4594	-1.4594	-0.93587	0.64909	0.11042	-1.0332	-0.30968	-0.75899	-0.26961	0.06413	-2.0671	0.16993	0.032421	-0.90484	4.537	3.4875	-2	-1.2115	-0.43706	0.42321	0.30875	3.449	3.4933	-0.84472	0.59585	-0.35091	1.4475	-1.174	0.016302	-1.0332	-0.26961	-0.43706	-0.23061
CTDP1	-0.23101	-0.79773	0.47673	-0.10296	1.7268	-0.36204	0.84472	-0.039171	-0.10296	-0.30183	0.089194	-0.044854	0.74614	-0.15323	-1.1069	-0.14303	-0.33394	-2.4958	0.061247	-0.32931	-0.47772	-1.4448	0.7318	-0.25277	-0.3883	-1.5272	0.68106	0.60567	-0.12286	0.15843	0	-0.141	-1.1189	-0.38109	0.84677	0.93988	0.61531	0.85697	0.34963	0.10125	0.5274	-0.94582	0.52356	-0.22885	0.39232	-1.2138	0.87814	0.030949	-2.0074
YBX3	-0.092285	-0.40715	-0.0025717	0.12066	0.32262	-0.64642	0.66227	-0.28851	-0.4783	-0.02141	-0.14304	0.079205	0.69263	-2.0514	-0.73114	0.50176	0.61423	-0.15206	0.25053	0.80401	0.2547	0.20412	0.083304	-0.95308	-0.24536	-0.70927	-0.19639	-0.60586	0.089505	0.11602	0.29719	0.46302	-0.26324	0.92047	0.10103	0.40239	-0.20383	0	0.11222	0.22121	0.14744	-0.44142	0.78885	-0.093027	0.083202	-2.8679	-0.45486	-0.91543	-0.70761
STYK1	-0.76651	-2.4815	-1.6549	-0.32071	2.2934	0.50135	3.0085	-0.3829	0.87003	0.36798	0.27033	0.19143	-1.5512	-1.5947	0.6423	1.4647	0.57518	-0.98063	1.7019	0.047934	0.019365	-0.8519	0.37551	1.1978	-0.83441	-0.75824	-2.1009	-1.2095	-0.27282	0.86736	-1.1651	1.8472	0.26222	0.9301	0.11247	0.098886	0	0.34897	-0.42155	0.68536	1.6123	-0.50209	-0.24367	0.10796	-1.0496	-0.81714	-0.16506	-0.029544	-1.7017
WNK1	0.57505	-1.1449	0.99163	0.92038	0.60603	-0.052001	0.58598	-0.54252	0.26802	0.35764	-0.11256	-0.22945	0	-0.65705	0.39386	0.2938	0.86966	-0.036552	0.13108	0.71832	-0.038999	-1.3519	-0.047067	-0.05059	-1.1708	-1.2528	1.1031	0.309	1.2714	0.2541	0.90973	1.4334	-0.22825	0.35259	-0.17269	-0.67978	-0.20177	0.92343	0.59051	-0.84977	-0.15439	-0.28686	0.85863	-0.016437	-0.71288	-2.676	-0.68963	-0.16161	-1.5711
CCAR1	-0.5282	-0.24074	-1.092	-0.21498	0.84845	-0.77035	-0.43056	-0.28238	-1.1654	-1.1119	-0.53238	0.038276	0.66528	0.51255	-1.0175	0.28297	-0.2944	-1.4189	-0.88221	0.35399	-0.078517	1.3198	0.042217	-0.38222	-0.69157	-0.4431	1.1455	-0.86418	-0.92994	0.37958	0.34399	0.42858	-0.75855	0.076661	-0.091412	0.82053	0.4651	1.283	0.70631	-0.41118	0.5498	-0.46451	0.40078	0.64543	-0.11066	-0.94658	-0.34719	0	-1.7932
OGFR	0.35962	0.072969	-1.2171	0.16046	-1.0937	-0.65283	0.44435	-0.48342	0.10181	-0.42371	-0.25598	-0.047934	-0.074993	-0.057102	-0.40174	-1.0238	0.66371	-1.0059	-0.20075	1.3599	-0.53885	0.63894	0.81307	-0.11209	-0.25247	-0.16794	0.14775	-1.3565	-0.088089	0.7622	0.58221	0.73307	-1.401	-0.72211	-0.68279	0.38241	2.0128	0.81742	0.30103	0.26715	-0.75257	-0.35803	0.40127	-1.3385	-0.41897	-1.2267	0.16205	0.3806	-1.2008
GNA15	0.2	-1.2555	-0.54826	0.61708	1.4465	1.0939	0.027373	0	-0.11315	0.7654	0.91341	1.4821	0.30727	-1.5329	0.82322	0.56199	0.59046	-0.36722	0.34185	0.45736	0.57963	-0.3768	0.25809	-0.12895	-0.63275	-0.30395	-0.54784	0.069792	-0.075741	0.1526	-0.0014252	-0.36098	-1.1199	-0.29974	0.18804	0.25068	0.092148	-0.88558	-1.1506	0.36769	0.22873	-0.9651	0.709	0.078992	-0.4975	-2.2726	2.2793	-1.0126	-0.59396
CREB3L3	NA	NA	NA	NA	NA	NA	NA	NA	NA	NA	NA	NA	NA	NA	NA	NA	NA	NA	NA	NA	NA	NA	NA	NA	NA	NA	NA	NA	Inf	NA	NA	NA	NA	NA	NA	NA	Inf	NA	NA	NA	Inf	NA	NA	NA	NA	Inf	NA	NA	NA
PIGV	0	0.030588	-0.84388	0.207	1.2168	0.030588	-0.11359	-0.18912	0.097611	0.19445	-0.21042	0.53889	1.6389	-0.70302	-0.4344	-0.96337	-0.36906	-1.2863	-0.57163	1.0556	0.25096	-0.41504	0.37693	-0.17509	-0.56551	0.18722	-0.21999	-0.37173	1.1024	0.39114	-0.24664	0.28011	-1.5564	0.0020595	0.0061698	0.74231	0.93465	1.0306	0.81088	0.45568	0.51889	-0.87378	-0.39864	-0.62784	-0.80375	-1.9674	0.7558	-0.80375	-0.91594
PTPRU	-1.0956	1.2495	-2.0453	0.57234	3.2201	0.18621	-0.17852	0	-0.15162	-0.33397	2.2314	0.57924	-0.25007	-2.0738	0.32398	-1.0956	0.86916	-1.3083	-0.12149	1.4966	1.5952	-1.6624	1.752	-0.66239	0.33217	0.066958	1.3804	-1.1554	-3.9628	0.93338	2.4167	1.4721	-1.8848	-0.29982	2.0314	3.1581	2.9423	2.1794	1.8147	0.43461	0.043875	-0.62492	0.76815	-0.40479	0.89703	0.52788	3.7062	-3.0172	-0.79881
SNRNP40	-0.65943	-0.8512	-0.56823	-0.30765	1.5098	-1.29	-0.48476	-0.70548	-0.78409	-0.74286	-0.73274	0.31551	0.21449	-0.064908	-0.92055	-0.47706	0.74137	-1.4213	-0.12082	0.89143	0.52945	0.40826	0.50127	-0.56169	-1.0471	-0.47246	-0.74286	-1.3436	0	1.2088	0.71405	-0.10056	-1.3906	-0.47093	0.43341	1.4559	0.27001	0.9486	0.44318	0.40243	0.99003	0.042955	0.5912	0.008255	-0.50029	-1.8363	0.61518	-0.16531	-1.3022
RIMBP2	-2.3219	#NAME?	3.2928	-3.3219	1	1.926	2.1699	0.48543	2.7004	3.3923	0.848	-1.737	#NAME?	#NAME?	3.121	0.848	2.8679	2.8875	#NAME?	3.1375	0	#NAME?	3.1538	4.3291	3	3.2327	#NAME?	0	-1.3219	-3.3219	3.3646	0.926	2.3785	#NAME?	-0.51457	#NAME?	#NAME?	3.7549	2.5607	#NAME?	-3.3219	#NAME?	-1	1.4854	4.7708	1.7655	#NAME?	-0.32193	-3.3219
COL11A1	NA	NA	NA	NA	Inf	NA	NA	NA	NA	NA	Inf	NA	NA	Inf	Inf	Inf	Inf	NA	NA	Inf	NA	Inf	NA	NA	NA	NA	NA	NA	NA	NA	NA	Inf	NA	NA	NA	NA	NA	Inf	Inf	NA	NA	NA	NA	Inf	Inf	Inf	NA	NA	NA
QSER1	-0.39536	-0.13391	0.1357	-0.20687	0.7348	-1.6513	1.318	1.2061	-0.80331	-0.32148	0.12087	-0.38827	0.27618	-1.0163	-0.44599	-0.39063	2.7152	-0.3125	-0.23839	1.139	-0.20271	-0.055071	0.93742	-0.68856	-0.55555	-0.49084	0.28064	-0.7268	0.13077	1.06	0	0.82297	-0.98032	0.22007	0.61996	0.76267	0.10421	0.15038	-0.2257	0.45894	0.91276	-1.0872	1.1431	0.21543	-0.29472	-0.68566	0.18565	-1.262	-1.9042
MPC1	-0.7433	-0.43374	-1.3805	-0.45651	1.7574	-0.50949	0.48972	-0.38197	-0.37184	0.12794	-0.31387	-0.72844	-0.51425	1.3646	0.12386	0.65956	0.23697	-1.0685	-0.1478	-0.11362	-0.35178	-0.58273	2.153	-0.15647	-0.37907	-0.45193	-0.088508	-0.16394	1.1796	1.3589	1.1874	0.19181	-0.39951	0.95757	0.50787	0	-0.0327	0.79295	1.0072	1.2064	1.2706	0.16819	-0.37184	-0.45957	-1.9496	-1.0944	2.2291	1.5043	-1.0545
ACAA1	0.37741	-1.3051	0.22351	0.41992	0.022628	-0.78152	-0.013092	0.35873	0	0.16601	0.59708	-0.3067	1.3651	0.48515	0.02839	-0.081083	0.93127	-0.29146	0.1631	0.47393	-0.29946	0.2788	-0.12873	0.087233	-0.58594	1.2084	-1.0818	-0.2237	-0.40336	0.5893	0.36785	-0.6695	-0.96906	0.0097414	-0.79503	0.29004	0.84285	-0.44977	-1.025	-0.16261	-0.35922	-0.62159	-0.82012	-0.050393	0.014265	-0.91645	0.34802	-0.43032	-1.318
BCAT1	-3.0929	1.4934	-6.6475	-2.6702	#NAME?	0.25943	1.7459	0.8303	-1.8926	-0.60854	1.9214	1.9014	#NAME?	1.8732	0.090634	0.53245	2.2855	-0.52852	-1.2899	2.1091	1.1339	0	-1.438	1.0338	-2.1556	1.8946	#NAME?	-3.947	-3.2212	-6.3255	1.6643	4.009	-1.7167	-2.1717	-4.947	-0.7286	0.91669	2.3111	1.9138	-3.188	4.4262	-1.4576	2.4708	1.7449	0.74271	5.5691	#NAME?	0.9982	-2.0327
HDAC7	0.3925	-0.12541	0.18953	0.46789	-1.3222	0.095782	0.362	0.41184	0.071059	-0.65199	0.51291	-0.2445	0.053927	-1.2813	-0.095753	-0.11016	0.58794	-0.57382	0.32779	0.59726	-0.41888	-0.60653	0.35652	-0.82455	0.33338	-1.4044	0	-1.8189	-0.93993	0.28123	0.82315	0.017149	-0.81552	0.013988	0.46048	0.37043	1.0381	1.1859	0.95753	-0.73995	-0.21973	-0.16427	0.31809	-0.81215	-0.012835	-0.6007	1.1177	-0.53165	-0.63999
LZTS1	0	4.5563	1.3847	-1.263	-5.1699	1.8962	2.3379	-0.21573	1.558	2.5648	-3.585	2.7127	-3.585	-4.1699	-1.3626	-2.585	1.9798	-0.46949	1.0395	1.0969	0.35364	-1.848	3.7579	-1.7105	-1.1699	0.22239	0.18763	-1.263	1.2895	3.415	2.949	-0.36257	-0.71049	#NAME?	3.4113	-1.7105	-5.1699	2.7784	2.7066	3.8441	3.3497	1.2563	3.4225	-3.1699	0.078003	-2.585	#NAME?	-1.1699	-0.52607
PRDM6	#NAME?	#NAME?	#NAME?	2	1.585	#NAME?	4.4594	0	5.7279	#NAME?	3	#NAME?	#NAME?	2	0	0	#NAME?	#NAME?	#NAME?	3.4594	#NAME?	0	7.1898	1.585	1.585	6.1085	3.3219	0	0	5.0444	1	6.4429	0	6.8948	2	4.2479	4.3923	4.9069	2.3219	8.7313	7.0661	#NAME?	#NAME?	0	#NAME?	0	0	#NAME?	3.9069
WNT8A	NA	NA	NA	NA	NA	NA	NA	NA	NA	NA	NA	NA	NA	NA	NA	NA	NA	NA	NA	NA	NA	NA	NA	NA	NA	NA	NA	NA	NA	NA	NA	NA	NA	NA	NA	NA	NA	NA	NA	NA	NA	NA	NA	NA	NA	NA	NA	NA	NA
SPAG4	0.76513	-1.613	0.62149	0.13876	0.97904	-2.2575	-0.29105	-1.3517	0.87321	1.498	0.64829	-1.0711	-1.5815	0.64829	-2.1306	-1.1691	1.8723	-0.3385	-1.667	0.8618	0.13245	0.56635	2.094	0.79141	-0.40582	-0.10053	-1.462	0.57568	2.2443	-0.028014	1.1451	2.5675	-0.40123	0.53557	-0.40123	1.9032	-0.8178	1.2754	0.79741	-0.72316	-0.53553	2.9935	-1.5106	0.50168	-0.7638	-2.8178	-1.0931	1.7954	0.15754
NCKAP1	-0.37512	-1.2855	0.071642	0.14528	0.19286	-1.2948	1.0152	0.034816	-1.1167	-0.43872	-0.062915	-0.41023	0.35035	-5.0025	-0.058929	0.44008	0.31256	-0.94665	0.34735	0.34267	0.72357	-0.31578	0.89775	0.25537	-0.36688	-0.5113	-1.7821	-0.37787	0.99234	0.18616	0.85379	1.7552	-0.4284	0.9917	0.3669	0.72048	-0.0025497	0.75988	0.6481	0.55291	0.58411	-0.29636	0.12401	-0.4018	-1.0111	-1.5222	1.5351	-0.99576	-1.0162
MRPS35	-1.4175	-0.55432	-1.2877	-0.94819	0.76049	-0.88337	0.72696	-0.61158	-0.61454	-0.53596	-0.30856	0.64298	0.47662	-0.77422	-1.2344	0.80493	0.68573	-0.45345	0.12819	0.43391	-0.46276	0.5052	0.10947	-0.16058	-0.58013	-0.22473	-0.44421	-1.0699	-0.13804	0.30273	1.1765	0.30077	-0.84374	0.057402	0.19778	0.20619	0.023045	0.46018	0.54555	0.28893	-0.54158	-0.2672	0.68634	0.21789	-0.39374	1.2028	-0.23666	-0.35919	-1.9851
GUCY1B1	0	2.2538	#NAME?	#NAME?	#NAME?	0.29956	5.4869	#NAME?	2.4288	3.8231	3.2184	-2.7004	#NAME?	-1.1155	#NAME?	2.8387	-0.70044	#NAME?	#NAME?	-2.1155	-2.7004	#NAME?	3.7914	#NAME?	#NAME?	-0.53051	#NAME?	-2.7004	#NAME?	2.4288	1	6.4055	#NAME?	3.979	2.6571	-2.7004	-0.70044	5.9649	5.9106	3.7004	6.9353	0.46949	2	-0.70044	-0.11548	0.75899	#NAME?	1.1069	0.94342
SFSWAP	0.43923	-0.077195	0.79553	-0.4965	1.0634	-0.59928	0.039463	-0.11477	0.30485	-0.23875	0	-0.48458	0.081317	-0.26182	-0.41908	-0.40778	-0.46437	-0.74914	-0.801	0.37571	0.57929	-0.11871	-0.044944	-0.14797	-0.091332	-0.62056	1.2638	-0.65069	0.25544	-0.0018197	0.33832	0.36257	-0.64026	0.96999	0.475	0.72906	0.076151	-0.061928	-0.5883	-0.43457	0.58859	0.20321	0.5133	-0.95465	-0.42233	-0.99033	0.22516	-0.62335	-2.331
TNK2	0.087548	-0.29223	0.84906	-0.17974	0.97237	1.49	0.96943	-0.15014	1.2123	-0.055297	-1.1154	1.0627	-0.32313	0.098351	-0.8159	0.28448	-0.41424	-0.37698	0.26263	0.27855	0.40649	-1.2631	-0.13952	-0.22784	-0.49583	-1.8286	0.55178	0.20757	1.5047	0.008616	0.70335	1.0384	-0.71158	0.90833	0.6174	-0.081982	-0.66745	1.0864	0.47476	0.21917	0.76624	0.36795	0.12016	-0.081474	-0.65455	0.34998	0.98771	-0.71316	0.093409
MON2	-0.16253	-0.16008	0.051761	0	1.0379	0.18328	0.4018	-0.34573	-0.19988	-0.12613	-0.43791	-0.45286	0.49979	0.083194	-0.053688	1.116	0.34761	-1.0244	0.25864	0.2623	-0.17984	0.11598	0.81518	-0.72675	-0.66626	-1.1213	-0.34016	-0.98037	0.48887	0.66816	0.53507	1.0011	-0.91681	0.30203	0.0065727	0.18521	-0.13334	0.31621	-0.28293	-0.21509	0.34242	-0.54918	-0.2024	-0.65585	-0.7937	-1.1357	0.37327	0.42978	-0.45587
CDH3	0.61735	0.11396	0.66867	0.92904	-2.3961	0.82845	-0.32392	-0.22886	-0.064268	-0.52587	-1.0033	1.9379	0.34264	-8.9003	0.84505	-1.7268	1.6601	-0.85941	0.86937	2.075	-0.39685	0.37443	1.3215	0.62021	0.58295	0.5184	0.49502	-1.4364	0.38802	1.4527	0.88149	0	-0.42054	-1.679	1.3474	1.3816	1.8287	-0.10723	-0.457	-0.6849	-3.2253	0.33363	0.95625	-0.26106	0.86086	-1.5739	-1.8052	-1.5661	-0.87669
ARSF	NA	Inf	NA	NA	NA	Inf	NA	Inf	NA	Inf	Inf	Inf	NA	NA	Inf	Inf	NA	NA	NA	Inf	Inf	NA	Inf	NA	NA	NA	NA	Inf	NA	NA	Inf	NA	Inf	NA	Inf	NA	NA	NA	Inf	Inf	NA	NA	NA	Inf	NA	NA	Inf	NA	NA
GPBP1	-0.82691	-0.61075	-1.4308	-0.60569	0.31274	-2.4201	0.64669	-0.020056	-1.0603	-0.14957	-0.70285	-1.5856	-0.011331	0.44445	-1.1967	0.21945	0.22059	-0.77032	-0.55214	0.72067	0.006624	-0.69101	0.38975	-0.57174	-0.16959	-0.81518	0.38722	-0.7434	0.7065	1.2627	0.24096	0.01519	-1.6996	-0.26211	0.79641	1.0438	0.36522	0.17486	-0.084768	1.1267	0.88355	-0.80123	1.048	-0.34148	-1.0073	-1.5936	0.7872	0	-1.4525
DGAT2	1.1912	-0.053147	0.85472	1.3075	-1.7746	2.544	0.43082	2.2383	0	0.76628	-0.75304	2.5169	-2.9652	-0.86416	1.4797	0.28797	1.0849	1.3	2.1004	1.1313	2.2726	-1.362	0.69228	0.97439	-0.29296	1.1695	-3.2707	0.97008	-3.7318	-1.7271	0.023777	-2.4287	1.1619	-2.4136	0.068844	-1.564	-3.1159	-0.43063	-0.55151	-2.444	-0.56814	-1.7086	0.90454	0.80473	-1.9164	-0.34217	-2.5723	-0.58496	-1.1848
ZNF112	-0.85982	#NAME?	0.74284	1.2391	#NAME?	-0.1773	1.0949	1.1754	-0.13358	1.1797	0.14018	-1.1553	0.40766	#NAME?	-0.97085	0.30017	0.46566	0	-0.51317	0.98024	0.84472	0.17537	-0.070389	-0.44478	-0.25716	0.40024	1.4585	-1.3668	0.14906	-0.89589	1.3121	1.0811	-0.95174	1.1402	0.46566	-0.64508	0.32389	0.13124	-0.13358	#NAME?	0.85018	-0.58496	1.2266	-0.93289	0.32389	-1.2224	#NAME?	-0.15528	-0.21099
CS	-0.29503	-0.30844	-0.5954	-0.023475	1.1531	-0.68922	1.0593	-0.212	-0.8216	-0.30631	-0.010151	-0.037902	0.48984	-0.076222	-0.26651	1.1916	0.094373	-1.1988	0.507	0.57071	0.12934	-1.1918	-0.42968	-0.48283	-0.57906	-1.2276	-1.8125	-0.84061	0	0.51276	0.67957	0.45113	-1.3901	0.539	0.46793	0.49756	0.29904	0.68706	0.27699	0.09616	0.65869	-0.59396	0.24272	-0.33155	-0.56968	-1.3816	0.65154	-0.50704	-0.81319
LTK	-1.8074	7.0491	#NAME?	#NAME?	2.8931	-1.2224	3.585	0.19265	1	0.36257	-1.8074	#NAME?	#NAME?	-0.22239	#NAME?	3.3424	#NAME?	#NAME?	1.6521	#NAME?	-0.80735	0	3	-0.22239	#NAME?	0.36257	#NAME?	-1.8074	#NAME?	0.89308	2	3.0255	#NAME?	#NAME?	#NAME?	1.7162	1.1926	3.822	3.6684	1.4406	3.585	#NAME?	#NAME?	-0.22239	2.8074	0	#NAME?	0.65208	#NAME?
MRPS24	-0.41526	0.3275	-0.9341	-0.4851	0.92368	-0.95013	0.64333	-0.72259	-0.24453	-0.11912	0.11801	0.24006	-0.20629	-0.17466	-0.121	-0.067749	-1.1549	-0.58674	0.97772	0.34565	0.056525	-0.84698	0.2279	-0.67679	-0.18563	0.072849	0.32643	0	-0.95032	0.21358	0.64161	0.59741	-1.8608	-0.77858	0.41837	0.76612	0.57814	-0.67617	-0.79048	0.8573	0.68688	-0.11766	0.58812	0.55606	-0.0072118	-1.8018	0.24452	-0.43082	-0.39494
ELMO2	-0.11113	-1.8165	0.33283	-0.014659	0.77913	-0.49714	0.94235	0.036009	-0.14433	-0.31375	-0.46323	-0.22442	-0.18382	0.20264	-1.6974	0.071142	0.51482	-0.95808	-0.050713	0.97301	-0.30772	0.23088	0.59586	-0.02328	-0.94866	-1.3961	-0.5874	-1.0942	0.41534	-0.12299	0.95932	0.26465	-1.5092	0	0.11108	0.47951	1.1483	0.92261	0.18243	0	0.041924	0.20158	-0.23869	-0.89343	-1.0532	-1.2794	-0.017117	-0.33812	-0.87325
WAPL	-1.0113	-0.19139	-1.068	-0.2663	1.0212	-0.75082	-0.14215	-0.18853	-1.7593	-0.90423	-0.69903	0.31212	0.088716	-0.038102	-0.85126	0.19217	0.42565	-0.96166	0	0.57279	0.43958	-0.12701	0.41159	-0.39883	-1.0945	-0.80892	-0.20722	-0.58371	0.098114	0.094597	0.064948	0.23221	-1.1914	0.54471	0.046861	0.66896	0.19765	1.01	0.34209	-0.086523	0.51695	-1.514	0.026085	-0.52121	-0.25578	-1.3972	0.54471	-0.28603	-1.5613
VMP1	-0.22205	0.84507	0.85402	0.098448	0.57517	0.67995	0.22255	1.0169	0.81243	0.6544	-0.39273	0.59444	-0.21193	-0.59864	0.82545	-0.74247	0.45909	-0.44625	-0.16134	0.58311	-0.17675	0.40178	0.36183	-0.026925	0.66472	0.31926	-0.6264	-0.667	0.14191	0.30223	0.54908	0.14141	-1.4045	0	-0.16154	0.50759	0.8082	0.042709	-1.0141	0.54349	-0.21451	-0.10347	0.20707	-0.025605	1.4857	0.16208	0.64199	-0.95765	0.5203
APPBP2	0.18551	-0.45264	0.17459	0.90011	1.1931	-0.67165	0.4107	-0.14023	-0.91123	-0.022445	-0.24777	0.23681	-0.24777	-1.0376	0.21992	0.15027	0.20711	-0.5114	0.095736	0.9938	0.024536	-1.4392	0.78563	-0.24777	-1.0074	-0.078828	-1.193	-1.2625	0.9763	0.68763	0.4292	0.89878	-1.317	0.17459	0.63602	0.24936	-0.53989	0.58414	0	-0.047801	0.87334	-0.98768	-0.10254	0.12326	-0.83421	-1.3736	0.59401	-0.35446	-0.86994
POLD1	-0.40685	0.72112	0	-0.50027	1.5173	-1.3929	0.47312	-0.1996	-0.43416	-1.3017	0	-0.49729	-0.0098815	0.27168	-1.2077	-0.95635	-0.4963	-1.3819	0.89725	0.30566	-0.85491	0.51457	0.55152	-0.7365	-0.64896	0.18276	1.6743	-1.726	-1.5163	0.51112	1.6064	0.041599	-1.3332	-1.4399	1.1521	1.8314	-0.053745	1.3832	0.85703	0.46294	1.0471	-0.28101	1.8843	-1.3421	-0.13638	-0.61841	0.78252	-0.37914	-0.83595
SEZ6	2.7225	#NAME?	#NAME?	1.585	3.9069	1.585	2.8074	#NAME?	-0.73697	#NAME?	2.1375	#NAME?	#NAME?	4.6554	#NAME?	0.26303	#NAME?	-1.3219	#NAME?	1.926	0.26303	2.2016	3.7442	#NAME?	#NAME?	1.6781	#NAME?	1.4854	1.6781	1.3785	1.7655	2.433	#NAME?	#NAME?	#NAME?	2.433	-1.3219	1.3785	-2.3219	1.585	#NAME?	0	#NAME?	#NAME?	1.926	#NAME?	1.6781	#NAME?	1.263
EIF4B	-0.36264	0.20776	-0.1661	-0.075581	0.50022	-0.25546	0.6054	-0.47217	0.32808	0.28401	1.229	0.31068	1.7283	-0.19829	-1.3849	0	-0.11264	-0.45719	0.35571	0.4842	0.56361	-1.3863	-0.22605	-1.0164	-0.28535	-0.18112	-0.57049	-0.87857	0.69011	-0.64525	0.21183	0.47044	-1.3732	1.1851	0.43429	0.23098	0.70224	0.64452	0.38047	-0.60279	-0.18717	-0.62726	0.51878	-0.66378	-0.59643	-1.4715	0.56444	-0.81918	-1.6314
SLC6A16	-2.585	4.0541	#NAME?	0.28951	#NAME?	0.152	#NAME?	-1.585	0.87447	0.63743	0.63743	-2.585	-0.26303	1.3219	0.58496	-4.1699	0.78427	#NAME?	#NAME?	0.63743	1.8301	0.83007	2.152	-2.585	-1.585	-2.585	3.3379	#NAME?	#NAME?	-0.36257	2.3847	2.6374	#NAME?	#NAME?	0.73697	1.5305	#NAME?	3.0492	3.4225	3.4739	0	1.3536	-1.848	-3.1699	2.152	-1.3626	-0.848	0.95936	-1.1699
BICRA	-0.87276	0.40477	1.022	0	1.3957	-1.2488	0.46036	-0.010268	-0.39808	-0.084269	0.76132	-0.47659	-0.027546	-0.97632	-0.055629	-0.23266	0.37352	-1.6265	1.1004	0.30615	-0.40259	-0.59009	0.54461	-0.64236	-0.19313	-0.3365	-0.63176	-0.40259	0.09247	0.35497	1.3335	0.97939	-0.91073	0.44791	0.4429	0.45788	-0.26099	1.1304	0.32533	-0.44839	1.1929	0.75122	1.0136	-1.5151	0.02703	-0.68559	-0.38912	-0.21276	-0.63705
SPHK2	-0.60407	0.29123	-0.2145	-1.2479	1.9132	-2.2256	0.63929	-0.72045	-0.7441	-0.78032	-0.66297	-1.6186	-0.60047	0.93695	-1.1135	0.060412	-0.12122	-1.5969	-0.33205	0.2658	-0.4897	-0.46657	0.43857	-0.85991	-0.83854	-0.42138	0.18043	-1.46	-0.21175	0	1.3248	0.2156	-1.0532	0.19294	0.2074	0.45598	0.47317	0.47317	0.34453	0.11839	0.87878	0.27955	1.4944	-1.2145	-0.91254	-1.46	-0.51661	-0.18723	-0.35918
RPL18	-1.3064	-0.073942	0.80391	-0.24805	0.35352	-0.64792	0.11611	-0.016893	0.056763	-0.39184	1.2462	-0.49288	1.0408	0	-0.48161	-0.038449	-0.36532	-0.040332	0.72034	0.056343	0.34023	0.13483	-0.4205	-0.26081	0.11031	0.0080817	0.73737	-0.28308	-0.674	-0.46809	0.29964	-0.91495	-1.0734	-0.11175	0.38152	1.0243	0.30786	-0.16439	-0.021627	-0.02104	-0.26656	-0.21503	0.90392	-0.96822	0.16499	-0.78282	-0.72125	-0.54938	-0.77518
CA11	-1.5861	0.067839	1.8851	0.20653	0.95548	-1.667	0.97531	2.1535	1.0243	1.6349	1.6704	-0.87466	0.44518	-0.77193	1.5647	1.3483	-0.061648	-0.06046	1.6991	-0.0045619	-0.54399	-2.3706	1.8368	-0.22239	0.96251	1.5959	2.307	-0.83553	0.70752	-0.30861	1.0192	1.1316	-0.25871	1.0006	1.5233	-0.80338	-0.85393	1.4135	2.0234	2.4092	1.2918	0.45352	2.2999	-1.4033	0	-0.49502	0.64918	-0.49022	-0.88935
ISOC2	-1.0754	-1.6954	-0.97716	-0.48986	0.9929	-1.7569	0.10213	-0.25086	-1.1541	-0.54436	0.63601	-0.52066	0.006627	0.63686	0.99379	-0.82978	0.1851	-0.7457	1.2731	0.61071	-0.30673	-0.49235	0.51851	-1.429	-0.69751	0.036725	-0.26782	-1.6432	-1.3034	0.59819	0.085951	-0.63979	-1.6939	-0.57767	1.3003	1.8432	0.53877	0.46209	0.26724	0.6773	0.45693	0.20713	1.4291	-0.33997	-0.26729	-1.7346	1.8951	-0.055981	-0.78636
U2AF2	-1.1956	-0.48901	0.44296	-0.20463	1.0529	-1.1924	0.040281	-0.52062	-1.0767	-0.48998	0	-0.27506	1.1327	0.03757	0.63574	-0.25775	0.017532	-1.253	1.0506	0.66619	-0.26526	-0.25803	0.18654	-1.051	-0.52562	-0.77324	-0.58496	-1.1537	-0.017043	0.26087	0.98601	-0.33968	-1.6396	-0.27703	0.41504	1.3471	0.17322	0.7951	0.40227	0.0094846	0.36546	-0.14234	1.1446	-0.60742	-0.84855	-1.2316	-0.41318	-0.60706	-0.94356
EPN1	-0.75586	-1.6463	-0.022306	0.2948	0.2864	-1.2412	0.28931	-0.79888	-1.3463	0.1059	0.19094	-0.74324	0.55689	-1.0004	0.64028	-1.1858	0.26336	-0.94304	1.4583	0.89275	-0.011309	-0.35062	0.17702	-0.6647	-0.65253	-1.1424	0.094838	0.16138	0.12976	-0.34183	0.32682	-0.79648	-1.6019	0.049344	0.11815	1.2832	0.66417	0.33656	-0.10024	0.077711	0.68251	-0.70665	1.0331	-0.68489	-0.56514	-1.5339	0.28315	-0.68934	-1.5146
MED29	-0.7961	-1.8852	0.079694	0.60775	0.41848	-1.3327	0.2997	-0.39879	-1.0966	-0.5758	-0.29181	-0.83382	0.26953	-0.85444	-0.29556	-0.75935	0.33109	-0.48512	0.80823	0.59767	0.4586	-0.67991	-0.28993	0.13723	-1.0562	-0.58841	-0.8108	0	0.5122	-0.097404	0.86861	-0.63403	-1.0852	0.98924	0.27713	1.1187	-0.032526	1.0061	0.74932	0.41101	0.26252	-0.12136	0.64594	-1.0388	-1.483	-2.0594	0.0099207	-0.31068	-0.70591
AHRR	0.77138	1.4819	-0.39855	0.72698	0.096215	-0.90378	-0.15754	-1.6881	1.6656	-1.7705	-1.0506	0.37084	-4.273	-0.53605	0.69661	-2.0506	1.3119	1.1644	-3.858	0.55141	0.31194	-0.076621	3.2295	-0.24327	-2.0506	-1.273	-1.3344	-2.3985	0	-1.5361	-0.18556	2.4639	-1.9511	1.9686	0.04891	1.3417	-1.7705	2.1078	1.3515	-2.1575	-2.273	0.14202	-1.1031	0.56828	1.3019	-0.36613	0.64981	0.22948	1.6812
GSC2	NA	NA	NA	NA	NA	NA	Inf	NA	Inf	NA	NA	NA	NA	NA	NA	Inf	NA	NA	NA	NA	NA	NA	Inf	NA	NA	NA	NA	NA	NA	NA	Inf	Inf	NA	Inf	NA	NA	NA	NA	NA	NA	NA	NA	NA	NA	NA	NA	NA	NA	NA
ZNF275	-0.73517	-1.3246	-2.3382	-0.69977	1.203	-0.19572	1.9325	-0.74416	-1.0774	-1.5425	-1.3518	0.50377	-0.34499	1.1434	-1.3518	0.76996	0.25132	-0.92654	0.46529	0.21004	0	-0.92654	0.96733	-1.7993	-2.0217	-1.6231	-0.083096	-3.2587	-2.3656	0.20537	1.5338	1.4096	-1.9576	1.1842	-0.071736	0.81961	0.0053732	1.9212	1.672	-0.62315	-1.6738	-1.3246	1.0214	0.29146	-0.054862	-1.4662	1.0529	1.0862	-0.90622
MTMR1	-0.073661	-1.13	0.87957	0.11413	1.5325	0.18063	1.208	0.12599	-1.0083	0.46503	0.62938	0.17656	0.15357	-0.76048	-0.69046	0.8482	0.51162	-0.64945	-0.32492	0.76125	-0.36705	-1.3238	0.26885	-0.72353	-0.53564	-0.40312	0.58404	-0.77616	0.046206	0.50125	0.96788	-0.11394	-1.6979	1.208	0.63532	0.70306	-3.5694	0.020114	-0.32262	0	0.57604	-0.10996	1.2293	-0.13199	-0.0083099	-0.63365	0.64537	-0.65089	-0.71443
GPC1	-0.23053	0.79936	0.63391	-0.96075	-0.59284	0.49719	1.2904	-1.0003	0.18282	-0.14026	-0.51024	1.2996	0.087832	-6.8434	-0.65467	-0.16979	0.68278	0.011124	1.2004	1.9245	0.78343	0.2152	-0.052416	-0.89828	-0.4996	-1.0414	-0.79294	-0.82442	1.9092	-0.92652	1.4865	2.5376	-0.97612	1.822	1.0759	0.30183	-0.71126	0.84699	0.38702	0.86999	-0.0087511	0	0.079765	-0.51024	0.54043	-1.7355	0.18773	-1.3899	0.46848
ADCK1	0.12182	-0.12611	-1.2266	1.3657	1.7029	-0.019194	-0.078356	-0.025649	0.21237	-0.55042	0.36821	0.57433	0.46347	0.48179	-1.7391	0.84588	0.26091	-0.65662	-0.15412	0.49538	0.70093	-0.46023	1.1875	-1.8042	-0.74973	-1.2874	-0.44284	-1.2416	-0.76046	0.45422	1.3079	0.58708	-0.038646	-0.36712	0.59552	1.1847	-0.012767	1.5066	0.79916	0.56147	0.6733	-0.064997	0.925	-0.56916	-0.69727	-1.6171	-0.51367	-0.49563	-0.52277
HAGH	0.33522	-1.0448	0.24101	0.67359	1.2501	-0.29462	1.1954	-0.74994	-0.61874	0.47002	-0.52311	-0.79474	0.22885	-0.29535	-0.93131	0.40397	-0.71429	-1.1102	0.18547	-0.12966	-0.71038	-1.8832	1.1113	-0.51543	-0.68429	-1.1828	0.038239	-0.48841	0.54996	0.57058	-0.086606	1.2458	-1.2422	0.61135	0.50404	0.15635	0.58496	0.56132	0.45444	-0.2514	1.2006	-0.59874	0.15742	-1.8103	-1.4238	-2.761	1.1209	-0.39295	-0.83991
RNF4	-0.44605	0.47504	-0.62876	-0.091423	1.3199	-1.2839	0.15734	-0.43046	-1.8577	-0.5341	0.10482	-0.40586	0.092462	0.47338	-1.2755	-0.61725	0.45839	-0.43745	0.7704	0.83857	0.69423	-0.85874	0.73489	-0.71773	-0.57037	-0.17208	-1.2797	-1.2343	0	0.26562	0.93078	0.23369	-1.3093	0.37257	-0.36899	0.69352	0.51544	-0.087139	-0.47614	-0.10003	0.91194	0.015448	0.18796	-1.1186	-1.6199	-1.4066	-0.0063415	0.37833	-1.1112
CASP8	0.23161	-0.19755	-0.46015	-0.55903	-0.73633	0.50675	0.58051	-0.26342	0.13091	-0.13038	0.3954	0.33255	0.70307	-0.30985	0.081404	-0.56043	0.39973	-0.68494	-0.080225	0.7643	-0.63236	0.064213	-0.34326	-0.26685	-0.038577	-1.3566	0.57669	-2.7459	0.042201	-0.4024	0.17962	0.78544	-0.73951	0.36172	-0.68188	-0.49728	0.51543	0.67056	0.16696	0.093942	0.16102	-0.087284	-0.012425	-0.1097	0	-1.5802	0.37499	0.77769	-0.54646
LIMCH1	-0.82597	-0.91617	3.7744	-1.5484	-4.8704	-0.10218	0.44252	-0.76184	3.0046	-0.19794	2.0838	-1.3785	#NAME?	-3.1699	4.0425	-2.8704	0.51334	-0.82597	1.2895	1.2382	3.2589	1.4739	0.29956	-0.10218	1.2996	0.81614	#NAME?	-1.8704	-3.5484	-2.9635	3.689	0	0.07215	#NAME?	#NAME?	4.0343	-3.8704	3.032	2.6688	-2.5484	2.6473	1.465	#NAME?	-2.5484	0.91754	-3.1699	-5.2854	-1.826	1.368
INTS13	-1.4333	-1.3877	-0.58198	-0.80922	-0.15109	0.036881	0.33398	-0.44855	-0.52282	-1.0037	-0.73896	1.2532	0.088385	-0.086203	-2.0696	0.38121	0.85388	-1.3955	0.33161	0.31968	-0.65304	0.89061	0.18092	0.16569	-0.43132	-0.30319	0.90584	-0.43232	0.35107	0.23271	0.80639	-0.12723	-0.95224	-0.51853	0.022241	0.30161	-0.0052394	0.82507	0.7502	0.25291	-0.42328	-0.38473	0.63994	0.21929	-0.30595	1.6038	-1.7204	-0.0074906	-1.213
TM7SF3	-1.8227	-1.8845	-1.411	-1.1515	0.954	-0.45881	1.0068	-2.379	-1.8471	0.47046	0.09781	0.69997	0.38184	-0.16764	-1.2413	-0.7848	-0.29862	-1.2296	-0.19308	0.023398	-0.037775	-2.1189	0.91115	-0.68601	-1.2314	-0.72761	-1.7543	-1.5137	0.30632	0.79052	-0.045215	-0.00038051	-2.7986	0.31644	1.3089	0.36096	0.69293	0.9172	0.67707	0.59759	1.3904	-0.12512	1.562	-0.95579	-2.7415	0.92504	0.84787	-1.154	-1.9057
DLX3	1.1409	0.86338	1.4314	1.2603	#NAME?	-0.5549	0.71961	1.5606	1.0764	0.40125	-1.7422	-1.2996	-0.84408	-5.9386	-0.61067	1.7065	1.233	0.54924	0.48347	0.76068	1.8085	-2.3337	0.91419	1.1612	-0.019736	-0.16821	0.31564	1.9818	1.104	-0.94991	0.70165	-3.1485	1.1621	-0.90518	0	-2.0973	-2.1485	0.49464	-0.10571	0.97429	-2.9537	-2.4792	0.76761	-0.69701	-2.2289	-1.4629	#NAME?	-1.1442	0.089307
SPA17	0.38769	-1.398	-2.7735	0.85936	-0.35364	-0.40935	0.3524	0.34568	-2.0641	-0.2449	-0.68837	0.36795	1.7373	-0.74459	-0.034626	-1.6431	-0.16281	0	-1.6976	0.44117	1.0804	0.05318	-0.034626	0.25302	-0.41314	-3.0057	1.2434	0.52678	0.53468	-0.58211	0.69649	-0.41694	-0.42457	-0.0057137	-0.3868	1.5991	0.86876	0.32762	0.72953	1.3389	1.0518	1.0911	0.21176	-0.040479	-0.53178	0.06413	0.63906	-0.39054	-0.92771
TSPAN32	3.585	5.9773	#NAME?	#NAME?	3.9069	4.6439	2.3219	#NAME?	0	#NAME?	4.585	#NAME?	2.3219	3.585	1.585	6.3576	5.1699	#NAME?	#NAME?	#NAME?	#NAME?	#NAME?	2	#NAME?	2	#NAME?	#NAME?	#NAME?	0	1	6.6724	6.3923	1	#NAME?	#NAME?	#NAME?	2	4.3219	4	#NAME?	#NAME?	#NAME?	5.9542	2.8074	0	3.9069	#NAME?	6.3576	0
CCN5	-0.28951	#NAME?	1.585	4.4109	#NAME?	3.0163	3.4475	-1.8745	-1.8745	3.1844	1.4948	3.826	#NAME?	#NAME?	-0.45943	#NAME?	2.6491	#NAME?	#NAME?	-0.45943	2.1255	#NAME?	2.4232	1.1255	1.241	#NAME?	#NAME?	3.6174	1.5406	0.54057	4.9457	4.4354	1.4948	2.1553	#NAME?	4.1405	#NAME?	0.7885	-0.1375	0.71049	0.44746	-0.45943	#NAME?	1.3985	-2.4594	-2.4594	#NAME?	-0.28951	0.8625
DMRT3	Inf	NA	NA	NA	NA	NA	Inf	Inf	Inf	NA	NA	Inf	NA	NA	NA	Inf	Inf	Inf	NA	NA	Inf	NA	Inf	Inf	NA	NA	NA	NA	NA	Inf	Inf	Inf	NA	Inf	NA	Inf	NA	Inf	Inf	Inf	Inf	Inf	Inf	Inf	Inf	Inf	Inf	NA	Inf
ST3GAL6	-3.8509	-4.1988	0.30179	-5.3363	-0.94397	0.18099	-4.1988	0.1362	0.57541	-0.021587	-0.30066	0.096676	-1.4488	0.37521	0.70373	-0.80023	1.378	0.014214	0.57541	-2.1988	1.4915	-2.1346	1.938	0.19977	-0.1744	-1.8769	-0.41981	1.4079	-0.014355	-1.6582	-0.76339	0.72549	-0.207	#NAME?	1	-1.1988	0.38071	1.539	1.2607	1.2989	1.7469	0.028289	-1.3007	0.88868	-0.89003	-0.60293	1.793	-1.9578	-2.0732
ATP2C2	0.36748	1.7429	0.057021	1.5008	-3.1903	2.345	1.4801	1.0667	0.97127	1.4701	-1.9034	1.4457	-1.3846	-5.7638	0.82976	-2.1788	0.4494	0.48145	0.25331	0	1.4152	-1.6092	0.32471	0.24693	-0.2765	0.72503	0.2233	0.99684	1.6162	-0.65027	0.74025	0.89716	0.16585	0.096582	-1.2342	-0.2507	0.079931	0.20476	-0.21504	-2.4979	-2.9082	-1.014	-4.1337	-0.22979	0.36944	-1.7131	-5.4556	-1.4214	-0.59384
NGFR	-2.8759	2.9992	0	-2.0817	-6.4305	-2.4305	2.0892	-0.79746	0.014562	1.5425	-2.8157	-0.52356	-2.971	-4.5725	-2.1637	-0.2909	0.51353	-0.13583	2.6319	1.799	0.41347	-0.2431	0.093109	-0.18015	1.6859	-0.61347	1.0951	-1.1404	1.1116	1.8887	0.085247	1.3857	-1.5976	-9.4305	2.9866	1.2966	0.86187	0.9238	0.97788	3.403	-0.60073	-0.0083878	2.4568	0.99371	-0.70935	-1.3536	-2.5116	-2.9227	0.11837
CDON	-1.3536	2.0272	0.41895	-0.27563	1.3773	-0.71621	1.1275	0.47644	-1.6656	-0.56937	-0.080618	0.061401	-0.16601	0.91107	1.5586	1.6514	1.9481	-2	-0.37381	0.3953	-0.54628	-0.37381	0.78022	-0.56937	-1.4361	0.86014	-2.2756	-1.4792	-2.5236	1.2966	2.1629	1.6859	-1.2016	#NAME?	1.1058	0.79837	0.60572	2.1872	1.5099	-2.4361	2.1594	-2.6167	2.9763	-0.031709	0.74322	-1.6656	#NAME?	-0.47917	-1.4361
TAF2	0.2875	0.15127	0.038732	0.046672	1.0518	-0.80592	0.20334	-0.15528	-0.27189	-0.74846	-0.01232	-0.031418	0.76755	-1.6072	-0.99673	0.32911	0.50423	-0.096385	0.27943	0.50365	-0.40526	-0.9565	0.077227	-0.41831	-0.49462	0.65727	0.031549	-1.4205	0.48157	0.57511	1.2594	0.39278	-1.0482	-0.28579	0.25154	1.0447	0.050626	0.37397	-0.21383	-0.20249	0.34786	0.25497	0.5866	-0.45372	-0.71049	-1.2262	-0.40634	-1.0981	-1.1922
HIPK2	0.48096	-0.48486	0.74602	0.62234	1.9324	-1.4113	0.27106	-1.0287	-0.38135	0.84421	0	-1.0579	-0.95526	-0.081794	0.84579	-1.5293	1.0434	-0.3092	0.71867	0.063883	-0.9334	-1.0878	-1.3233	-0.618	-0.94429	0.46253	-2.2205	-0.4573	1.2122	-0.29869	0.25449	0.3151	-0.57083	1.5485	-0.7219	-0.35206	0.35561	0.7828	0.066598	-0.6758	-0.072805	-1.3233	-0.44179	-0.59637	0.96842	-2.3888	-0.17811	0.47688	-2.3448
TNPO3	-1.0501	-0.71979	-0.1503	0.04599	1.3452	-1.3309	0.39773	-0.40882	-1.059	-0.29499	0.40159	-0.35458	0.58496	0.20554	-0.58242	0.40993	0.49679	-1.585	0.38607	0.66805	-0.64747	-0.41787	-0.5622	-1.0607	-1.5572	-0.49002	-0.60034	-0.94335	0.061542	0.17049	0.16822	0.57644	-1.2743	-0.26303	0.17125	1.1415	0.67019	0.69664	0.30793	0.099309	0.38737	-1.0223	-0.28979	-1.0484	-0.0034026	-1.8841	0.48105	-0.54227	-2.7296
RFXANK	-0.7168	-0.71781	-1.2234	-0.053116	0.82005	-0.61564	-0.3457	-0.4198	-0.41463	-0.11244	0.44023	-0.62441	0.054176	0.10658	-0.80019	0.097851	0.19341	-1.093	-0.19632	0.33013	-0.83429	-0.06756	0	-0.63639	-0.64305	-0.52521	0.70978	-0.9939	-0.91419	0.010554	0.66153	0.060636	-0.54498	0.39447	0.54754	-0.11729	0.54182	0.50597	0.50482	0.69085	0.14614	-1.0489	0.38374	-1.1716	-0.65007	-1.4434	0.12051	-0.21228	-1.8936
TMEM161A	0.024423	0.25814	-0.66082	0.25224	1.4732	-0.073383	0.061987	0.049574	0.085391	-0.70602	0.14919	0.65591	0.71926	-0.90469	-0.26022	1.3308	0.36764	-1.6206	0.012845	0.25126	-1.22	-0.69269	0.34658	0.0058527	0	-0.37266	-0.48308	-1.6645	-1.5536	0.75167	0.16914	0.66185	-0.040441	0.65069	-0.024844	-0.09828	0.25814	0.52753	0.34289	-0.061095	0.05297	-0.31316	0.92662	-0.26163	-0.1494	-1.4668	0.44808	-0.63691	-1.3941
LPAR2	0.80098	0.20797	0.099052	1.3622	1.4078	1.1945	-0.30571	0	-0.15396	0.24951	1.9294	0.99793	0.47786	-0.69076	-0.39959	0.26338	0.053872	-3.1772	-0.25169	0.60927	-0.30315	-1.4188	-0.29043	-0.29296	-0.37655	-0.23331	-0.31341	-0.80012	-0.42996	0.061832	0.47414	0.65076	0.061832	0.95583	0.93377	-0.44398	1.2465	-0.096358	-0.75748	-0.31857	-0.62221	0.34962	0.25038	-0.75398	0.78664	-0.91846	0.61604	-0.60478	-0.19487
CTSA	-0.22234	-0.044525	0.66999	0.60629	0.39303	-0.20795	-0.09791	0.49174	0.5652	0.86939	-0.2988	0.058745	-0.27348	-0.65398	-0.22669	-0.77734	1.3168	-0.18382	-0.42146	0.93698	0.40466	-0.79767	0.27161	0.23982	-0.6709	-0.43291	-1.0508	-0.034969	0.52151	0.68963	0.76522	0.050391	-0.93813	0.85327	0.60333	0.26337	1.1864	0	-0.41215	0.40337	0.052633	0.51166	-0.56557	-1.354	-0.72288	-1.729	0.17529	-1.1306	-0.94528
SUGP2	0.38855	-0.73934	-0.019867	0.085047	0.82617	0.8051	-0.73145	0.35748	0.11378	-1.0596	-0.18859	0.021153	0.14266	0.98053	0.27639	0.40772	-0.40455	-0.87315	-0.91421	-0.54143	-1.0745	0.064062	-0.3432	-0.15481	0.083558	-0.76057	-0.07035	-0.70548	-1.389	0.22734	0.60222	0.35439	0.48531	0.63308	-0.19671	-0.46864	0.20081	0	-0.10134	-1.0063	0.055733	-0.10219	-0.41609	-0.43624	0.18909	0.043533	0.43015	0.28936	-1.2455
SLC12A2	0.41584	-0.59625	-0.1136	0.48634	0.39888	-1.2407	0.58603	0.46788	-1.1885	0.77627	1.8539	0.44209	0.55137	-0.35936	-0.89768	-1.671	1.4679	-0.065738	0.77814	0.51136	-0.21811	-0.97137	-0.13461	0.68927	0.10829	-0.062379	-1.0162	-1.3843	-0.21811	1.1866	0.70513	3.0497	-0.35524	-1.1452	-0.35524	1.3718	2.1567	1.6157	1.5192	1.6942	0.015977	0.075125	1.2283	-0.17758	-0.19219	-0.9097	1.7296	-0.43553	-2.4012
SNX24	0.57211	-1.2316	-0.55108	0.44288	-0.027692	-0.073135	1.5228	-0.47096	0.035222	0.39153	0.0054751	0.28976	-1.2576	-1.6338	0	-0.85652	0.32302	0.58038	0.90286	0.42869	-0.060209	-0.038919	1.6099	0.46888	0.091652	-0.46338	1.2981	0.84372	0.24648	-0.11262	-0.18249	-0.70576	-0.39867	-0.41139	0.18267	-0.40048	0.7218	0.04456	0.21729	0.94977	-0.045981	-0.95146	-0.47286	-0.8841	-0.3076	-0.91221	0.60584	-1.1532	-1.2975
EYA2	#NAME?	-0.43024	-2.3129	-2.1836	4.9714	-1.4302	3.4799	-0.558	0.096508	1.7878	1.0534	-0.68353	#NAME?	-0.64046	-0.31288	-4.143	0.087996	-2.3129	-3.143	-3.991	1.2608	-4.5055	4.1994	-1.7279	0.018034	-3.406	-0.69817	-4.143	#NAME?	4.0303	2.8917	3.9661	-1.5315	2.0773	1.7205	2.3701	0.10497	4.311	3.724	2.415	3.715	0.25697	-2.4549	0.4553	-3.6124	-4.991	4.65	1.5759	-2.143
CNN2	-0.1522	-0.5163	0.19742	0.43437	-0.20725	-0.00069211	0	0.071213	-1.0276	-0.038923	1.0257	0.59553	1.1564	0.23964	-0.35164	0.216	1.4417	-1.8434	0.16846	1.6649	-0.059506	-0.83601	-0.69435	-1.0279	-0.26158	-0.59538	-0.39625	-1.2789	0.16708	0.2411	0.69377	0.62623	-1.2453	-0.99448	1.4405	0.76197	1.4929	-0.57333	-0.89816	0.37131	0.65079	0.2944	0.68852	-0.56078	-0.96683	-1.8998	-0.82984	-0.14759	-0.61194
ABCA7	0	-0.80879	0.0038167	0.02275	2.4745	0.44248	-1.3904	-0.20939	-0.35332	0.14875	0.73544	-0.75298	-0.72428	1.0599	0.059887	0.80708	0.48679	-1.9165	0.86383	0.88882	-0.23615	-1.0725	0.43967	-1.1091	0.99713	-0.58592	1.6121	-0.45442	0.31003	0.42266	-0.15307	1.3836	-1.5435	0.30849	1.2308	-0.023114	1.2662	-1.0806	-1.9237	0.24702	0.87012	0.80926	-1.105	-1.1299	0.66969	-0.99809	-0.73378	-0.56881	1.3131
SNCAIP	-0.025687	-0.087463	0.58496	0.67276	#NAME?	1.7705	3.0439	-0.12399	1.8644	1.4424	2.0439	2.168	-0.49053	#NAME?	-1.9831	-1.1426	0	-0.38702	1.1414	2.5228	-0.33258	1.1452	1.9808	-3.8244	1.1375	1.3083	-1.5025	-4.0875	1.5477	-2.5025	4.1652	1.4702	0.19052	1.1298	-3.95	0.19794	-4.8244	2.8921	3.7884	1.0418	-1.0875	0.56215	-2.2395	-1.365	1.4044	-1.365	-5.8244	-4.602	0.49148
DDX20	-0.61805	-0.26372	-0.2432	0.096548	1.4029	-1.2679	-0.12584	-0.3142	-0.40247	-1.4724	-0.28454	-0.034849	0.51561	0.18098	-1.7221	0.017114	0.63792	-1.7566	-1.067	0.51561	0	-0.62866	1.4641	-0.75661	-0.94926	-0.42079	0.013707	-0.76244	0.28355	1.5276	1.306	0.65333	-1.1183	0.55598	0.29762	0.85525	0.20208	0.28072	-0.30142	-0.72212	0.34176	-0.71645	0.25498	-0.0034473	-0.65011	-0.82816	1.3418	-0.28874	-1.141
BTBD1	-0.8561	-0.45345	-1.0703	-0.84762	1.4784	-1.1662	0.6058	-0.99906	-0.48599	-1.2917	-0.2014	-0.27568	0.32287	0.078645	-1.0664	0.90683	0.43696	-0.92224	-0.054592	-0.057524	-1.0218	-0.3504	0.58214	-0.42289	-0.56027	-0.058502	-1.0605	-1.4368	0.21283	0.097215	0.93709	1.0728	-1.8426	0.27939	0.41949	0.9806	0.0018785	1.1216	1.1464	0	0.35041	0.083976	0.16668	-0.31841	-1.7448	-2.8291	1.1638	0.21688	-1.3314
FAR2	-0.85086	0.31907	-2.0144	-0.87685	-0.87685	0.83364	0.028289	0.028289	0.50166	-2.0144	-0.54969	2.1873	-2.0144	1.8496	-0.90332	-0.75132	0.96384	-1.0144	-1.4103	1.5754	0.40788	0.91164	2.6861	0.97115	0.38618	-2.5707	#NAME?	-2.0732	-2.4103	3.8022	0.49154	3.1313	-0.18248	-2.1346	-1.8002	2.5873	-1.4883	4.1731	3.8634	2.5464	-0.39142	-2.3363	3.8722	-0.54969	2.0526	-1.1988	-2.1988	2.9078	-0.46839
BCAS1	0.40054	#NAME?	0.77118	3.9806	-2.2288	-3.4215	3.6104	3.257	-1.0995	4.4716	5.3286	-1.3708	-1.0589	1.4005	1.6599	-0.61411	4.3045	1.0931	-0.64386	0.69004	1.5656	0	-2.5284	-1.5284	2.1848	-0.73697	#NAME?	-0.80255	-4.6439	0.91073	-0.12029	-0.90689	-2.4215	-1.7694	0.7137	1.9511	4.3229	0.12873	0.79355	-1.0589	1.1375	-2.1414	0.65382	1.2388	-3.6439	-0.39593	2.8953	0.65382	-0.038994
POU1F1	NA	NA	NA	NA	Inf	NA	NA	NA	Inf	NA	NA	NA	NA	NA	NA	NA	NA	Inf	NA	NA	NA	NA	NA	NA	NA	Inf	NA	NA	NA	NA	Inf	NA	NA	NA	NA	NA	NA	Inf	NA	NA	NA	NA	NA	NA	NA	NA	NA	NA	Inf
CHI3L2	2.6114	1.815	0.58496	1.5088	-5.0179	2.3536	-2.0179	-1.4819	0.77389	3.0948	5.1736	4.4958	0.39486	6.557	0.19931	-1.9823	3.5835	-1.3175	#NAME?	1.8401	-2.696	-0.55849	-2.2524	-0.38565	1.0525	-0.30643	#NAME?	1.0653	-1.433	4.5961	1.5428	0.46105	-7.3399	#NAME?	6.0122	0.69357	2.6389	-0.1304	-0.22091	#NAME?	#NAME?	1.8842	#NAME?	-0.75489	-2.6394	0	3.6943	5.1346	-1.3175
SBNO2	0.98836	0.38792	0.13436	0.4034	0.37184	1.1558	-0.19079	-0.24404	0.72515	-0.16964	1.184	1.1462	0.093604	-0.1992	-0.36629	0.13539	0.93552	-1.3641	-0.076056	1.0822	-0.079637	-0.026828	0.54308	-0.9648	0.82014	-0.021078	-0.12332	-0.64885	-0.77285	0.3762	0.5658	0.74891	-1.3906	-0.19208	1.2223	-0.064182	0.40511	-0.22673	-1.2629	0.14002	-0.97144	0.32926	1.0113	-0.14255	-0.11228	-1.2254	-0.4745	0.00056543	0
PMS1	-0.58674	0.031555	-0.51407	-1.0395	0.49602	-0.73815	0.1026	-0.6136	-0.88098	-2.6028	-1.1066	-0.043176	0.31411	1.1336	-1.0323	-0.16904	-1.2938	-2.2095	-0.36055	0.1449	-1.421	-0.10664	0.54057	-0.59742	-0.58674	-0.52423	0.64626	-1.1453	-0.73225	0.57429	0.4106	1.823	-1.069	0.72558	-0.57085	0.92544	0.52587	0.59086	0.065825	0.60258	0.47322	0.18598	0.81493	0	-0.41622	-0.88753	1.4344	0.1059	-1.2426
HMG20B	0.61539	-0.12789	-0.26059	0.5959	1.1161	0.41144	-0.32871	0.29772	1.5052	-0.71478	1.252	0.59513	0.2981	-0.49986	0	0.28522	0.82825	-1.7221	-0.28103	0.63265	0.49881	-0.86657	-0.1744	-1.1424	-0.11254	-0.2796	0.74995	-0.4582	2.0418	0.67675	-0.051265	0.71281	-1.3583	0.43931	0.67262	-0.074868	0.88911	0.2417	-0.095339	0.15916	0.66046	-0.20121	1.2355	-1.0611	0.091196	-1.2491	2.4408	-0.66281	-0.0021197
CALCRL	-0.089267	#NAME?	#NAME?	1.7824	2.0566	0.40054	3.373	1.2016	0	1.774	2.4594	1.433	0.87971	-1.4739	0.35614	4.0909	#NAME?	1.774	2.6915	-0.18442	1.111	#NAME?	1.111	-5.6439	-0.39593	-2.3219	#NAME?	#NAME?	-5.6439	#NAME?	-3.3219	4.0374	-0.4344	#NAME?	-1.6439	2.3674	-5.6439	0.1375	0.58496	3.84	1.7991	1.3896	#NAME?	1.5558	-3.3219	-3.0589	2.9964	-0.12029	1.0286
TAF11	-0.13659	-1.0525	-0.94791	0.22736	1.0281	-1.233	-0.27368	0.31342	-0.56054	-0.74507	-0.97001	-0.82738	0	-0.30143	0.20781	-0.56614	0.31464	0.28696	-0.020605	0.13516	-0.21622	-0.70623	0.80649	-0.14579	-0.44464	-1.1316	-0.25548	0.45723	1.0684	1.0702	0.63656	0.8584	-0.89905	-0.40698	0.184	0.70184	-0.6025	0.40553	0.30547	0.36845	-0.17116	0.64531	0.54033	0.37665	-1.4477	-1.2546	0.60353	-0.48013	-0.6025
ANKS1A	0.31302	-0.44998	0	0.6746	1.8659	-0.44494	-0.62434	0.27989	-0.65605	-0.27641	0.49465	-0.23882	0.72694	-2.0149	-0.18316	0.13414	0.96726	-0.0018508	0.029294	0.71121	0.11377	-1.263	0.15422	-0.28766	-0.78396	-1.7556	-1.2498	-0.060436	1.0383	0.64652	0.33958	1.1895	-0.62434	-0.0074175	0.29655	1	-0.074001	0.66763	0.10863	-0.71555	-0.26526	-0.33353	0.33225	0.2522	-0.79998	-1.5739	0.77313	-1.2542	-1.1195
AP3D1	-0.20198	-1.454	-0.59165	0.27365	1.086	0	-0.12058	-0.369	-0.5771	-0.45842	0.56856	0.64607	0.21596	0.42892	-0.069601	0.59397	0.63152	-1.3278	-0.019136	0.77976	0.40896	-0.42328	0.84359	-0.78299	-0.58133	-0.75747	1.0777	-0.4468	-0.51741	-0.216	0.26828	0.92466	-1.1281	-0.069176	0.17284	0.26593	0.37505	1.2016	0.67853	-0.35548	-0.19733	-0.38001	0.56583	-0.14989	-0.49843	-2.3555	-0.0077052	-0.33493	-0.495
ZNF76	0.51189	1.0417	0.13497	-0.030264	1.713	0.11603	-0.77923	0.34873	0.33815	-0.48522	0.015408	-0.34745	0.5666	0.50171	-0.45801	-1.9969	0.75217	0.049736	-1.2583	0.54977	-0.74076	-0.80968	0.60649	-1.0135	0.2092	-1.7828	-1.366	-1.2073	0.42533	0.51911	-0.059023	0.38398	-0.9226	-0.86692	0.20741	0	0.75462	0.26441	-0.29077	0.53488	0.50244	0.79029	-0.38203	-0.65695	-0.77746	-0.52479	0.47447	-0.44953	-0.053654
SLC9A3R2	0.0019287	0.083427	-0.32434	0.56651	2.1747	-0.20052	0.05955	0.81272	0.011534	0.9791	1.3688	-0.33404	0.24034	-4.9312	-0.492	1.4923	1.8407	-0.76621	-0.59319	-0.018453	0.84316	-2.2605	-1.5773	-0.27213	-0.51251	-0.58448	-2.2791	-0.61815	0	0.65006	0.57625	-0.057085	0.34813	-1.4691	0.92727	0.84155	2.2536	0.22143	-0.30633	-2.5976	0.73658	-1.2652	0.68889	1.5208	-0.70358	-0.24329	1.9759	-1.6725	-0.65871
NTHL1	-0.031228	0.043614	-0.82288	0.17803	2.2382	-0.44101	0	-0.7007	0.15601	0.10139	-0.38481	0.42197	-0.082644	-0.059924	-1.1079	0.66605	-0.79225	-1.4106	-0.47496	0.24299	-0.12919	-0.53636	-0.51413	-0.5788	0.015364	-0.39425	1.1171	-0.43543	-0.27233	0.9693	0.56735	0.27227	-1.2526	-0.31397	1.6395	0.82563	0.6125	0.90861	0.19612	-0.9504	0.084006	-0.89382	0.69687	0.32666	-0.91891	-2.1622	0.68667	-0.88429	-1.0664
UHRF1BP1	-0.22461	0.43917	-0.022299	-0.081942	1.7052	-0.80183	0.51236	-0.98241	-0.46609	-0.64829	-0.50952	-0.44786	0.8534	-0.21945	-0.82517	0.1148	0.96188	-0.62763	0.78826	0.51855	-0.49075	-2.0268	1.2605	-0.6763	-1.2613	-3.1788	-1.1008	-0.90578	0.33075	0.95277	0.41614	1.4602	-1.0819	0.13911	0.073337	1.4244	-0.45998	1.2549	0.64563	0.39274	1.0733	-0.3375	0.24746	0.0044187	-0.18886	-1.5158	1.8509	-0.2507	-1.5158
GNAI3	-0.14617	-0.23623	-0.10923	0.4865	0.72338	-0.12144	0.21917	-0.34179	-0.35614	0.018664	0.14975	0.57743	0.87856	-0.61918	-0.6366	0.0037521	1.0279	-0.54604	0	0.14975	-0.045804	-0.63077	0.89077	-0.13375	-0.45568	0.10154	-0.89846	-0.049687	1.0786	0.97919	1.0168	0.65344	-1.5406	0.34282	0.83289	0.090995	0.026062	-0.42509	-0.29494	-0.1629	0.86831	-0.57934	0.66297	-0.59061	-0.69014	-2.1756	0.75711	-0.29956	-1.1587
IPO5	-1.2733	0.0045404	-1.1197	-0.50373	1.4485	-1.348	0.025356	-0.72828	-0.57731	-1.0927	0.2618	-0.25691	1.3222	0.65883	-1.1521	-0.12646	0.67173	-0.30666	-0.57986	0.96169	0.764	0.49909	-0.50696	-0.95302	-0.18859	-0.79476	-1.8076	0.045875	-0.66022	0.59666	0.83646	0.17535	-1.1408	0.48453	0.1215	2.2182	0.8526	1.1257	0.41759	-0.58241	0.25372	-0.42149	1.0775	0.013015	-0.99206	-1.038	-0.45539	-0.2407	-1.3222
OAT	-0.88175	-1.0601	-0.41451	-0.31791	0	-0.79475	1.5696	0.35299	-2.0593	-0.42607	-0.26885	0.31311	-0.96051	-2.0757	-0.38962	1.7019	0.53573	-0.31108	0.61474	0.7843	0.092349	-1.079	1.5975	0.12942	-1.0293	0.12367	-1.0544	-1.0601	-0.20368	1.0647	0.77378	0.9143	-1.5108	0.93805	-0.035761	0.42199	0.32788	1.5737	1.3648	0.24718	-0.21002	-0.50407	0.43162	-0.98594	0.12439	-1.3028	2.0567	-0.56141	-2.3361
WDR3	-0.5319	-2.4615	-0.7086	0.11324	1.3049	-1.5239	-0.27724	-0.75463	-0.91001	-1.0901	0.38351	-0.0097339	1.0697	-0.47493	-1.3799	0.51443	0.82409	-0.76873	-0.5319	0.1209	0.19056	-1.9363	-0.062305	-0.79734	-0.75229	0.59371	-1.6706	-1.7018	-0.86894	0.68963	1.4009	1.1336	-1.289	0.71687	0.38564	0.59096	-0.088589	1.8748	1.7956	-1.093	0.20987	-0.44444	0.44385	0.19662	-0.48654	-1.6059	1.4641	-1.7853	-2.135
PKN2	-0.2862	-0.017124	0.72928	0.31139	1.8806	-0.57014	0.43406	-0.44128	-0.8252	0.65014	0.17103	-0.074225	0.39899	-1.6637	0.41823	-0.19569	0.97928	-0.81518	0.40757	0.90774	0.074639	-0.4089	0.34863	-0.94844	-0.44128	-0.29488	0.44973	-0.28447	1.0773	1.3216	3.5156	1.0584	-0.8842	0.13918	0.67434	0.23992	0	0.85852	0.4683	-0.54302	0.53248	-0.47243	0.65104	-0.58496	-0.90264	-1.1509	1.5295	-0.16674	-1.4279
WDR18	-0.14975	0.53544	-1.1959	0.24691	0.8366	-0.66814	0.16193	-0.4845	-0.62715	-0.30587	0.94866	0.37611	0.20833	0.29586	-0.74883	0.19586	1.0344	-0.99663	-0.16576	0.81972	-0.58602	-0.99242	0.17881	-0.63368	-0.13577	0.19402	1.8786	-1.0017	-0.95758	-0.39353	0.1855	-0.040232	-1.6226	0.51136	0.76315	-0.065628	0.19807	-0.36281	-0.74458	0.95868	0.47113	-1.3792	1.2072	-0.42039	-1.4698	-1.8624	-0.51313	-0.37754	-0.73823
TRAM2	1.0355	0.19065	-2.8811	0.97582	0.09286	-1.341	-1.4031	0.32273	-1.1122	-2.4959	-1.6821	-0.4031	-1.601	1.2822	0.36057	-0.39257	1.541	-0.64723	0.56214	1.587	-0.96447	-1.3461	-0.49586	0.4245	-0.48743	-2.4298	-1.7816	-1.7544	-0.53585	-0.071689	1.4942	1.6684	-0.58896	0.25066	0.26902	0.88785	0	1.2756	0.45979	-0.41105	0.77327	-0.10354	1.2969	-0.014056	0.43931	-0.12953	-0.47905	0.93669	-1.0907
NTN1	-0.91948	1.5089	0.7917	-3.9113	1.3892	0.34012	0.072256	1.0702	-0.57627	0.22177	0.82898	0.068104	-5.7857	-2.2008	1.3106	-0.4578	3.3062	-1.1515	-1.2108	1.7247	-4.1228	-2.0488	-0.9613	0.82898	0.72734	-0.45182	-2.3046	-7.3707	-4.5633	1.6682	1.6669	1.6194	-2.1039	#NAME?	2.2133	-3.0131	0.78666	0.5211	0.22923	-0.85499	0.10505	0.81666	0.98906	-1.6158	-1.1908	-1.895	1.7521	-1.4282	-5.2008
GLP2R	Inf	NA	Inf	Inf	NA	Inf	NA	Inf	NA	NA	NA	Inf	NA	NA	Inf	NA	Inf	Inf	NA	Inf	Inf	Inf	NA	Inf	NA	NA	NA	Inf	NA	NA	Inf	NA	Inf	NA	NA	Inf	NA	Inf	Inf	Inf	NA	NA	NA	Inf	NA	Inf	NA	Inf	NA
MCM10	-1.1875	-0.31355	-1.4099	-1.7843	1.057	-1.2661	0.2682	-1.2112	-0.21723	-2.7843	-0.94421	0.41698	-0.41676	0.2682	-1.6243	0.80366	-1.2849	-2.7491	0.29794	0.4247	-1.6403	-2.5094	1.7261	-1.4306	-0.57337	-0.53166	0.63909	-1.4099	-0.67291	0.80957	0.97785	0	-2.4517	0.56413	0.60039	1.9189	-0.21123	1.946	1.2057	0.61059	0.60889	-0.23538	0.51793	0.24439	-0.71473	-1.3428	0.45519	-0.90012	-1.6084
DGKA	0.61232	-0.30251	1.0077	0.53732	0.063665	0.65634	0.84023	0.37775	0.44997	-0.46434	0.09869	0.20053	0.31027	-2.3663	-0.37484	1.0881	-0.32757	0.43244	1.1434	0.078284	-0.18734	0.0043609	0.10211	-0.36919	0.22122	-0.75706	0.33192	-0.63062	-0.28885	-0.31157	-0.17568	0.6779	-0.04755	-0.47977	-0.26225	-0.36446	0.46761	-0.59316	-0.73157	-0.47703	0.79002	0.24472	-0.13752	-1.0065	0.30788	0	0.016112	-0.84215	-0.38805
ERBB3	0.82668	-1.8948	0.22004	0.8346	2.6559	0.040797	0.79861	0.11935	0	0.95226	0.59082	-0.93123	0.48346	-6.9413	-0.34888	1.4204	-0.39483	-1.2127	0.22934	-0.57808	0.21727	-2.9481	0.28266	-0.54774	-0.46561	-0.84542	-0.61177	0.062036	0.37109	0.26909	-0.70964	0.030202	-0.28384	0.074631	-0.031448	-0.53918	0.10524	0.69329	0.3597	-0.16919	0.85112	-0.7106	0.069886	-0.70581	-1.6596	-1.1192	1.6528	-2.3519	-1.1931
ROPN1	Inf	NA	Inf	Inf	NA	Inf	NA	Inf	Inf	Inf	Inf	Inf	Inf	NA	Inf	NA	NA	NA	NA	Inf	NA	Inf	NA	NA	Inf	NA	NA	Inf	NA	Inf	Inf	NA	Inf	NA	Inf	NA	Inf	Inf	Inf	NA	NA	Inf	NA	NA	Inf	NA	NA	NA	Inf
ANKRD44	#NAME?	1.263	#NAME?	-5.2605	0.27345	1.0125	0.024875	#NAME?	-0.65567	0.27345	-0.8011	-1.0906	1.5032	4.3394	#NAME?	-2.5976	0.52955	#NAME?	-2.0381	1.4809	0.36396	-2.758	1.7802	-3.8455	-0.63604	-3.2605	#NAME?	0.18793	0.16574	0.15451	0.75442	0.2206	-6.8455	0.31438	-1.9386	-2.0381	1.3737	2.6403	1.1087	1.8163	1.9094	1.8653	0	-0.69574	-1.5976	-0.96285	2.0402	3.4131	-1.6756
KARS	-0.78122	-0.81759	-1.1915	-0.60258	1.002	-0.86429	-0.18129	-0.83808	-1.8026	-0.80328	-0.23392	0.59468	0.60375	0.11307	-0.7285	-0.2107	0.36873	-0.85238	0.39847	0.9179	0.10458	0.18766	0.13335	-0.95899	-0.66149	-0.33121	-0.030776	-1.0558	0.28773	0.13499	0.64951	-0.4707	-0.9532	-0.63807	0	1.2967	0.65836	0.70611	0.24404	0.36595	0.23392	-0.61961	0.27956	-0.079994	-0.19057	-1.2941	-0.47207	-0.49798	-1.2288
ADAT1	-0.09096	-0.60757	-1.1189	-0.52258	1.3508	-0.19253	0.39363	-0.69406	-1.3125	-0.84705	-0.88871	0.47912	0.25607	0.018767	0.70642	-1.2234	0.37797	-2.0166	-0.069327	1.4142	0.063138	0.065396	1.1003	-1.0901	-0.85985	-0.07098	0.31039	-1.1535	0.47742	0.0086319	0.37857	-0.8414	-0.40536	-0.34114	0.59359	1.6841	0.51536	0.22946	-0.14042	-0.21977	0.7761	-0.34814	1.1409	-0.13522	0.092224	-1.297	0.045705	0.012538	-0.60398
PDIA5	0	0.73749	-0.39273	-0.59758	0.40741	-1.8483	-0.24909	-0.67569	0.22031	-1.3703	-0.040226	-0.20574	-0.044311	0.58276	-0.73169	0.13618	0.7367	-1.7164	1.328	1.0747	-0.65889	0.50569	2.07	-0.66727	-1.1519	-0.391	-2.9829	-1.8578	-0.5718	1.5461	2.0168	1.999	-1.9881	0.31371	0.27598	1.1882	0.73273	1.7615	1.289	2.3538	1.3009	-0.011951	0.61592	-0.10702	2.2197	-2.7251	-0.14015	-0.092845	-1.6157
TBC1D22B	-0.049213	-0.73184	-0.49957	0.21988	1.2386	-1.415	-0.06984	-0.15543	-0.61272	-0.81066	-0.18263	-1.0044	-0.062931	-0.062931	-0.33241	-0.56639	0.66897	-0.17516	0.54633	0.32017	0.1403	-1.2595	0.70044	-0.32413	-0.7137	-1.4688	-0.71731	-0.13596	0.95533	0.41394	0.54934	0.47376	-1	0.2066	0.30956	1.0854	0.14627	0.58496	0.47217	0.53878	0.87006	0.072901	0.81737	-0.63304	-1.2334	-1.7801	1.2386	-0.55665	-0.94816
NDUFB4	-0.26655	-0.77403	-0.52803	-0.65641	0.52499	-1.4953	0.22997	-0.16114	-1.0147	0.37194	-0.48032	-1.0464	-0.095056	-0.23958	-1.0251	0.37859	0.10369	-0.26462	0.67394	0.45919	-0.12893	-0.44142	1.4746	-0.76752	-0.80104	-0.30883	-0.057623	-0.01907	0.94163	1.1735	0.35295	0	-1.2582	0.071918	0.28481	0.46086	-0.31734	0.5331	0.37525	2.3477	1.0627	0.20878	0.68034	0.26109	0.46646	-2.2552	0.44315	-0.53819	-1.074
SPEN	-0.40388	-0.33699	0.394	-0.16936	1.2658	-0.36478	0.15645	-0.88571	-0.26322	-0.25778	-0.60738	-0.39669	-0.033061	0	-0.14105	-0.39311	0.34194	-1.469	0.30861	0.35265	0.20294	0.36398	0.44891	-0.56781	-0.56916	-1.0774	0.43286	-1.6797	0.81937	0.8398	0.65842	1.0808	-0.75892	1.0747	0.57372	0.80281	-0.35429	0.18388	-0.26758	0.068269	0.89894	-0.055531	0.27824	-0.018274	-0.49948	-1.1704	1.1511	-0.36011	-1.0266
MYLK	1.0374	-3.3376	2.8888	0.74386	0.79295	-1.4188	-0.82983	1.0797	1.5771	0.43552	-0.81602	0.07812	-2.4489	-3.9114	-0.52544	-1.2135	4.2073	0.8942	-0.080234	1.7119	-0.70827	-0.51266	-2.2032	0.77417	-0.98007	-1.6407	0.75646	-2.4368	1.1141	3.0115	3.9558	2.3583	-0.068495	-1.085	4.1186	-2.1981	-1.3747	0.65956	0.27433	0	-2.5827	0.36628	3.3266	2.0931	2.3321	-1.8298	-1.9801	-2.5628	-1.2555
ZC3H15	-0.63196	-0.029062	-0.70713	-0.98284	-0.76184	-1.639	0.58606	-0.64155	0.76408	-0.12351	0	-0.69378	0.051278	-0.088131	0.075274	0.36613	-0.009071	-0.39571	1.0455	0.17621	-0.76045	0.41842	0.25789	-0.12576	-0.33691	-0.30203	1.0665	-0.48781	-0.1325	-0.22027	0.72134	1.1605	-0.30051	0.78499	-0.52282	0.36645	0.096573	-0.67659	-0.38709	0.29789	0.67679	-0.71386	0.86592	-0.20266	-0.95628	-2.1155	0.71385	-0.46778	-0.36046
MAP2K4	0.0011076	-0.2657	-0.17659	0.51535	1.049	0.16524	0.60258	0.36171	-0.99779	-1.0634	-0.51997	0.71553	0.094355	-0.75032	-0.003328	0.59673	0.54223	0.20423	0.014333	0.47127	0.70265	-0.30075	0.96183	0.7047	0	-0.28447	-2.3186	0.70809	1.5037	0.38226	1.1912	0.069228	-0.1117	0.8064	0.62647	0.72696	0.22524	-0.19677	-0.60336	-0.17409	0.43156	-0.061112	-0.16164	-0.003328	-1.0291	-1.0797	-0.027971	-0.083245	-1.7281
TMEM206	-0.31543	-1.6826	-0.7688	0.30159	0.49886	-1.3236	0.47093	-0.40746	-1.1047	-0.69313	-0.34822	0	-0.55754	1.2423	0.10062	-0.1437	0.39123	-1.7912	-0.18754	0.41096	-0.19871	-0.13653	0.37374	0.21446	-0.48738	0.69467	-3.2676	-0.90242	-0.026291	1.0653	0.32518	-0.54324	-1.6722	0.81617	-0.46473	0.36618	0.26953	0.51262	0.17462	-1.3903	0.42558	-0.60134	-0.14011	0.33296	-0.65674	-1.7688	1.2046	0.36366	-0.80817
SNAP91	NA	NA	NA	NA	NA	Inf	NA	NA	Inf	NA	NA	Inf	NA	NA	NA	Inf	NA	NA	NA	Inf	Inf	NA	Inf	NA	NA	NA	NA	NA	Inf	NA	NA	Inf	NA	NA	NA	NA	NA	Inf	Inf	Inf	NA	NA	NA	NA	Inf	NA	NA	NA	Inf
SLK	0.18808	-0.96455	0.20726	0.78636	1.4052	-0.19099	0.83326	0.2667	-1.5349	0.47222	0.35263	-0.013377	0.66747	-2.3115	0	-0.061501	0.44057	-0.39815	-0.29654	0.37557	0.65796	-0.63473	0.53629	0.52145	-0.47011	-0.97361	0.33438	-0.0945	0.78569	0.43244	-0.1798	0.41648	-0.76739	-0.3762	0.091408	0.50114	0.60337	0.37244	0.24975	0.12418	1.1526	-1.4661	-0.14738	-0.38524	0.20876	-0.84846	1.2407	-0.78125	-1.4376
CYB5R4	-0.12792	0.069973	-0.66034	-0.75161	0.25133	-0.75161	-0.014058	-0.78136	-0.10141	-0.053439	0.15567	0.28042	-0.67982	-1.0017	-0.40516	0.089827	0.67698	-0.83027	0.23061	0.33966	-0.3351	-0.8809	1.7531	-0.48858	0.23953	0.72538	-5.8809	-0.030039	0.19286	1.1844	-0.49596	-0.92007	-0.21658	1.575	0.78444	1.1391	0.053217	0.013922	0.63593	0.015653	1.2164	0.30893	-0.77836	0.28186	-0.56155	-1.5902	1.3946	-0.23292	-0.55382
COL17A1	0.42787	-2.9039	0.065572	1.2008	-6.6343	0.081379	-1.707	-0.011351	-1.475	-1.3934	-3.9451	0.81324	0.077336	-6.4212	0.3151	-2.2404	2.4707	-0.25084	1.6325	1.3945	1.1873	1.6958	-0.88575	0	0.36093	-0.59829	1.5584	-0.23911	2.2038	-0.018866	0.41669	0.56445	0.0026608	-6.1333	1.1793	0.49212	0.87945	-1.9953	-1.552	-0.2824	-2.2909	0.14065	0.14707	-1.7474	1.0401	-0.46047	-7.7007	0.64249	-0.81315
GSTO2	-0.10358	-0.86419	0.094988	0.17159	-1.4817	-0.6149	1.0829	0.46673	-0.66451	0.28991	0	0.10654	1.1151	-4.5423	0.77606	0.32634	-0.11121	-0.70144	1.1502	-3.0495	-0.45965	-4.8387	0.94133	0.97592	-3.4719	-4.6943	1.3752	0.14144	0.21339	-4.3861	0.56746	1.4484	-2.0495	0.10571	-3.8514	0.18021	-6.5841	1.2903	1.4788	1.4526	-0.69856	0.61155	0.80824	-0.52561	-2.9301	-2.5269	-2.7408	-2.1677	0.28629
SEC61A2	0.21723	1.003	0.88101	-0.42307	0.12653	-0.6401	0.62838	-0.27027	0	-2.3523	-1.1926	-0.061401	-0.11899	0.83794	0.67807	0.926	-2	-0.75714	-0.98803	-0.13871	-0.024248	-0.47226	1.5402	-0.2134	-0.98803	0.52356	-0.42307	-0.73697	0.42403	0.78311	0.91966	0.90689	-1.7984	1.0209	-0.59401	-1.0121	0.74775	2.056	1.2146	-0.72698	0.39689	0.79355	-0.87347	-0.067687	-0.28484	-0.27753	-0.28484	-0.13871	-0.87347
PRKCQ	0.46566	-0.71989	-3.2224	1.3081	#NAME?	-0.24257	-0.83773	0.9386	-1.1829	-4.3923	-2.2224	0.95641	-3.8074	-3.585	2.273	-2.2224	1.8509	-0.48543	0.083416	2.063	-2	0	2.4657	0.94753	0.84609	0.49033	#NAME?	-2.3049	-4.8074	#NAME?	1.8365	-0.10692	-0.69188	1.0753	#NAME?	1.7876	1.6466	3.8721	3.6791	-4.3923	2.3356	-3.585	-0.14439	0.083416	1.6356	1.2872	#NAME?	1.7726	-1.9329
TLE2	-0.33703	2.0697	-0.94111	-1.0931	3.1378	1.3458	3.3736	-1.4557	-0.77761	3.3458	2.9149	1.9228	2.1699	0.44846	#NAME?	2.7571	#NAME?	0.34577	1.5597	-3.585	-0.14202	-3.263	3.454	-2.0614	-1.4975	#NAME?	3.2029	-3.585	-1.0931	-2.337	0.72792	4.0544	-3.415	3.1137	-2.7776	1.6049	-0.56259	3.2013	2.777	4.3692	2.2605	-0.51887	1.1497	0	-2.337	-0.63077	7.0325	-0.51887	0.67243
ASB1	0.13043	0.26237	-0.39466	-0.91679	-0.2684	-0.59841	-0.10116	-0.54081	0	-2.0573	-0.48355	0.28231	-0.15976	-0.4339	-0.33099	-0.44296	0.90385	-0.73429	0.6289	0.73884	0.25229	0.82748	-0.38065	-0.68182	-0.022933	-0.77723	0.84323	-1.6229	0.15347	-0.90171	0.50234	1.0551	-1.2413	0.64696	0.49286	0.82823	1.1926	0.68824	0.1426	0.13775	-0.0026791	0.17734	0.75875	-0.43752	-0.27324	-1.3982	-0.45943	-0.51955	-0.27324
FAM107B	-1.6669	0.43216	-1.1544	-1.7733	-2.1786	0.99353	-0.26131	-2.1401	0.58926	-0.72624	-0.10725	0.77311	0.15888	4.3322	1.2594	-0.83343	0.88111	-2.5551	-0.19819	-0.1568	0.41611	-0.26648	1.0611	-0.84112	-0.2979	0.63435	-0.31924	0.24134	-0.79183	1.944	0.48235	0.60067	-2.4107	-5.6876	0.57632	3.0275	2.6169	2.5541	2.2884	-0.83727	0.43853	1.5196	0.85991	-0.44257	-0.99141	-0.87232	-5.8031	3.7832	-2.2383
ME1	0.56094	-0.94893	-3.4906	1.2717	0	0.1378	2.3664	0.06201	-0.627	0.4332	-1.4861	0.52073	-5.335	-4.8875	1.1378	2.0947	0.46061	-0.058014	0.98284	-0.41287	0.63917	-3.9364	1.7257	1.6318	-0.65486	-0.84022	#NAME?	0.85843	2.0178	0.56972	0.27705	1.8916	1.0974	2.8463	-0.93955	#NAME?	-0.29656	0.28106	-0.25526	0.57954	1.2609	-0.46574	-1.8935	0.44638	-0.84605	-2.0395	-0.43906	-0.19823	-1.8402
TBC1D1	-2.7751	1.3273	-1.3816	-2.093	1.4396	-1.2034	0.051749	-0.96032	-0.80162	-0.21443	-0.56498	0.6997	-0.42336	0.91161	0.60337	-3.469	0.34738	-1.9678	0.75013	0.49334	-1.1053	-1.1281	1.159	-0.48236	-0.32409	-0.67846	-0.51211	-3.6376	-2.614	0.027517	1.3955	-0.34827	-1.0212	0	-1.0271	1.1625	0.46308	0.78167	0.068289	0.53228	1.0869	-0.24136	0.8272	-2.0408	0.090053	-0.91807	0.93785	-0.1376	-1.9418
CDK13	-0.55151	-0.86673	-0.23041	0.14479	1.9676	0.059401	0.45674	-0.60842	-0.51075	-0.11901	0.01961	0.43708	0.025164	-1.2673	-0.25376	-0.45943	0.31543	-0.94602	0.3446	0.47003	0.42242	-0.20906	0.61796	-0.57023	-0.87706	-0.54121	-0.39682	-0.33503	0.037583	0.14479	0.57032	1.3595	-1.0328	-0.13595	0.85238	0.81519	0.056692	-0.36378	-0.87447	-0.30685	0.72763	-0.27237	0.87254	-0.50473	-0.084205	-1.2571	0.98226	-0.56396	-0.59558
MTHFD2	-2.1976	0.010778	-0.95437	-1.0015	0.39794	-1.1861	0.23284	-0.72952	-1.0455	-1.5915	-1.2344	0.53517	-0.32202	1.0908	-0.45024	-0.26149	0	-1.0328	0.21564	0.32517	0.020333	-0.07209	-0.17564	-0.93651	-1.0713	0.56838	-1.8978	-1.7206	-0.097908	0.15274	1.2883	1.7621	-1.8707	0.50282	-0.24629	1.3941	0.57151	1.0081	0.54791	0.017283	0.76626	-0.82006	0.58213	-0.37215	-0.014757	-1.095	0.21764	0.83999	-1.142
SLC9A7	-0.13289	0.014355	1.8631	-1.5649	-0.080088	0.62667	1.0895	-2.776	-1.1844	1.4688	0.22651	0.98696	-1.8997	0.8528	-2.6082	-3.035	1.0963	-1.662	-1.1392	0.52406	-0.11092	-0.87303	1.2029	-1.4982	0.51197	-0.53952	-1.8783	-2.9885	-1.7959	0.85917	0.37851	0.63227	-2.1078	0.44573	0.92144	0.88753	1.1336	1.2016	0.85439	-0.27579	-1.4659	-0.12029	-1.7179	-3.1078	0.13488	-1.6439	1.5271	-0.64837	-2.6439
FOXJ2	0.33695	-2.4321	-0.73086	0.71683	1.2015	0.28263	1.1547	-0.63268	-0.090527	-0.064687	-0.37545	0.75844	0.1194	-1.1346	-0.024697	0.71683	0.95018	-1.3941	-0.29815	0.73042	0	-1.1346	0.68925	-0.52012	-0.68093	-1.3158	-1.2272	-1.0604	0.45776	0.64296	0.76445	0.97841	-0.68093	0.13435	0.29598	-0.17785	0.096676	1.7704	1.1882	0.20863	1.2478	-0.80023	0.98461	-0.62636	-0.29815	-2.4321	0.028289	-0.17785	-1.2035
YBX1	-1.1046	0.6074	-0.38026	-0.71192	0.93412	-1.238	-0.39436	-0.90582	-0.91688	-1.1135	-0.35993	-0.065045	0.44703	0	-0.61805	-0.82167	0.69047	-0.66656	0.91183	0.70531	0.5732	-0.14932	-0.054345	-0.67664	-0.23415	-0.18982	-0.51212	-1.2154	-0.14809	-0.059139	0.81103	2.0911	-0.89721	0.25496	0.25507	0.87442	-0.24654	0.47451	0.40775	0.042407	0.10261	-0.17453	1.371	-0.69782	1.2189	-1.7846	0.36243	-0.30628	-1.1292
PDE4A	0.92417	0.68566	0.25432	0.39975	-3.4681	-0.51706	0.96926	-2.7901	1.3426	-0.035189	0.59074	1.072	-2.1656	1.4161	-0.4924	-0.24576	0	-1.2665	0.71772	1.3529	0.9333	-1.9488	1.0596	-2.0896	-0.43252	-1.8205	-1.2253	-2.8515	-0.29822	-1.0896	0.52583	2.8894	-0.15587	2.5835	1.6108	1.6278	-1.1656	1.9648	1.3898	0.1872	-0.27701	0.16412	0.20992	-0.74568	0.25432	0.092566	3.1387	1.2249	-0.29822
PPP2R5A	-0.072389	-1.1679	-0.20891	0.40501	1.0159	0.65558	1.3683	0.18245	-0.43516	0.83207	-0.2864	0.80106	-0.60306	-1.306	-0.38038	0.37759	0.7217	-0.72767	0.6989	0.49283	0.97514	-0.6928	-0.57699	0.2161	-0.54944	-0.82815	-0.36829	-0.39432	1.5074	0.23546	0.51537	0.69726	-0.93871	1.4776	0.44764	0.11394	-0.48649	-0.57898	-0.9034	1.3147	2.2292	-0.79773	-0.67994	0.056174	-0.72547	-2.1679	2.3222	-0.05015	-0.28316
CTNNA2	NA	NA	NA	NA	NA	NA	NA	NA	Inf	NA	Inf	NA	NA	Inf	NA	NA	NA	NA	NA	NA	NA	NA	NA	NA	NA	NA	NA	NA	NA	NA	NA	NA	NA	NA	NA	NA	NA	Inf	Inf	NA	Inf	NA	NA	Inf	NA	NA	NA	Inf	NA
ELAVL1	-0.75332	-1.0841	-1.3428	-0.40974	1.2618	-0.80983	0.33565	-0.79933	-1.0153	-0.29861	0.078096	0.23261	0.10234	0.0010602	-0.70354	0.29185	0.71222	-1.05	-0.2947	0.44044	-0.10103	-1.3038	1.0776	-0.55384	-0.58744	-0.60346	-3.2432	-1.7116	-0.75332	0.10891	0.49338	0.38738	-1.9086	0.81707	0.67351	0.56395	-0.2839	0.95913	0.78604	0.36778	1.4146	-0.46479	1.3377	-0.44589	-1.2323	-1.5497	0.38305	-0.29167	-1.0551
TIE1	3.0875	5.8826	#NAME?	1.8074	#NAME?	1	#NAME?	3.7549	4.3576	0	#NAME?	#NAME?	1.3219	#NAME?	1	0	#NAME?	1.3219	#NAME?	#NAME?	1.585	#NAME?	3.9069	4.9542	#NAME?	#NAME?	#NAME?	1.3219	0	1.3219	#NAME?	0	2.7004	#NAME?	1.585	#NAME?	4.6439	6.3038	5.858	#NAME?	4.9773	#NAME?	3.9069	3.7004	0.58496	-1	#NAME?	0	0
DIP2B	0.016951	-1.1402	0.35211	0.76157	1.6474	0.86713	1.5407	-0.54618	0.01414	0.044767	-0.84648	0.81424	-0.1184	-0.72408	-0.83799	1.1169	0.23465	-0.42168	0.34765	0.94103	0.89541	-0.86189	0.36614	-0.30357	-1.0729	-0.055031	-1.9288	-0.59972	0.90506	0.80614	0.81747	1.543	-0.21405	1.1033	-0.12149	-0.073851	0.078351	0.63065	0.20456	-0.67033	0.1484	-0.90204	0.25702	-0.35353	0.097956	-1.8653	0	-0.60403	-0.72251
SMARCD1	-0.73434	-0.24549	-0.4581	0.068043	0.98553	0.05021	0.52037	-0.4435	-0.44476	-0.66863	-0.26155	1.0244	1.0782	0.064938	-1.651	-0.41102	0.82122	-0.70224	0.48397	1.4845	0.0087984	-0.045774	-0.73511	-0.65759	-0.53139	-0.70149	-0.39566	-1.1373	0	0.41562	0.66331	0.47998	-1.1641	-0.65247	0.1661	0.7904	1.3448	0.69493	0.23442	-0.20692	-0.53005	-0.26657	0.60189	-0.73202	-0.33406	-0.81376	0.69722	-0.40363	-0.98613
KDM4A	-0.63599	-0.24918	-0.50969	-0.10139	1.5215	-0.97544	0.53251	-0.5215	-0.81742	-0.44885	-0.5334	-0.35383	0.7339	-0.20364	-0.28179	-0.17939	0.77653	-1.616	-0.5215	1.2366	0.095835	-0.51812	1.1248	-0.43763	-1.1295	-0.82367	-0.89866	-1.7209	0.58614	0.85493	3.5007	2.8191	-2.1167	0.21648	0.11774	0.77101	0.060073	0.72821	0.33157	0.3003	0.10244	-0.67313	0.81525	-0.77441	0.59398	-1.9479	0.24563	-0.34932	-1.4847
NFYC	-1.0005	-0.080082	-0.24825	-0.41248	0.82966	-0.78915	-0.16258	-0.9217	-0.46527	-0.59473	-0.01805	0.1204	-0.055375	-0.11241	-0.67592	-0.85808	0.39166	-1.5978	0.30802	0.33265	0.16953	-1.1047	0.51119	-0.47308	-0.81687	-0.65883	-0.504	-1.0981	0.7687	0.051845	2.7201	1.1748	-2.0432	0.11473	0.01174	0.47477	-0.26786	0.96866	0.45322	0.11189	1.3519	-0.4435	0.61154	-0.9101	0.51478	-1.8986	0.86245	-0.2915	-1.0108
ZMYND12	2.1876	#NAME?	#NAME?	2.5025	3.2395	#NAME?	1.6374	#NAME?	-0.36257	0	2	0	-0.16993	3.3999	#NAME?	2.1876	-0.848	#NAME?	#NAME?	0.53051	0	0.91754	2.0395	-1.1699	#NAME?	#NAME?	#NAME?	-0.16993	3.0969	0	3.2395	5.5409	#NAME?	4.377	#NAME?	-0.848	#NAME?	3.3847	2.9175	0.63743	3.4594	2.6114	#NAME?	#NAME?	0.53051	#NAME?	#NAME?	-2.1699	-1.585
SLC9A3	0.75633	3.5269	-0.50901	0.87801	0.40526	2.2168	0.11247	0.094327	2.0432	2	0.18286	0.90949	-0.42809	#NAME?	0.67319	3.7094	-0.37656	0.29834	1.0759	1.6609	5.4996	-1.2553	2.9655	-1.4546	-0.20945	-0.65486	0.99022	-0.62449	0.37551	-1.9615	-0.96153	1.5653	-0.25526	-1.2095	-1.122	0.74474	-1.122	-0.5656	-0.27872	1.5185	2.7592	-0.18709	0.2824	-0.88753	0.094327	0.50479	0.66091	-5.2095	-0.50901
NGEF	0.05175	1.5103	-0.97759	-0.25453	-2.5381	0.98487	0.94893	-2.0589	0.9836	1.0542	-2.6439	1.3073	1.01	-3.2605	-2.2486	0.5571	-2.467	-1.4125	1.1989	0.66547	0.20327	-0.34087	-0.23078	-2.3992	-0.51637	-0.15899	-3.1901	0.51558	1.6983	-0.32821	0.017457	2.1669	-3.8099	1.8605	1.7137	1.1511	-1.6128	1.9463	1.3814	2.2578	2.068	1.364	1.3601	-2.08	1.4232	-0.65172	-3.958	-1.096	2.1696
ASPM	-0.96714	-0.935	-0.26171	-1.3103	1.6668	-1.3607	0.54451	-0.19931	-1.207	-1.1249	-0.81318	0.29373	-0.12131	-0.21852	-1.0067	0.78341	0.81399	-1.9802	-0.3311	0.3958	-0.94137	-0.41726	0.22997	-0.1955	-0.53273	-0.86068	0.25804	-0.92235	0	1.057	0.58496	1.2455	-1.0962	1.2856	0.90556	1.2271	-0.71716	0.24407	-0.41726	1.5273	2.7433	-0.41282	1.5342	-0.76155	-1.3353	-1.1542	1.3844	0.49584	-0.83081
CD84	NA	NA	NA	NA	NA	NA	NA	NA	NA	NA	NA	NA	NA	Inf	NA	Inf	Inf	NA	NA	Inf	NA	NA	Inf	Inf	Inf	Inf	NA	NA	NA	NA	NA	NA	NA	NA	NA	NA	Inf	Inf	NA	NA	NA	Inf	NA	NA	NA	Inf	NA	Inf	NA
ELOVL1	0.53431	-0.12181	-0.55881	0.97432	-0.11644	-0.35582	0.031494	0	-0.5714	-0.13577	0.29647	0.49655	0.3861	-0.82737	-0.060683	0.33031	0.41205	0.23429	1.4108	0.18661	1.6569	-0.35473	0.5857	1.5538	-0.82828	0.73137	-1.3945	1.6299	1.2208	0.32217	0.095045	1.7732	0.13869	-0.59616	0.47135	0.27186	0.87216	-0.00034058	-0.54881	-0.46252	0.16824	-0.47217	-0.31797	-0.11663	1.2836	-1.5037	0.67724	-0.56434	-0.96684
SPI1	#NAME?	#NAME?	#NAME?	1.585	#NAME?	#NAME?	#NAME?	#NAME?	#NAME?	#NAME?	1.2224	1.2224	3.4594	9.7698	#NAME?	#NAME?	5.7987	#NAME?	#NAME?	1	#NAME?	0.41504	2.9386	#NAME?	1	#NAME?	#NAME?	#NAME?	#NAME?	#NAME?	0.41504	2.663	#NAME?	2.2224	#NAME?	#NAME?	6.6677	2.663	3.273	#NAME?	2	#NAME?	#NAME?	#NAME?	0	1.2224	#NAME?	8.7188	1.2224
ZNRD1	-0.67997	0.076207	-1.3072	0.012799	0.41574	-1.7696	-0.65952	-0.27099	-0.23043	-1.616	-0.51913	-0.62981	0.32003	0.56186	-0.64546	0.34621	-0.20057	-1.3422	0.60807	0.073022	-0.16442	-0.17826	0.18592	-0.34645	1.1694	-1.1194	-0.74219	-0.13711	0.44887	0.82994	2.0932	-0.45107	-0.54908	-1.0693	-0.19225	1.1456	0.34884	0.4964	0.12674	0.19572	-0.4052	0.85271	0.47042	0.5713	-0.80819	-1.2921	-0.33512	-0.36721	-0.87428
MPPED2	#NAME?	5.5546	6.9149	#NAME?	#NAME?	3.273	8.9493	4.0297	1.585	7.9887	8.9099	0	#NAME?	3.415	#NAME?	2.8745	#NAME?	3.7004	2	4.2977	7.5546	#NAME?	#NAME?	#NAME?	#NAME?	0.41504	2.5025	2.663	#NAME?	#NAME?	4.9069	#NAME?	#NAME?	#NAME?	#NAME?	3.5443	#NAME?	4.7901	5.7188	6.1632	3.6245	#NAME?	#NAME?	6.7638	-1.585	#NAME?	#NAME?	0	#NAME?
CLDN18	0.73697	#NAME?	1.737	#NAME?	#NAME?	1.3219	#NAME?	1.585	0	#NAME?	-0.26303	1.585	#NAME?	1.5025	0.58496	0.87447	#NAME?	#NAME?	0.87447	1	0	2.4594	-2.585	#NAME?	#NAME?	#NAME?	#NAME?	-1.585	0.73697	0	0.22239	8.7499	-2.585	#NAME?	#NAME?	#NAME?	0	2.273	0.87447	0.22239	3.0589	2.7726	#NAME?	0.87447	-0.26303	-0.26303	#NAME?	#NAME?	1.5025
ZBTB11	0.50024	-0.52717	0.37471	-0.064504	0.84982	-1.1441	0.57026	-0.33156	-0.2445	-0.53112	-0.43901	-0.19972	0.24185	-0.65954	-0.5551	0.39362	0.62108	-0.10523	0.23721	0.77966	-0.09934	-0.52322	1.0826	-0.69019	-0.41687	-0.83925	-2.791	-0.60429	1.0839	0	1.2511	0.5813	-0.57131	0.81751	0.48856	1.1923	0.30316	1.3534	0.89919	1.3758	1.2054	0.26714	1.3683	-0.036104	-0.0082519	0.13351	0.292	-0.53112	-0.81975
ATXN3	-0.54437	-1.0025	-0.52479	0.72462	0.69153	0.067226	0.41841	0.33903	0.47786	-0.46081	0	0.94617	0.71941	-0.9829	0.087029	0.55767	0.70967	-0.87754	0.092802	0.90673	0.21217	-0.16793	0.44303	-0.61038	-0.1818	-0.39632	-1.3238	-0.0073921	1.6408	0.2301	1.1465	1.1117	-0.043665	-0.15967	-1.4061	0.52474	0.18649	0.58824	0.52644	1.0358	0.99446	-0.39309	0.43214	-0.65806	-0.55156	-0.9072	-0.434	-0.65225	-0.38986
GOLGA5	0.20919	-1.5966	-0.18463	1.0942	1.1436	-0.24475	-0.0080623	-0.13867	0.39525	-0.47865	-0.265	0.51323	0.23066	0.036169	0.23598	0.92435	0.91917	-0.90076	0	0.89487	0.65443	-0.04077	1.0804	-0.61429	-1.0045	-0.30307	-2.5229	0.022162	1.4545	-0.10369	1.124	1.0045	-0.25857	0.20066	-0.69298	0.54909	0.6842	-0.18666	-0.15449	0.64646	-0.14754	-0.075176	0.46616	-0.56986	-0.68721	-1.3175	0.01952	-0.017978	-1.2123
FGFR2	-0.57075	1.1614	-1.0953	-0.27215	-0.53833	-0.99611	1.9833	0.60772	-1.65	-0.15042	-0.89364	0.09181	-0.83224	-6.2108	-0.235	2.7881	1.2574	-0.60985	-1.235	1.0542	0.051029	-0.75132	1.0116	1.5017	-0.74696	0.15499	-1.5863	-1.6789	-1.0678	0.19977	1.1878	1.2399	-0.7645	0.82267	0.30337	0	1.1456	1.5383	0.78171	0.79225	1.7442	-0.42765	2.2533	0.84742	-0.64394	-1.8462	0.16891	-1.7689	-1.8369
LRRC40	-0.97941	-0.77296	-0.35035	-1.0636	0.66655	-1.2135	0.45808	-0.89435	-0.6846	-1.3655	0.11388	-0.15959	0.18596	-1.003	0.12207	-0.9505	0.87958	-0.81404	-0.63776	0.28411	-1.033	-0.28753	1.0918	-0.29842	-0.2483	-0.13012	-1.5099	-1.4766	0.20665	0.76397	1.2092	0.37828	-0.81404	0.19893	0.47097	0.88279	0	0.4143	1.0666	0.85358	0.11388	0.33901	1.3142	-0.93342	-1.1012	-1.3964	0.6814	-0.005937	-1.2912
ISOC1	-1.0627	-0.45178	-1.9173	-0.36767	1.1898	-0.49297	1.2757	-0.70888	-0.84089	-0.1901	0.24344	0.23001	-0.12823	0.77794	-1.7284	0.58826	-0.56726	-1.9706	1.4128	0.75935	-1.206	-0.82327	1.2806	-0.73829	-0.54977	-0.71861	-0.3101	-1.7284	-0.1089	1.3223	0.24177	-0.11317	-1.7284	0.8879	0.72743	1.0883	-0.10676	1.1915	1.3373	1.1609	2.5004	-1.0877	0.3008	-0.47635	-1.9099	-1.6394	1.5401	0.56838	-1.5268
EML1	0.41994	-2.1997	0.72514	2.1298	-4.6972	0.89308	1.0082	0.073346	0.96356	-1.5272	-2.0432	1.769	-1.6761	#NAME?	1.4526	0.10106	0.76803	0.99672	1.3028	-0.87175	1.1087	-0.49001	1.2154	0.67684	-0.33755	-1.5752	-1.4809	1.9054	2.5658	-7.7846	1.5328	1.5991	1.1941	1.6088	-7.7846	0.89836	-0.077276	1.7222	1.1549	-4.6972	-2.902	-3.3252	#NAME?	-0.75673	0.24603	-1.7512	#NAME?	0	0.21254
TRMT11	-1.8727	-1.4903	-0.93363	-1.3044	1.2177	-0.69942	-0.58496	-0.081024	-1.6347	-1.6014	-0.80464	-0.11005	0.1471	0.30718	-1.0302	0.33545	0.73043	-0.58089	-0.055389	0.77715	-1.1042	-0.14869	0.18584	-0.44524	-0.26793	0.11736	-1.0926	-1.0926	-0.12479	0.7123	0.51158	0.75961	-0.52119	-0.87764	0.37997	1.1211	-0.058215	0.66339	0.68552	0.64614	0.47295	-0.16382	1.2637	-0.15472	-0.90282	0.45523	0.81317	-0.25167	-1.6347
THUMPD1	0.46161	0.099155	-0.019519	0.41447	1.2255	-0.32621	0.23424	-0.52356	-0.45473	-0.52029	-0.1705	0.29406	0.41447	-0.33914	-0.17951	0.35507	1.0023	-0.50241	-0.0011409	0.11082	-0.2923	-1.2442	0.031585	-0.72184	-0.23346	-0.67921	-1.0452	-1.636	-0.20952	0.54214	0.49355	0.31987	-0.55841	-0.42075	0.39291	0.33351	0.24679	0.56775	0.3317	-0.4177	0.10976	-1.4752	1.272	-0.28117	-0.60448	-1.0955	0.41275	-0.28394	-0.97849
MSANTD3	0.44878	0.15728	0.027623	-0.21245	0.003482	0.54351	0.29009	-0.28776	0.55106	-0.65033	-0.87699	0.68936	0.41997	-2.2064	0.35921	-1.3983	0.86711	-0.12115	-0.11611	1.0179	0.16092	1.4541	-0.63131	-0.63762	0.75349	-0.2253	-1.137	-0.046647	1.6621	0.87821	0.028763	-0.041256	-0.97752	0.94553	0.11552	1.1854	0.88232	0.19381	-0.17393	0.18105	0.59327	0.47074	0.63202	-0.13576	1.4407	-0.70328	1.1037	-1.1602	-0.070244
KIF26A	-1.4448	0.89308	0	-1.8074	1.4833	1.3853	1.5146	-3.6147	0.68907	-0.18845	-3.0297	0.81155	-3.6147	-2.2928	-4.0297	1.4938	-1.7078	0.11321	4.2102	-1.8074	5.5984	-4.0297	0.24327	0.67069	#NAME?	-1.2928	-1.8074	0.90885	4.8	-0.85982	0.82823	2.9089	1.535	-1.0297	0.14018	1.6427	-5.6147	2.9128	2.2679	-2.6147	0.67069	-3.6147	1.0857	3.4379	-1.6147	0.86102	-2.4448	-3.6147	1.8771
ATG2B	-0.21584	0.48236	0.37879	1.2142	1.3482	0.31403	-0.12325	0.086831	1.8322	-0.39725	-0.31925	0.4434	0.38154	0.51529	-0.054723	0.93033	0.56695	-1.0399	0.15594	1.0493	0.69409	-1.6212	0.99462	-1.4067	-0.52021	-1.3148	-2.9267	-0.45496	1.2996	0.34818	1.0665	0.78208	0	-1.1789	-1.6774	0.90761	-0.45988	0.84322	0.24925	0.15272	-0.19111	-1.3509	1.0851	-0.56717	-0.68885	-0.84085	-0.61572	-0.088582	-0.61572
ARFGEF1	-0.49403	-0.43596	-0.41207	0.027252	0.73616	-0.31829	1.2667	0.65215	-0.92819	0.13949	0.18433	0.17576	0.99635	-0.14277	0	0.67108	0.12917	-0.7598	0.35346	0.29728	0.24499	-0.095323	0.58145	-0.11447	-0.19554	-0.022836	-0.65416	-0.63518	0.59919	0.60505	0.65934	1.395	-0.72194	-0.077283	0.45965	0.72004	0.10379	0.75689	0.17361	0.090173	0.52521	-0.78189	-0.18079	-0.88123	-0.48268	-1.8459	1.0668	-0.68375	-1.4403
ACSM2B	NA	NA	NA	NA	Inf	NA	NA	NA	NA	NA	NA	NA	NA	Inf	NA	NA	NA	NA	NA	NA	NA	NA	NA	NA	NA	NA	NA	NA	NA	NA	NA	NA	NA	NA	NA	NA	NA	NA	NA	NA	NA	NA	NA	NA	NA	NA	NA	Inf	NA
ZFAT	-0.016256	-0.75868	0.34359	-0.47978	1.2379	-1.1135	0.24132	-0.57891	-0.45187	-1.0368	-0.074639	-0.087463	0.34677	1.8974	-1.251	-0.78629	0.55914	-1.2606	-0.95622	0.412	-0.18976	-0.75868	-0.34535	-1.33	-1.0875	-1.4464	-1.8504	-1.0875	0.40286	0.12385	-0.51978	0.41807	-1.4137	0.67504	3.4417	0.69014	0.62088	0.75862	0.41807	0.98374	0.75623	-0.9484	-0.15785	-1.2606	-0.52558	-1.8216	0.56734	1.4316	-1.4137
MTFR1	-0.19653	-1.3749	0.046175	0.96249	0.66878	-0.39855	0.26049	1.0885	-0.60317	-0.38815	0.26426	0.41051	1.0497	-1.3416	0.15731	0.45655	-0.033745	-0.001697	-0.34659	-0.13006	0.033527	-0.2426	-0.19071	0.25102	0.25102	0.85314	-1.8996	-1.6664	1.1598	0.48712	1.2436	-0.35163	-0.36176	-0.84981	-0.6503	0.78226	0.05654	0.38173	0.15528	0.11826	0.017419	-0.12635	0.069528	-0.15313	-0.045366	-1.8057	0.90448	-1.3216	-0.42715
STAG3	0.12658	-0.28461	-0.5538	-0.93231	5.4508	0.1776	-0.3716	-1.0063	1.2927	-2.1953	-2.1668	-0.79481	-2.0578	5.1718	-0.11128	1.5871	-3.6693	-1.5538	#NAME?	-1.019	-1.3314	-1.7731	5.7025	-4.3798	-0.51728	-0.90847	#NAME?	-2.0843	-1.3156	3.3818	0.61201	2.4703	-1.181	0.5445	4.7913	5.4741	2.1164	1.3944	1.5892	3.6936	1.7363	0	3.8738	0.54017	1.0465	-0.29231	-0.30782	2.567	-0.78392
FECH	-0.60005	-1.7895	-0.68439	-0.43875	1.6443	-1.4246	1.8791	-0.60005	0.095828	0.5231	0.69245	-0.050412	0.73907	-0.49265	-0.89437	-0.15852	-0.21665	0.73996	-1.7136	-0.61377	0.57442	-2.208	1.191	-0.60918	-1.038	-0.54426	-1.4905	-1.67	-0.34044	0.49568	0.26153	1.1257	-1.6989	0.1523	0.36889	1.1	0.14009	1.1174	0.79031	0.44034	0.20274	-1.0349	0.89655	-0.41654	-1.0692	-2.0257	1.1021	-0.30106	-2.127
MYO9A	0.024899	-0.41783	-0.41783	0.63524	1.8181	-0.24915	1.0111	-0.56694	0.10232	-0.85415	-0.37378	0	0.60437	0.45562	-0.74723	0.98879	0.36752	-0.69661	-0.20024	0.19787	-1.5383	-0.74256	-0.6217	-0.38466	-0.083283	-0.35581	-0.08033	-0.089208	0.14837	0.0083473	0.87928	1.1127	-1.2131	0.26675	0.011119	1.4587	0.13573	1.1795	0.48583	0.24807	-0.086243	-0.39563	-0.0083959	0.019403	0.70023	-2.0715	0.26675	-1.0952	-0.66972
DDX3Y	7.0224	8.0607	7.7377	8.0801	#NAME?	1	5.2202	#NAME?	#NAME?	5.823	0.35364	#NAME?	7.6094	0	#NAME?	0	2.0969	5.7741	#NAME?	4.3999	8.299	-2.585	7.1937	#NAME?	7.3007	5.0685	5.4793	#NAME?	#NAME?	7.1821	8.1763	#NAME?	#NAME?	#NAME?	-1.848	#NAME?	6.6237	#NAME?	#NAME?	#NAME?	#NAME?	-1.3626	6.9632	5.9786	#NAME?	-0.71049	7.6077	#NAME?	#NAME?
PFKP	-0.12765	1.1388	0.12884	-0.074753	-0.2209	0.16578	1.0075	-1.4543	-0.53525	0.51678	-0.073868	0.75755	-0.39675	-0.092867	0.71773	0.78187	0.054707	-2.1829	-0.3185	0.41812	-1.2327	-0.87167	1.5811	-0.46473	-0.38061	0.27887	-0.88765	-0.050756	1.4318	-0.57686	-0.023445	0.77403	-2.3585	0.80435	0.66198	1.144	0.4915	1.5871	1.2117	0.71363	1.2551	0.78968	-0.030582	-0.26803	0.099853	-2.2373	0.54912	-1.1261	-1.4854
IDI1	0.4749	-0.34426	0.028063	-0.2419	0.96804	-0.63674	0.5207	-0.39161	0.7167	-0.08994	-0.22992	-0.70262	-1.0734	-0.99528	0.83506	0.73427	-0.40743	-0.56942	-0.39734	-0.8422	-0.75868	-1.5835	1.5152	0.50568	-0.32275	0.8988	-0.49432	-0.082997	0.34964	0.18554	0.1145	-0.067305	-0.98231	1.0735	0.77327	0.18106	0.89666	0.96264	1.2668	0.42599	1.8147	0.96915	-0.10003	-0.52431	-0.60269	-1.8573	0.8021	-0.68499	-0.60933
SP100	0.085476	-0.092946	-0.87317	0.97483	-1.2805	-0.76114	0.0073196	-0.10395	-1.5762	-0.71705	0.067381	-0.11556	0.28977	1.7128	-0.10027	-2.3214	1.0864	-0.21426	1.4099	1.7706	-0.63499	2.1249	-1.6541	0.48277	0.36881	-1.5908	0.25125	-1.1729	0.97359	0.27852	0.64829	0.049529	-0.68996	-0.035159	-0.059934	-0.50364	1.5143	-0.27275	-0.93449	0.68375	-2.1685	-0.25513	-1.2924	-0.14447	0.19722	-0.53591	0.15435	1.2326	-0.13692
KLF6	-0.18527	-0.68172	0.79586	0.45139	1.098	0.62481	-0.65733	0.028359	-0.44121	-0.1955	0.87985	0.34677	0.17931	0.10702	0.80698	-0.80367	0.15717	-1.1438	-0.85403	-0.54038	-0.46418	0.04696	0.38736	-0.14761	-0.17576	-0.2182	1.0167	0.013246	1.6255	1.2215	-0.69524	0.19633	-1.5492	0	-0.026274	0.68219	1.0997	0.52159	0.062003	-0.067514	0.16957	0.52882	0.11879	-1.7458	1.0248	-1.0788	1.3289	-0.6058	-1.0348
PLPP1	-0.12683	-0.36359	0.074804	0.27253	-1.6695	-0.53151	2.0444	0.33756	1.4166	2.378	1.3937	0	0.48899	-3.4883	-0.59482	-2.7393	1.1564	-0.39142	0.78887	0.74799	1.2005	-1.5921	0.29598	-0.017967	0.75753	0.3572	1.133	-0.50339	-0.34533	1.2953	0.78577	0.65694	-1.6029	0.53901	0.70702	-0.54187	0.50292	1.0925	0.75542	2.1008	-0.54187	-0.61109	1.5748	-1.3184	-0.052732	-2.1191	1.2145	-2.1036	-1.1191
NEO1	-0.74507	0.13032	-1.4728	-1.477	2.3764	-0.28379	1.3998	-1.8287	0.40896	-0.43949	-0.29863	0.64628	1.6807	-0.61869	-1.5639	0.63266	-1.7604	0	1.2117	-0.97298	-0.81533	-2.8504	1.044	-0.22239	-0.76553	0.52725	-0.60711	-3.1944	0.36139	0.44057	1.8021	1.9117	-3.6094	1.2562	1.3935	1.7386	-0.49607	2.3082	1.4731	0.69202	1.471	0.67028	-0.18057	-1.4939	0.28136	-1.8559	0.80041	-4.5729	-0.71242
TRAM1	-0.85101	-0.91299	0.40096	-0.36922	0.020987	-0.53012	0.8623	0.53056	-1.8855	-0.03272	0	0.1855	0.39926	-0.24711	0.23261	0.27001	0.9103	0.12745	-0.31522	0.32985	0.33849	-0.4078	0.26895	0.52278	0.098126	0.33849	-2.5241	-1.0562	0.22056	0.8935	1.3842	0.55758	-1.1195	0.02823	-0.043904	0.51608	-0.42489	0.60931	0.89505	0.32321	-0.051851	-0.64714	-0.023249	-0.99233	-0.79048	-1.9784	1.134	0.72507	-1.0187
PHKA1	-0.25701	-2.6914	0.51699	0.34231	2.0764	-0.56102	1.6344	-0.83478	-0.71104	0.29881	-0.20738	0.11594	1.2024	#NAME?	0.26906	2.4267	0.15442	-0.75112	0.33275	1.012	-0.11296	-0.48301	0.22325	-0.97013	-1.0807	-1.1866	#NAME?	-1.6529	-1.561	0.72484	0.087818	0.11594	-0.63408	1.1353	-1.257	0.76091	0.82365	0.70276	0.064917	-0.97013	0.42556	-1.9467	0.93834	-0.56995	1.2361	-1.331	1.1813	-1.068	-2.3159
TNFRSF1A	0.16046	-0.040281	0.40119	-0.0568	-0.77216	-0.89231	1.1078	-0.32638	0.66629	0.41854	0.055183	0.27807	0.099675	-6.255	0.23777	0.14246	2.173	-0.20566	0.60825	0.85142	-0.42792	-0.70519	0	-0.3132	0.062517	0.31695	-1.5243	-1.1026	0.5214	0.30136	0.94897	0.99944	-0.43447	0.35882	0.49445	0.022464	0.033363	0.089398	-0.062301	-0.16897	-0.36324	-0.19656	1.1513	-0.79247	-0.94001	-2.6429	-0.78455	-0.58823	-1.4195
CACNB1	0.56762	0.76655	1.5501	0.1782	-1.4958	2.6358	-0.25044	1.6209	0.12649	-0.046731	0.60589	1.6596	-0.44016	-0.145	-0.31333	0.19838	-0.98286	0.47554	0.46725	-0.26418	0.50013	-0.96032	-0.40169	-1.3277	0.28584	0.028456	-2.8423	-1.0889	-0.96032	-1.2301	0.37275	2.2657	-1.448	-1.029	1.7393	0.53228	-4.6496	1.968	1.8358	-0.023176	0.050824	1.5559	-0.0828	-0.26418	3.0376	0.4336	1.4797	0.41216	2.0701
EVI5	0.093643	-0.53051	0.22605	0.70066	0.95521	-0.043327	0.50801	-0.37113	-1.0028	0.34283	0.44461	0.30878	0.22605	-0.61515	-0.65493	-1.909	0.98714	-0.30988	0.32022	0.40218	-0.30636	0.97705	-0.055105	0.26919	-0.21435	-1.796	-0.79602	0.025385	0.066726	0.022587	0.47768	0.34059	-0.93599	1.091	-0.21105	0.667	0.46743	1.1148	0.70066	-1.3276	-0.097099	-2.8159	1.4879	-0.58496	-1.1155	-2.6283	-0.22097	-0.4351	-1.8773
STOML1	0.36407	-0.88539	-1.2157	-1.0668	0.47186	-1.6447	0.097884	-0.50081	0.031171	-0.61337	-0.4446	-0.3846	0.36407	-0.14925	-0.5461	-0.1949	0.77648	-0.60994	1.0989	0.61393	-1.2635	-0.84036	1.1455	-0.54282	0.2813	0.3447	0.078831	-1.3412	-0.21827	0.72158	0.5554	-1.1949	-1.2209	-1.3018	0.18361	1.1935	0.12497	0.45225	-0.18207	0.72567	1.0509	0.55693	0.17766	-1.0574	0.67863	-1.6731	-0.009031	-0.1949	-1.1593
PKM	-0.28365	-0.29224	-0.60135	-0.15803	0.77261	-0.76775	0.25406	-1.4888	-0.47237	-0.70763	-0.69652	-0.04203	0.59316	-0.35601	-1.3229	-1.0418	1.3055	-0.87203	1.3115	0.8175	-0.50745	-0.80808	0.015249	-0.4094	-0.030888	-0.41819	0.037204	-0.85621	0.71182	0.015518	1.229	0.028445	-1.5334	0	0.89302	1.6572	0.024595	0.10643	-0.26509	0.605	0.37289	0.29381	0.44102	-0.66393	0.28372	-2.4755	0.010823	-0.31002	-0.6165
DHX29	-0.32413	-1.0685	-0.84976	0.39064	0.22741	-2.22	0.97873	0.23938	-1.2037	-0.41974	-0.10394	-1.1287	0.66703	-0.16773	-1.5146	0.63793	0.13109	-0.51457	-0.21187	0.69773	0.37445	-0.19566	0.96438	-0.10583	-0.46516	-0.93129	0.53605	-0.49709	-0.40568	0.82136	0.34427	-0.27434	-0.97558	0.29063	0	0.99648	1.3738	-0.062931	-0.17367	0.41328	0.22591	-1.0721	0.66593	-0.4946	-1.0071	-1.8215	0.92507	-0.27009	-1.9179
DNTTIP2	-1.3206	-1.0835	-1.4008	-0.021829	0.67522	-1.0611	-0.45714	-0.85713	-1.1759	-1.4531	-0.77504	0.20088	0.36782	0.10171	-0.36441	-0.48051	0.13587	-0.92036	-0.74089	0.83381	-0.15368	0.5141	0.42638	-0.80873	-0.75259	-0.61577	0.21266	-0.48411	0.78243	1.019	0.22056	0.40102	-1.0804	0.7176	0.092444	0.81973	0.32947	0.53376	0.25265	-0.47387	0.1352	-1.3179	0.47183	-0.43413	-0.76004	-1.5923	0.73513	-0.49648	-1.4673
METTL22	1.0657	0.93327	1.5805	1.1249	1.084	0.028987	-0.04735	-0.31231	1.4739	-0.17376	-0.35253	-0.63094	-0.22417	-0.14404	0.55085	-0.35083	-0.43289	-0.21333	-0.64128	-0.058395	-0.29425	-0.46193	0.12242	-0.24295	0.80049	-0.51419	-1.0296	0.37318	0.89656	0.37523	1.0394	0.54721	0.2454	-1.1904	-0.12941	0.48486	0.1212	0.44239	0.40368	-0.17376	-0.76927	0.46571	0.1273	-0.0323	-0.19037	-0.017406	0.22846	-1.3748	0.0053138
TP53BP1	-0.33814	-0.72194	-0.94865	-0.28622	1.9331	-1.0317	0.30933	-1.1505	-0.056862	-1.8606	0.20889	-0.85114	0.1219	0.48518	0.18456	0.068064	0.18303	-1.4551	0.68372	0.51597	-1.3989	-0.15239	1	-1.7987	-0.40808	-0.24847	-0.19364	-1.3943	-0.61935	0.32332	1.43	1.7406	-1.7746	-0.37607	1.1481	0.94947	0.2119	1.3516	0.83692	0.020759	-0.065953	0.11226	0.020759	0	-0.32498	-1.4792	0.11869	-1.1427	-0.60337
TRO	-0.36257	3.1155	1.0589	-1.7105	0.32193	-1.7105	4.1339	#NAME?	0.85244	-2.585	2.7901	-2.585	-2.3626	3.6818	#NAME?	3.2521	-2.1699	-4.1699	#NAME?	-1.7105	0.44478	#NAME?	4.2073	-1.585	-2.3626	#NAME?	#NAME?	#NAME?	-5.1699	-2.1699	4.1699	4.4847	#NAME?	#NAME?	3.3179	3.2936	-2	4.7188	4.4685	1.8635	2.6881	3.4847	2.9228	1.6881	0.80735	1.0969	-2.585	0.41504	0.47393
RRP15	-0.83666	-0.14497	-0.44527	0.050551	0.73653	-0.93787	-1.56	-0.35011	-0.76981	-0.76422	-0.59595	0.10856	-0.31021	0.47822	0.32412	-0.8038	0.060032	-1.1498	0.65476	0.6617	-0.020949	1.351	-0.78105	0.20192	-0.48608	0.2634	0.35525	-1.2246	-0.45574	0.93679	0.26431	-0.98043	-0.4678	-0.59595	-0.21566	1.6103	0.24042	0.7306	-0.084524	0.19045	0.79763	-0.53283	0.83062	-0.21058	-0.80955	-2.1992	0.59948	-0.80189	-0.90061
RHOA	-0.92586	-1.0291	-0.47805	-0.3964	0.58667	-0.99055	0.12603	-0.33279	-0.62943	-0.39111	0.60856	-0.22641	0.93949	0.019	-0.68256	-0.32216	1.1763	-0.81959	0.077168	0.42663	0	-0.40648	0.90536	-0.31839	-0.57144	0.23545	-0.20064	-0.78261	0.5185	0.44357	0.44246	0.2771	-1.35	0.65613	-0.12103	0.53417	0.73218	-0.094637	-0.094726	0.88534	1.2024	-0.076833	0.67632	-0.95548	-0.36819	-2.5026	1.2735	0.16867	-2.2635
DHX8	-0.41054	0.094422	-0.68439	0.42532	1.459	-0.62994	0.26091	-0.80642	-0.813	-0.70016	-0.64747	-0.056644	0.39653	-0.26815	-0.75611	-0.01206	0	-1.8209	0.099335	0.69291	0.060994	-0.47168	0.34782	-0.6856	-0.75611	-0.98804	-0.31781	-1.1172	0.62201	0.35017	0.1949	0.50312	-1.5597	-0.0022536	0.5184	1.2833	0.80112	0.84273	-0.24751	0.4807	0.78073	-1.6416	0.38278	-0.48843	-0.24929	-1.3888	0.59494	-0.42558	-2.9254
PRKCZ	0.55712	0.8773	-0.54732	0.73158	0.85134	-0.082905	0.11952	-0.30511	0.1333	0.060998	0.6463	0.20401	0.56223	-1.8834	-0.19649	0.49978	0.34008	-1.2064	0.21146	0.23629	0.11457	0.19466	0.63942	-0.61317	-0.38843	-0.51934	-0.43269	-0.27101	0.79673	-0.59845	0.35022	0.3893	-1.5117	-0.19157	-0.026015	0.77555	0.63182	-0.1315	-0.49794	0.14014	0.25801	0.40804	-1.4576	-0.63136	-0.96918	-2.288	0.39175	-1.8834	-0.71529
ZFY	8.1111	7.2143	8.2715	8.4998	#NAME?	-1	6.4757	#NAME?	#NAME?	#NAME?	1.585	#NAME?	8.4284	1.585	#NAME?	#NAME?	2.7004	7.3129	5.4429	5.5078	9.5812	#NAME?	8.2432	#NAME?	0	8.5255	7.6618	#NAME?	#NAME?	8.8657	8.3859	#NAME?	#NAME?	#NAME?	#NAME?	#NAME?	7.224	#NAME?	#NAME?	#NAME?	#NAME?	#NAME?	7.9307	6.4009	#NAME?	3.2479	9.0512	#NAME?	2
IARS2	-1.2599	-0.79052	-0.36605	0.16376	1.2018	-0.69251	0.55577	-0.29442	-1.1942	-0.36659	-0.040618	0.14447	0.83921	-0.57222	-0.59636	0.037496	0.39236	-1.1169	0.107	0.037898	0.68312	-0.85106	-0.91035	-0.19088	-0.87585	-0.10577	-1.3031	-0.49105	0.14223	0.78345	0.72769	0.13698	-1.2276	0.75803	-0.11558	1.0479	0.46355	1.1904	0.47459	-0.82303	0.8555	-0.52928	0	-0.28433	-0.37299	-2.0616	1.3593	-0.32358	-2.0141
SYT1	0.48368	0.89214	#NAME?	-2.1822	-2.9758	2.5829	2.4505	-1.7952	0.36528	-3.8826	2.1508	3.0613	#NAME?	-2.1822	0.87224	-3.2977	#NAME?	-0.86028	0	1.6986	0.76841	1.4749	#NAME?	-2.4903	0.65652	-0.12776	#NAME?	#NAME?	2.8074	-6.8826	2.3841	3.6261	-0.4397	1.5054	#NAME?	#NAME?	1.552	3.0091	2.4837	#NAME?	0.70232	2.4438	-2.1278	-1.3908	0.97534	-2.7952	#NAME?	-1.4564	1.2415
NAV3	1.647	#NAME?	-1.8074	1.1143	#NAME?	1.8541	0	1.6771	1.6163	1.6369	-0.72643	0.78683	-0.6749	#NAME?	1.4978	-3.0484	1.6721	0.31238	1.7776	0.87591	0.83206	3.004	-1.4203	2.5717	1.647	3.064	-1.1502	0.56902	1.7401	-2.9228	-0.98423	-1.1859	0.4464	#NAME?	1.9143	-0.80735	2.585	-1.5078	0.046794	-3.9228	-4.5078	2	#NAME?	3.698	0.031364	1.7258	-3.7004	-0.25987	-2.0484
IDH3G	-0.36273	-0.55633	-0.49572	-0.57029	-0.053083	-1.0231	0.8658	-0.21615	-1.2032	-0.026589	-0.14318	-0.062322	0.40937	0.1412	-0.514	0.058917	0.74234	-1.1419	0.40224	0.67864	-0.28986	-0.10419	-0.14003	-0.60123	-0.40268	-1.0075	2.4425	-1.2245	0.39376	0.51394	0.52612	0.17912	-1.3539	0.97501	0.40245	0.51033	0.052856	-0.040658	0.13469	0.29499	0.19996	0.14431	0	-1.074	-0.58482	-2.0006	-0.32458	-0.27557	-0.93998
ROGDI	0.3231	0	0.43502	0.41431	1.0283	-0.27037	1.1829	-0.1723	0.30545	1.0959	0.077617	-0.32981	-0.049869	-3.3016	-0.747	-0.20735	0.38771	-0.4456	0.79729	0.76536	-0.11493	-1.2209	0.080388	-1.5382	0.092103	0.80023	1.6322	-1.1527	0.32835	0.31548	0.52012	0.70919	-0.70585	-0.46264	1.0661	-0.5923	0.0094795	-0.17726	-0.46264	-0.13487	0.91215	0.54741	-0.063565	-0.8713	-1.811	-1.0751	1.178	-2.5234	-0.056701
PDZD4	0.34104	3.9635	3.693	1.737	0.18057	1.6781	5.7883	-0.44746	0.90046	0	-3.9069	1.7655	#NAME?	#NAME?	-1.3219	2.5025	-1.3219	1.1806	2.0238	-0.099536	0.41504	-0.32193	3.263	-2.9069	-0.90689	#NAME?	3.1484	3.415	1.926	-0.44746	2.1155	3.3026	#NAME?	-0.58496	-1.9069	4.2016	#NAME?	4.1859	3.1699	-1.9069	-1.9069	#NAME?	-0.20645	0.26303	3.1699	-2.9069	-2.3219	0.18057	-1.585
ATP2B3	NA	Inf	NA	NA	Inf	NA	Inf	NA	NA	NA	NA	Inf	NA	NA	NA	Inf	NA	NA	NA	NA	Inf	NA	Inf	NA	NA	NA	NA	NA	Inf	Inf	Inf	Inf	NA	NA	NA	Inf	NA	Inf	Inf	NA	NA	NA	NA	Inf	Inf	NA	NA	NA	Inf
ROCK1	0.4356	0.53502	-0.22758	0.091383	0.511	-1.3586	1.0973	-0.99311	-1.1864	-1.6058	-0.36158	-0.48175	0	0.45167	-1.2672	-0.12114	0.23613	-1.7648	0.8162	1.4415	-1.1174	0.67274	0.2332	-0.84111	-0.37794	-2.1838	-0.52579	-1.4531	0.12236	-0.77859	0.65823	1.6153	-1.3945	-0.30364	0.24003	0.58573	-0.20221	0.85425	0.7126	-1.4468	-0.48336	-0.016197	-0.031402	-1.0587	-1.0139	-1.3945	0.69707	0.42021	-1.0659
CBFB	-0.51355	-0.37964	-1.0269	0.22122	1.4828	-0.028436	0.53708	-0.71394	-0.80046	-0.7064	0.012235	0.77496	0.41951	-0.31644	-0.36506	0.021848	0.43966	-0.56185	0.91322	0.84902	0.2525	-1.0041	0.19284	-1.5596	-0.6791	-0.071362	-0.7131	-1.0532	1.0653	0.24561	0.62169	-0.62598	-1.234	0.11366	0.43171	0.98714	0	0.76626	0.50821	-0.13853	1.7252	-0.78098	0.68293	-0.24674	-0.43048	-1.7687	-0.038917	-0.44434	-0.90587
PDK3	-1.0972	-4.121	0.15697	-0.4022	-0.61852	-0.26635	1.184	-1.3275	-1.4887	-0.29999	-0.74714	-0.13916	-1.8282	-0.10013	0.5286	-1.3	1.2724	-1.1887	0.37084	0.24356	0.11675	-1.2664	2.1332	0.10909	-0.59745	-1.0972	-0.99448	0.056902	-0.45426	0.46795	1.4109	-0.15139	-1.5043	0	-2.6704	1.6551	0.10138	1.3666	1.4346	1.1193	0.52284	-0.63989	0.80657	-1.858	0.71356	-1.9945	-0.53605	0.41918	-1.6101
HYAL2	-0.32364	-0.47958	-0.55645	-0.35951	0.02899	-1.0618	-0.030581	0.0029254	0	-0.35077	0.71909	0.32855	1.2049	-1.466	-0.8169	0.10084	1.1225	-1.1393	0.44068	0.38421	-0.73177	-1.0396	0.78798	-0.29581	-1.203	0.4457	-1.2098	-1.8083	-0.0048888	0.90102	0.4378	0.83251	-1.3347	0.26417	0.26173	0.89893	1.4374	0.49848	0.31684	0.89893	1.6622	0.40352	1.505	-0.26734	-0.11686	-2.6591	1.4215	-1.2603	-1.9825
HDAC4	0.84934	0.08475	-0.75731	0.1231	0.51966	-0.095212	1.3484	-1.0721	0.58254	1.0048	-0.11871	0.90479	0.15612	0.35879	-0.3902	0.65824	-0.30087	0	-2.1082	-1.022	0.56133	-1.8769	-1.6622	0.08475	0.70955	-0.70895	-1.6854	0.55144	1.2303	-1.7989	0.68563	1.9737	0.16696	2.6928	-0.88136	-0.51631	-0.014622	0.7243	0.56133	-0.19716	0.43071	0.6659	0.52303	0.56789	-0.25674	-1.2684	-0.80735	-1.3588	-1.8769
RASSF1	0.0475	-0.0075653	0.35652	-0.29724	0.89274	0	-0.31215	0.11455	-0.40901	-0.90369	0.91211	0.48823	1.388	0.73304	-0.041332	-0.51285	0.17595	-1.1866	-0.80283	-0.016696	-1.0522	-0.025885	0.51699	-0.35012	-0.66485	-0.4788	1.1793	-0.90651	-0.94667	0.9097	-0.63877	0.22196	-1.1	0.25774	-0.39109	0.27655	1.1005	0.012023	-0.75621	-0.35977	1.8903	-0.006049	1.0899	-0.78973	0.32795	-1.2462	1.408	0.67183	-2.0182
FGFR3	0.97326	-1.2501	0.96544	0.70457	1.5877	0.87007	1.2084	1.3151	0.57036	-0.25388	1.9724	-0.097014	0.14267	-8.0362	-2.0028	0.55388	0.63549	0.60742	0	0.64707	2.148	-2.3477	1.3612	-0.86267	-0.41569	-0.42462	-0.095336	0.86361	-0.45928	0.38949	1.5915	2.8269	0.14764	2.2579	-1.0613	-0.17775	-0.48598	-0.22744	-0.28559	-0.52555	0.46111	-0.92989	1.5329	-0.43308	-0.68555	-0.7136	-2.2851	-1.967	-0.35619
IFI35	0.9306	0.0031046	-2.7627	0.15542	-5.0106	-1.4307	0.76528	-0.21114	-1.2076	-0.43822	-0.97963	-0.47749	-1.1805	1.8427	-1.9932	-3.0006	1.3484	-0.88476	1.6035	1.9379	-2.9091	-0.42147	-0.34685	-0.10572	0.79961	0.45971	0.62642	-3.2557	-0.59463	2.3581	0	0.0012426	-1.6164	-1.7109	0.23996	-0.53307	1.9767	0.21554	-0.3094	0.97144	-1.5152	-0.50105	-0.48183	-0.54572	0.33418	-0.94571	1.241	1.3681	-2.2351
HEATR6	0.40224	1.5069	0.23003	0.93556	1.0397	0.24821	-0.1231	-0.2481	-0.094182	-0.24491	-0.10568	0.7375	0.088409	-0.984	-0.83784	-0.31992	0.0080224	-0.83784	0.45992	0.84442	-0.49782	-1.1348	-0.063034	-0.13482	-0.71832	-0.50161	-1.3033	-0.72717	0.13555	-0.0080673	0.80352	1.3684	-0.90154	-0.099919	0.576	0.78807	0.5921	0.30575	-0.35722	0.18593	0.12329	-0.21348	0.29048	-0.35036	-0.15857	-0.93191	0.94952	-0.70077	0
COASY	-0.084702	-0.52507	-0.0090465	0.49676	0.2921	-0.47897	0.42959	-0.33941	-0.80466	-0.051726	-0.33358	-0.0037441	0.17073	-0.27252	-0.40692	-0.025743	0.036273	-0.99978	0.8537	0.45997	0.50856	-0.55191	-0.45466	-0.33081	-0.0039647	-0.41834	0.30925	-0.28399	0.29712	-0.30558	0.60079	0.18783	-0.55676	-0.21752	0.16525	1.2535	0.3564	0.34761	-0.25509	-0.032252	0.074792	-0.90365	0.25719	0	-0.54099	-1.4637	0.413	-0.38521	-0.56943
PLEKHH3	0.52199	-0.28005	0.66667	0.44296	0.7612	-0.15444	0.63676	-0.035683	0.035586	0.21296	0.016355	-0.83304	0.26994	-0.61584	-0.3284	0.7299	-0.11999	-1.3373	0.69307	0.34831	-0.014959	-1.6158	0.70897	-0.47855	-0.058339	-0.79585	0.71757	-0.30984	0.71328	0.38296	-0.12681	0.44584	-0.68089	0.29121	0.070315	0.15505	-0.03488	0.023307	-0.2388	-0.017335	0.4395	0	0.22441	-0.37437	-1.2141	-0.89723	1.0023	-2.3353	-1.2772
MEF2A	0.97352	0.47646	-0.4896	0	0.33265	-0.56326	0.3918	-0.36999	0.58092	-0.59137	-0.56028	-0.63773	-0.082383	-0.49623	-1.3348	-0.71515	0.71199	-0.55631	0.31923	-0.12651	0.12126	-0.28064	0.94619	0.065125	-0.41683	-0.10247	1.0757	-1.3229	0.46675	0.072183	0.8524	0.61471	-0.65352	0.38151	0.18658	0.039165	-0.58934	0.788	1.2147	0.5137	-0.073151	-0.53471	0.42526	-1.8615	-1.7487	-1.7218	0.38872	0.029308	-1.1163
OTUD5	0.22701	-0.67818	0.11036	0.26587	0.76512	0.45348	0.34274	-1.1606	-0.76318	-0.46776	-0.10704	-0.039498	0.78595	0.51852	-0.31386	-0.0016472	0.87152	-0.80955	-0.80283	0.10629	-0.10232	-0.8525	1.3659	-0.97013	-0.48916	-2.0072	-0.60792	-0.6642	-0.7971	0.85554	0.62483	-0.16124	-1.4961	-0.01157	0.4276	0.89207	0.046969	1.0591	0.77027	-0.046282	0.28536	-1.035	0.42515	-1.9594	-0.74651	-1.0691	0.25717	0.0087536	-1.6341
TFE3	0.68727	-0.57518	0.46918	0.65621	0.89875	0.79756	0.73429	-0.45189	-0.88603	0.21958	-0.53707	0.074982	0.30788	-0.11947	-0.005508	0.74558	1.0448	-0.25255	-0.53139	-0.096622	0.22631	-1.0966	1.3129	-0.12889	-0.27044	-1.1584	-0.5111	-0.47354	-0.70486	0.8586	0.80207	-0.41582	-0.50886	-0.37451	0.24764	0.8958	0.4042	1.0031	0.69748	-0.11012	0.46748	-0.56353	0.5847	-0.94529	-0.61432	-1.4724	-0.030959	0	-0.9468
TBC1D25	0.17986	-1.3631	0.49109	-0.28319	1.0658	-0.24179	0.62244	-0.36306	-0.95917	-0.16433	0.21299	-0.15854	0.55943	0.25409	-0.88081	0.20553	1.2997	0.34249	-0.96589	0	0.052529	-0.63322	1.4193	-0.68777	-0.88081	-1.9659	-0.031402	-0.82472	-1.042	1.1545	0.46257	-0.18969	-1.0314	-0.16046	0.48493	0.87196	1.0658	0.66659	0.52626	0.38804	-0.21952	-0.70454	0.90643	-1.5475	-0.63858	-1.1528	0.95709	0.14126	-1.9
ACSL4	-0.45721	-1.4276	0.40162	0.052467	-0.6896	-0.69599	1.039	0.61951	-1.071	-1.229	-2.9399	0.61564	1.5523	0.78943	0.13768	-1.4065	2.3975	-0.096147	0.77794	1.5987	-0.3249	0.41207	-0.20599	-0.036069	0.40162	-0.44638	-0.1677	-1.621	0.14844	0.98907	0.17848	0.81553	-0.23365	0.56838	-0.49575	2.2092	1.8975	0	-0.24768	-0.68005	-1.3052	0.82673	1.3652	-1.4654	-0.24299	-0.88407	-0.11531	1.1688	-1.3449
INPP5A	0.11742	-0.66685	-0.89336	0.0096761	0.1873	-0.073694	1.3591	-0.2449	-0.079838	-0.017582	0.023114	0.80152	0.2572	0.12634	0.30984	-0.25413	0.79817	-0.41051	0.97256	1.2177	0.51806	-0.53722	0.46981	0.60744	-0.096349	-0.37231	0.3576	-0.63635	0	-0.28929	0.76428	1.2798	-0.86126	-0.62433	-1.3723	1.8556	0.30984	2.0848	2.0562	-0.39256	0.14928	-0.71067	1.0766	-0.45507	0.25232	-1.3673	0.73541	-0.34493	-0.45773
GPKOW	-0.083234	-2.5083	-0.30293	-0.0287	0.67465	-0.30698	0.53454	-1.3056	-1.7297	-0.14715	-0.54295	0.23359	-0.025359	0.11548	-1.1255	-0.14353	1.034	-1.0879	-0.6367	0.1084	0	-0.98911	1.0839	-0.51457	-0.77387	-2.0534	0.073509	-0.73697	-0.73151	1.2045	0.92657	-0.45194	-1.6384	-0.49134	0.34878	0.81296	0.18154	0.61096	0.14543	0.81855	0.8679	-1.6081	0.73303	-1.6555	-1.2526	-1.9485	0.73828	-0.22933	-1.5052
GRIPAP1	0.23548	-0.11596	0.63916	0.00096858	0.93712	0.40019	0.26158	-1.3627	-1.2455	-0.56858	-0.1575	0.20302	-0.088917	0.6058	-0.85363	-0.22159	1.2824	-1.1013	-1.0323	-0.1914	-0.58013	-0.86947	0.58141	-1.2227	0.0077305	-1.9703	2.3891	-1.2993	-1.0503	1.149	0.78799	0.3163	-1.6332	-0.81732	0.4655	0.51108	-0.4303	0.62792	0.11272	-0.21595	0.50085	-0.31011	-0.073542	-1.2478	-1.1607	-0.17381	0.21225	-0.029364	-0.74409
FTSJ1	0.03029	-2.2623	-0.22172	0.21521	0.74655	-0.17959	0.047967	-0.62193	-1.2663	-0.6029	-0.2999	0.10631	-0.49089	-0.073841	-0.13384	-0.16707	1.4981	0.10099	-0.15055	0.15214	0	-0.60443	0.85467	0.26225	-0.28671	-0.86002	0.065753	-0.75979	-1.1203	0.6945	1.0065	-1.325	-1.1716	-1.3905	0.39735	0.83293	0.57968	0.70795	0.44285	0.11473	0.20824	-0.83761	1.1933	-0.82444	-0.74845	-0.624	0.70671	0	-1.7089
PRR11	-1.2371	0.95053	-0.97949	-0.95258	1.4756	-2.0706	0	-0.78599	-0.81902	-1.4844	-0.28979	0.86851	-0.050811	0.089285	-0.3743	-0.61673	0.77954	-1.7979	0.72643	0.85382	-0.092421	-0.48199	0.16954	-0.55979	-0.20301	0.13703	0.43576	-0.55725	-0.27618	-0.3423	1.0382	0.82398	-0.95759	-0.53963	0.047417	1.7967	0.47964	0.64784	0.20657	0.71388	1.3136	-0.3855	0.29832	0.32468	-0.068755	-1.7307	0.38195	0.39772	-1.1562
REEP1	#NAME?	0.848	-2.737	-3.3219	3.1739	-0.41504	0.94486	0.67807	0.37851	0.72247	-1.152	-0.152	#NAME?	0.3505	3.1252	2.3646	-0.11247	1.433	-1.8625	-2.5146	-0.036526	-2	2.7388	-0.73697	-0.79837	#NAME?	#NAME?	0.40599	-1.152	0.56071	1.6206	3.1819	0.72247	0	-3.737	1.2172	-4.3219	2.3505	1.8176	2.079	5.2374	-0.8625	1.511	2.0875	1.2928	-3.3219	-0.32193	-1.8625	-2.152
ATP11A	1.2909	1.1508	-0.1022	0.5359	3.3326	-0.23009	0.73609	0	0.48355	-0.074231	1.0758	-0.75461	0.98346	-0.2482	-0.54176	0.94867	2.0995	-0.41358	-0.44606	0.65068	-0.090481	0.41778	-0.7997	0.30161	-0.919	-1.4854	-4.5546	-0.095157	-3.0221	0.81048	0.36257	0.25277	-0.042272	0.67835	1.4194	2.0005	0.64228	0.97456	0.055909	-2.2534	-0.54496	0.65068	1.0464	-0.8112	4.5098	-0.96963	-0.35072	-0.11639	-1.0952
POLR1A	-0.55441	-0.20904	-0.22208	-0.42066	1.0765	-1.3098	-0.369	-0.91111	-1.0476	-1.3427	-0.22864	-0.44848	0.5127	0.34752	0.7942	0.33125	0.27978	-1.2507	0.39383	0.4889	-0.4282	-0.83236	0.067624	-1.3666	-0.7295	-1.0868	-0.52181	-1.3618	-0.38602	0.26584	1.6838	0.33274	-0.74196	0.35046	0.29206	0.93101	0.13563	1.7548	0.88312	-0.74824	-0.43072	0.020438	0.93884	0.056871	0	-1.8559	0.42064	-1.2286	-0.80595
LAPTM4A	-0.6041	-1.2723	-0.22844	0.2621	0.29057	-0.52693	0.71412	0.42904	-0.74483	-0.65115	-0.38271	0.080904	-0.07952	-2.2294	0.047577	0.046869	0.86677	0.12235	0.29951	-0.00036556	0.71435	-0.47877	0.29206	0.095917	-0.4457	-0.79447	-2.3069	-0.81704	0.15543	0.032646	0.65213	0.28338	-0.5257	0.31946	0.29584	0.067131	-0.28061	0.84421	0.83154	0.27887	-0.39708	-0.77891	0.076867	-1.4109	-0.70059	-1.0992	0.80723	-0.85466	-1.204
TTC7A	-0.44805	-0.69779	-0.30207	-0.038033	1.9242	-0.41286	-0.49788	-0.75724	-0.75724	0.29291	-0.066803	0.34267	0.28222	-0.12612	0.2121	-0.54473	0.056018	-1.4615	0.64985	0.79518	0.20504	-0.61298	0.71592	-0.84832	-0.33669	-1.3001	-0.93615	-1.8049	0.8185	-0.038033	0.71493	0.46358	-1.3367	0.26195	0.67766	0.68174	0.97199	0.36438	-0.13327	0.35803	0.44452	-0.88402	-0.38702	-0.86904	-0.061684	-1.2218	1.1369	-0.2314	-1.144
IP6K2	0.40769	0.10522	0.55156	-0.33313	0.44478	-0.66794	0.2645	0.55356	1.0081	-0.48491	0.89896	-0.4799	1.3813	-0.4356	-0.858	0.81682	0.11698	-0.71583	-0.47944	-0.10506	-0.49039	0	1.0308	-1.0052	-0.9344	0.24676	-0.56121	-1.2398	-0.1481	0.92631	0.34776	0.96438	-0.91399	0.45338	-0.12269	0.33154	1.2239	0.14936	-0.055463	0.77039	0.32921	-0.27678	1.0749	-0.56989	-0.63519	-0.63823	0.97685	-0.76316	-1.8586
SRBD1	-0.77646	-1.0409	-1.3341	-0.407	1.8165	-1.217	-0.040872	-0.92157	-1.2077	-1.3443	-0.81848	-0.024384	0.33636	0.38655	-0.29399	-0.81139	0.30735	-1.4951	0	0.41403	-0.22643	0.047566	0.85157	-0.67646	-0.45039	-0.68292	-1.992	-1.565	-0.48382	-0.2695	1.3679	0.20618	-0.79732	0.11237	0.40797	0.65829	0.20268	1.6377	1.3073	0.2475	0.17082	-0.38578	0.61422	-1.217	-0.59507	-0.70903	-0.52962	-0.57693	-1.7289
KIF2A	-1.1219	-0.16703	-1.2187	-0.058526	0.35162	-1.0044	0.75014	-1.2034	0.085645	0.56869	-0.51552	-1.0887	-0.23291	0.15762	-0.63205	-0.10285	0.80735	-0.58993	-0.74212	0.60396	-0.44475	-1.1028	1.2468	-1.0724	-0.50609	-0.88554	0.3351	-0.71471	0.39253	1.3338	0.25972	-0.59659	-1.8978	0.80924	0.9189	1.582	0.53864	0.21005	0	0.87085	0.6933	-0.26436	1.6546	-0.98901	-1.7757	-1.2009	0.92878	0.24024	-1.7909
RASGRP2	0.96578	-1.7521	-1.6077	0.022368	-5	0	-0.54057	0.71425	1.4179	#NAME?	0.022368	-0.21864	-2	2.1898	1.1189	1.7616	1.4998	1.7279	1.6221	0.24793	0.75489	1.0553	1.4009	0.75489	-1.3561	1	#NAME?	-0.7146	-5	#NAME?	1.0334	2.7549	-0.75207	#NAME?	#NAME?	1.7415	0.90689	3.8345	3.8186	-3.415	-0.7146	#NAME?	#NAME?	-0.87072	-0.045804	0.98868	-3.1926	2.9129	-0.7146
PSME4	-0.70021	-0.1196	-0.78485	-0.55897	1.6969	-0.7347	0.51673	-0.36531	-1.2752	-1.569	-0.59487	0.2289	-0.046401	0.34907	-0.58465	-0.46825	1.1712	-1.5275	0.53899	0.92561	-0.064355	0.065149	0.3688	-0.30918	-1.0891	-0.34087	-0.29548	-1.1812	0.0012336	0.45415	1.3628	0.71282	-0.8579	0.67351	0.44103	0.6339	0.39766	0.95551	0.48798	-0.76584	-0.021761	-0.37648	0.4893	-0.3292	-0.057917	-1.3284	0.86049	0	-1.6099
IFT80	-0.029396	-0.53973	0.021284	-0.38173	1.0571	1.6037	1.4758	0.18381	0.76877	-1.2285	-1.0372	1.0732	0	-0.32499	-0.13475	-0.23753	0.071701	-1.2357	-0.57124	0.96591	0.24324	0.16618	0.9784	-0.21425	-0.43043	-0.6128	-1.1688	-1.0247	1.3719	0.75613	1.2928	0.96355	-1.0435	1.5592	0.49546	0.51166	-0.34625	1.6827	1.1798	2.285	1.5095	0.42306	1.175	-0.75288	-0.85722	-0.057809	1.3402	-0.91958	0.59006
SIRT2	-0.30897	-1.9137	0.012468	0.87261	1.0355	-0.58332	0.36132	0.44359	-0.19368	0.34481	0.70161	-0.66351	0.78353	-0.4878	0	-0.074382	0.25544	-0.81877	1.1853	0.46236	0.27898	-0.41922	0.6812	0.056229	-0.38783	-1.1892	-1.3563	-0.10666	-0.25135	0.39078	0.61647	-0.27428	-1.0975	2.1572	0.56839	0.44359	0.33387	0.69673	0.21399	-0.56565	0.075121	-0.24353	0.5122	-1.0932	-0.94124	-1.7037	0.48514	-0.14842	-0.53286
ERLEC1	-0.36994	-0.20791	-0.66822	-0.45647	1.1793	-0.50081	0.89288	-0.78119	-0.665	-1.3328	0.38925	0.35631	0.1257	0.90196	-0.24353	-1.5655	0.029485	-1.0253	0.82074	0.11823	0.3658	0.073899	0	-0.39554	-0.55847	-0.2776	-2.0129	-0.90376	-0.24835	-0.22442	0.56245	0.15092	-1.2371	0.43854	0.34836	0.31446	0.91459	1.1436	0.95705	-0.36906	-0.2268	-0.23793	0.22577	-1.0615	0.018164	-1.1839	0.89288	1.1076	-0.67361
PPP2R5B	1.0493	-0.39782	-1.0792	0.6314	-0.0126	0.10871	0.051059	0.45829	0.4092	-0.12732	-0.014409	-0.55745	-0.2997	-0.027136	1.6372	-1.4288	1.226	-0.45563	-0.66416	1.4745	0.20046	0.91416	0.23285	-0.025311	-0.0017933	-0.077306	-1.2141	0.042383	0	1.7244	0.43329	1.7984	-0.44583	0.43462	-0.47045	-0.45072	1.2183	-1.0492	-0.91138	0.53821	1.0878	1.4166	0.097024	-0.67843	0.50955	-0.2931	1.1521	-0.40492	-1.0567
PYGM	-1.415	#NAME?	#NAME?	1.4594	2.7814	0.45943	#NAME?	-1	-0.67807	#NAME?	-1	2.1293	-2	2.858	0	#NAME?	#NAME?	#NAME?	-1	0.45943	1.5236	-2	0.32193	-1	0.16993	0.45943	#NAME?	-3	0.32193	0.58496	3.0224	2.3576	-2	3.2854	#NAME?	#NAME?	-0.41504	0.45943	#NAME?	0	1.8074	0.70044	#NAME?	1.9069	1.7549	-1	1.1699	1	3.4094
PAGE1	NA	NA	NA	NA	NA	Inf	NA	NA	Inf	NA	Inf	Inf	NA	NA	Inf	NA	NA	NA	NA	NA	NA	NA	NA	NA	NA	Inf	NA	NA	NA	NA	Inf	NA	NA	NA	NA	NA	NA	Inf	Inf	NA	NA	NA	NA	Inf	NA	NA	NA	NA	NA
PITX1	0.44548	-1.3231	-0.52799	-0.11706	2.3721	-1.2651	1.9202	-0.51504	-0.91383	3.0116	2.2488	-0.49252	-0.31118	-8.2643	-1.3643	1.1376	0.90219	0.45368	1.2057	0.52803	-0.59293	-1.6055	2.8885	0.86334	-0.15473	0.21583	3.0984	0.12442	-0.090681	2.5198	-0.38869	-0.32333	-1.558	0.21459	0.81584	0.60622	1.0551	-0.046211	-0.4343	2.536	2.4021	0.16908	1.3314	0	-0.95138	-1.5316	2.7571	-2.5962	-2.7565
TRPC7	NA	NA	NA	NA	NA	NA	NA	NA	NA	NA	NA	NA	NA	NA	NA	NA	NA	NA	NA	NA	NA	NA	NA	NA	NA	NA	NA	NA	NA	NA	NA	Inf	NA	NA	NA	NA	NA	Inf	NA	NA	NA	NA	NA	NA	NA	NA	NA	NA	NA
MAST4	0.41198	-1.4566	-0.44507	0.41339	-0.47607	-0.73571	0.60762	-0.74985	0.013082	0.55812	0.25094	-0.8872	0.16229	-5.3764	-1.0429	-0.91525	0.15641	0.62355	-0.31444	0.43924	-0.031313	0.17482	0.22788	-0.10108	-0.43742	-0.15649	0.47884	0.14202	0.17399	1.745	-1.143	-0.95291	-0.81441	0.21014	0.60516	0.75283	0.75116	-0.88027	-1.1702	0.39709	0.084755	-1.3332	-0.56631	-0.64485	-0.66109	-1.5887	0.9406	-2.0741	-1.6641
ADGRF5	NA	NA	NA	Inf	Inf	Inf	NA	NA	Inf	NA	Inf	Inf	NA	NA	Inf	Inf	Inf	Inf	NA	Inf	Inf	Inf	NA	Inf	NA	NA	NA	Inf	NA	Inf	NA	NA	Inf	NA	NA	Inf	NA	Inf	NA	NA	NA	Inf	NA	Inf	NA	Inf	NA	NA	NA
[truncated: 18,097 more rows]
[truncated: 16 more columns]
