# Supplementary material for: Caveolin-1 and Sox-2 are predictive biomarkers of cetuximab response in head and neck cancer
Source: JCI Insight. 2021 Oct 22;6(20):e151982. doi: 10.1172/jci.insight.151982 (PMC8564908; doi:10.1172/jci.insight.151982)
Supplement: Supplemental table 6 [file jciinsight-6-151982-s256.xlsx]

## Sheet: Data
CoreNumber	PatientNumber	Num_Negative_SOX2	Num_Positive_SOX2	Percent_Positive_SOX2	Num_Negative_CAV1	Num_Positive_CAV1	Percent_Positive_CAV1	Percent_Difference_CAV1-SOX2	Extraction_Pre_or_Post_Treatment	Outcome
1	30	1373	2942	68.18	1986	5768	74.39	6.21	Post	PD
2	30	6533	1379	17.43	5257	3020	36.49	19.06	Post	PD
5	42	4596	901	16.39	6922	6792	49.53	33.14	Pre	CR
15	22	5482	2350	30.01	3704	12438	77.05	47.04	Pre	PD
23	42	4310	1319	23.43	3208	13610	80.93	57.5	Pre	CR
26	19	5809	1476	20.26	15512	2770	15.15	-5.11	Pre	PD
40	22	1073	58	5.128	639	232	26.64	21.512	Pre	PD
41	19	5949	7071	54.31	22700	5024	18.12	-36.19	Pre	PD
72	36	4082	981	19.38	1382	6091	81.51	62.13	Post	PD
83	27	2574	2358	47.81	1428	5928	80.59	32.78	Post	CR
88	4	4690	24	0.5091	2843	4988	63.7	63.1909	Pre	PD
91	39	4717	798	14.47	2680	7588	73.9	59.43	Pre	CR
102	30	19624	3430	14.88	22457	1896	7.785	-7.095	Post	PD
103	22	5171	2705	34.34	6839	1821	21.03	-13.31	Pre	PD
108	42	7798	483	5.833	6049	3163	34.34	28.507	Pre	CR
111	31	8820	8	0.0906	2231	7386	76.8	76.7094	Pre	CR
117	0	4401	5	0.1135	5256	1439	21.49	21.3765	NA	controls
118	0	4955	27	0.542	5203	1796	25.66	25.118	NA	controls
119	0	4141	54	1.287	5254	985	15.79	14.503	NA	controls
120	0	4058	8	0.1968	5067	1161	18.64	18.4432	NA	controls
121	0	4031	2	0.0496	4866	1430	22.71	22.6604	NA	controls
122	0	2475	2	0.0807	3116	735	19.09	19.0093	NA	controls
123	0	3435	9	0.2613	3965	1048	20.91	20.6487	NA	controls
124	0	4816	8	0.1658	5371	1270	19.12	18.9542	NA	controls
125	0	4680	14	0.2983	5598	1051	15.81	15.5117	NA	controls
126	0	4310	22	0.5078	4995	882	15.01	14.5022	NA	controls

## Sheet: Column_Descriptions
Column	Description
CoreNumber	Core (tumor section) number.
PatientNumber	Patient reference number
Num_Negative_SOX2	Number of cells positive for SOX2 expression
Num_Positive_SOX2	Number of cells negative for SOX2 expression
Percent_Positive_SOX2	Percent of cells positive for SOX2 expression
Num_Negative_CAV1	Number of cells positive for CAV1 expression
Num_Positive_CAV1	Number of cells negative for CAV1 expression
Percent_Positive_CAV1	Percent of cells positive for CAV1 expression
Extraction_Pre_or_Post_Treatment	An indication whether the tumor was extract before (pre) or after (post) treatment.
Outcome	Indication of whether the patient experienced a complete response (CR) or progressive disease (PD) in response to cetuximab treatment.
